# Supplementary material for: Transcriptator: An Automated Computational Pipeline to Annotate Assembled Reads and Identify Non Coding RNA
Source: PLoS One. 2015 Nov 18;10(11):e0140268. doi: 10.1371/journal.pone.0140268 (PMC4651556; doi:10.1371/journal.pone.0140268)
Supplement: S1 Table — This table contains the available GO annotations for each transcript given in Hydra vulgaris transcripts dataset. (XLSX) [file pone.0140268.s001.xlsx]

## Sheet: Foglio2
protein_id	proteins_name	GOTERM_CCFAT	GOTERM_BP_FAT	GOTERM_MF_FAT
Q32NH8	1-phosphatidylinositol-4,5-bisphosphate phosphodiesterase delta 4	GO:0005783~endoplasmic reticulum,GO:0019898~extrinsic to membrane	GO:0007242~intracellular signaling cascade,GO:0016042~lipid catabolic process	GO:0004435~phosphoinositide phospholipase C activity,GO:0004620~phospholipase activity,GO:0004629~phospholipase C activity,GO:0005509~calcium ion binding,GO:0008081~phosphoric diester hydrolase activity,GO:0016298~lipase activity,GO:0043167~ion binding,GO:0043169~cation binding,GO:0046872~metal ion binding
Q9FLF0	40S ribosomal protein S9-2	GO:0005829~cytosol,GO:0005840~ribosome,GO:0015935~small ribosomal subunit,GO:0022626~cytosolic ribosome,GO:0022627~cytosolic small ribosomal subunit,GO:0030529~ribonucleoprotein complex,GO:0033279~ribosomal subunit,GO:0043228~non-membrane-bounded organelle,GO:0043232~intracellular non-membrane-bounded organelle,GO:0044445~cytosolic part	GO:0006412~translation	GO:0003723~RNA binding,GO:0003735~structural constituent of ribosome,GO:0005198~structural molecule activity,GO:0019843~rRNA binding
Q963B6	60S ribosomal protein L10a	GO:0005840~ribosome,GO:0030529~ribonucleoprotein complex,GO:0043228~non-membrane-bounded organelle,GO:0043232~intracellular non-membrane-bounded organelle	GO:0006396~RNA processing,GO:0006412~translation	GO:0003723~RNA binding,GO:0003735~structural constituent of ribosome,GO:0005198~structural molecule activity
Q0DK10	60S ribosomal protein L11	GO:0005840~ribosome,GO:0030529~ribonucleoprotein complex,GO:0043228~non-membrane-bounded organelle,GO:0043232~intracellular non-membrane-bounded organelle	GO:0006412~translation	GO:0003723~RNA binding,GO:0003735~structural constituent of ribosome,GO:0005198~structural molecule activity,GO:0019843~rRNA binding
Q0DK10	60S ribosomal protein L11	GO:0005840~ribosome,GO:0030529~ribonucleoprotein complex,GO:0043228~non-membrane-bounded organelle,GO:0043232~intracellular non-membrane-bounded organelle	GO:0006412~translation	GO:0003723~RNA binding,GO:0003735~structural constituent of ribosome,GO:0005198~structural molecule activity,GO:0019843~rRNA binding
O48513	60S ribosomal protein L13	GO:0005840~ribosome,GO:0030529~ribonucleoprotein complex,GO:0043228~non-membrane-bounded organelle,GO:0043232~intracellular non-membrane-bounded organelle	GO:0006412~translation	GO:0003735~structural constituent of ribosome,GO:0005198~structural molecule activity
O01358	60S ribosomal protein L27a	GO:0005840~ribosome,GO:0030529~ribonucleoprotein complex,GO:0043228~non-membrane-bounded organelle,GO:0043232~intracellular non-membrane-bounded organelle	GO:0006412~translation	GO:0003735~structural constituent of ribosome,GO:0005198~structural molecule activity
Q7SBD5	60S ribosomal protein L7	GO:0005840~ribosome,GO:0015934~large ribosomal subunit,GO:0030529~ribonucleoprotein complex,GO:0033279~ribosomal subunit,GO:0043228~non-membrane-bounded organelle,GO:0043232~intracellular non-membrane-bounded organelle	GO:0006412~translation	GO:0003735~structural constituent of ribosome,GO:0005198~structural molecule activity,GO:0030528~transcription regulator activity
P35685	60S ribosomal protein L7a	GO:0005840~ribosome,GO:0030529~ribonucleoprotein complex,GO:0043228~non-membrane-bounded organelle,GO:0043232~intracellular non-membrane-bounded organelle	GO:0022613~ribonucleoprotein complex biogenesis,GO:0042254~ribosome biogenesis	none
P35685	60S ribosomal protein L7a	GO:0005739~mitochondrion,GO:0005840~ribosome,GO:0030529~ribonucleoprotein complex,GO:0043228~non-membrane-bounded organelle,GO:0043232~intracellular non-membrane-bounded organelle	GO:0022613~ribonucleoprotein complex biogenesis,GO:0042254~ribosome biogenesis	none
P46286	60S ribosomal protein L8-1	GO:0005730~nucleolus,GO:0005773~vacuole,GO:0005829~cytosol,GO:0005840~ribosome,GO:0005886~plasma membrane,GO:0009507~chloroplast,GO:0009536~plastid,GO:0015934~large ribosomal subunit,GO:0022625~cytosolic large ribosomal subunit,GO:0022626~cytosolic ribosome,GO:0030529~ribonucleoprotein complex,GO:0031974~membrane-enclosed lumen,GO:0031981~nuclear lumen,GO:0033279~ribosomal subunit,GO:0043228~non-…	GO:0003006~reproductive developmental process,GO:0006412~translation,GO:0009791~post-embryonic development,GO:0009793~embryonic development ending in seed dormancy,GO:0010154~fruit development,GO:0048316~seed development,GO:0048608~reproductive structure development	GO:0003735~structural constituent of ribosome,GO:0005198~structural molecule activity
P49210	60S ribosomal protein L9	GO:0005840~ribosome,GO:0030529~ribonucleoprotein complex,GO:0043228~non-membrane-bounded organelle,GO:0043232~intracellular non-membrane-bounded organelle	GO:0006412~translation	GO:0003723~RNA binding,GO:0003735~structural constituent of ribosome,GO:0005198~structural molecule activity,GO:0019843~rRNA binding
Q8RWD9	AT5G27630	GO:0005829~cytosol	GO:0006869~lipid transport,GO:0009314~response to radiation,GO:0009416~response to light stimulus,GO:0009628~response to abiotic stimulus,GO:0010876~lipid localization	GO:0000062~acyl-CoA binding,GO:0005504~fatty acid binding,GO:0008289~lipid binding,GO:0031406~carboxylic acid binding,GO:0033293~monocarboxylic acid binding,GO:0048037~cofactor binding,GO:0050662~coenzyme binding
Q8TF62	ATPase, class I, type 8B, member 4	GO:0016021~integral to membrane,GO:0031224~intrinsic to membrane	GO:0006163~purine nucleotide metabolic process,GO:0006164~purine nucleotide biosynthetic process,GO:0006754~ATP biosynthetic process,GO:0006869~lipid transport,GO:0009141~nucleoside triphosphate metabolic process,GO:0009142~nucleoside triphosphate biosynthetic process,GO:0009144~purine nucleoside triphosphate metabolic process,GO:0009145~purine nucleoside triphosphate biosynthetic process,GO:0009…	GO:0000166~nucleotide binding,GO:0000287~magnesium ion binding,GO:0001882~nucleoside binding,GO:0001883~purine nucleoside binding,GO:0004012~phospholipid-translocating ATPase activity,GO:0005319~lipid transporter activity,GO:0005524~ATP binding,GO:0005548~phospholipid transporter activity,GO:0015247~aminophospholipid transporter activity,GO:0015399~primary active transmembrane transporter activit…
O54827	ATPase, class V, type 10A	GO:0016021~integral to membrane,GO:0031224~intrinsic to membrane	GO:0006163~purine nucleotide metabolic process,GO:0006164~purine nucleotide biosynthetic process,GO:0006754~ATP biosynthetic process,GO:0006869~lipid transport,GO:0009141~nucleoside triphosphate metabolic process,GO:0009142~nucleoside triphosphate biosynthetic process,GO:0009144~purine nucleoside triphosphate metabolic process,GO:0009145~purine nucleoside triphosphate biosynthetic process,GO:0009…	GO:0000166~nucleotide binding,GO:0000287~magnesium ion binding,GO:0001882~nucleoside binding,GO:0001883~purine nucleoside binding,GO:0004012~phospholipid-translocating ATPase activity,GO:0005319~lipid transporter activity,GO:0005524~ATP binding,GO:0005548~phospholipid transporter activity,GO:0015247~aminophospholipid transporter activity,GO:0015399~primary active transmembrane transporter activit…
Q839J4	Adenosine deaminase	none	GO:0006163~purine nucleotide metabolic process,GO:0006164~purine nucleotide biosynthetic process,GO:0009123~nucleoside monophosphate metabolic process,GO:0009124~nucleoside monophosphate biosynthetic process,GO:0009126~purine nucleoside monophosphate metabolic process,GO:0009127~purine nucleoside monophosphate biosynthetic process,GO:0009150~purine ribonucleotide metabolic process,GO:0009152~puri…	GO:0004000~adenosine deaminase activity,GO:0016814~hydrolase activity, acting on carbon-nitrogen (but not peptide) bonds, in cyclic amidines,GO:0019239~deaminase activity
Q12982	BCL2/adenovirus E1B 19kDa interacting protein 2	GO:0005635~nuclear envelope,GO:0012505~endomembrane system,GO:0031967~organelle envelope,GO:0031975~envelope,GO:0048471~perinuclear region of cytoplasm	GO:0006915~apoptosis,GO:0006916~anti-apoptosis,GO:0008219~cell death,GO:0010941~regulation of cell death,GO:0012501~programmed cell death,GO:0016265~death,GO:0042981~regulation of apoptosis,GO:0043066~negative regulation of apoptosis,GO:0043067~regulation of programmed cell death,GO:0043069~negative regulation of programmed cell death,GO:0060548~negative regulation of cell death	GO:0005096~GTPase activator activity,GO:0005509~calcium ion binding,GO:0008047~enzyme activator activity,GO:0030695~GTPase regulator activity,GO:0043167~ion binding,GO:0043169~cation binding,GO:0046872~metal ion binding,GO:0060589~nucleoside-triphosphatase regulator activity
P32369	Bile acid transporter	GO:0005886~plasma membrane,GO:0016021~integral to membrane,GO:0031224~intrinsic to membrane	GO:0006706~steroid catabolic process,GO:0008202~steroid metabolic process,GO:0008206~bile acid metabolic process,GO:0016042~lipid catabolic process,GO:0016054~organic acid catabolic process,GO:0030573~bile acid catabolic process,GO:0046395~carboxylic acid catabolic process	none
Q25157	Compound eye opsin BCRH1	GO:0016021~integral to membrane,GO:0031224~intrinsic to membrane	GO:0007166~cell surface receptor linked signal transduction,GO:0007186~G-protein coupled receptor protein signaling pathway,GO:0007600~sensory perception,GO:0007601~visual perception,GO:0007602~phototransduction,GO:0009314~response to radiation,GO:0009416~response to light stimulus,GO:0009581~detection of external stimulus,GO:0009582~detection of abiotic stimulus,GO:0009583~detection of light sti…	GO:0009881~photoreceptor activity
P51984	Cyclic AMP-responsive element-binding protein	none	GO:0006350~transcription,GO:0006355~regulation of transcription, DNA-dependent,GO:0045449~regulation of transcription,GO:0051252~regulation of RNA metabolic process	GO:0003677~DNA binding,GO:0003700~transcription factor activity,GO:0030528~transcription regulator activity,GO:0043565~sequence-specific DNA binding,GO:0046983~protein dimerization activity
Q96HU8	DIRAS family, GTP-binding RAS-like 2	GO:0005886~plasma membrane,GO:0009898~internal side of plasma membrane,GO:0044459~plasma membrane part	GO:0007242~intracellular signaling cascade,GO:0007264~small GTPase mediated signal transduction	GO:0000166~nucleotide binding,GO:0003924~GTPase activity,GO:0005525~GTP binding,GO:0017076~purine nucleotide binding,GO:0019001~guanyl nucleotide binding,GO:0032553~ribonucleotide binding,GO:0032555~purine ribonucleotide binding,GO:0032561~guanyl ribonucleotide binding
A4QNP7	DMRT-like family A2	none	GO:0003006~reproductive developmental process,GO:0006355~regulation of transcription, DNA-dependent,GO:0007548~sex differentiation,GO:0045449~regulation of transcription,GO:0051252~regulation of RNA metabolic process	GO:0003677~DNA binding,GO:0003700~transcription factor activity,GO:0008270~zinc ion binding,GO:0030528~transcription regulator activity,GO:0043167~ion binding,GO:0043169~cation binding,GO:0046872~metal ion binding,GO:0046914~transition metal ion binding
Q18775	DOPamine receptor	GO:0005886~plasma membrane,GO:0008021~synaptic vesicle,GO:0012505~endomembrane system,GO:0012506~vesicle membrane,GO:0016021~integral to membrane,GO:0016023~cytoplasmic membrane-bounded vesicle,GO:0030135~coated vesicle,GO:0030136~clathrin-coated vesicle,GO:0030285~integral to synaptic vesicle membrane,GO:0030659~cytoplasmic vesicle membrane,GO:0030662~coated vesicle membrane,GO:0030665~clathrin …	GO:0006140~regulation of nucleotide metabolic process,GO:0007166~cell surface receptor linked signal transduction,GO:0007186~G-protein coupled receptor protein signaling pathway,GO:0007187~G-protein signaling, coupled to cyclic nucleotide second messenger,GO:0007188~G-protein signaling, coupled to cAMP nucleotide second messenger,GO:0007189~activation of adenylate cyclase activity by G-protein si…	GO:0001653~peptide receptor activity,GO:0004977~melanocortin receptor activity,GO:0008528~peptide receptor activity, G-protein coupled,GO:0042277~peptide binding
Q6NRS6	Damage-regulated autophagy modulator	GO:0000323~lytic vacuole,GO:0005764~lysosome,GO:0005773~vacuole,GO:0016021~integral to membrane,GO:0031224~intrinsic to membrane	GO:0006914~autophagy,GO:0006915~apoptosis,GO:0008219~cell death,GO:0012501~programmed cell death,GO:0016265~death	none
Q9VHR6	Dmel_CG7331	none	none	none
O15083	ELKS/RAB6-interacting/CAST family member 2	GO:0000267~cell fraction,GO:0005624~membrane fraction,GO:0005626~insoluble fraction,GO:0005856~cytoskeleton,GO:0005886~plasma membrane,GO:0019717~synaptosome,GO:0030054~cell junction,GO:0030426~growth cone,GO:0030427~site of polarized growth,GO:0042734~presynaptic membrane,GO:0042995~cell projection,GO:0043005~neuron projection,GO:0043228~non-membrane-bounded organelle,GO:0043232~intracellular no…	none	none
Q2VWH6	FEZ family zinc finger 2	none	GO:0000902~cell morphogenesis,GO:0000904~cell morphogenesis involved in differentiation,GO:0006350~transcription,GO:0006928~cell motion,GO:0007409~axonogenesis,GO:0007411~axon guidance,GO:0007413~axonal fasciculation,GO:0007610~behavior,GO:0007626~locomotory behavior,GO:0008037~cell recognition,GO:0008038~neuron recognition,GO:0016358~dendrite development,GO:0030030~cell projection organization,G…	GO:0003677~DNA binding,GO:0008270~zinc ion binding,GO:0043167~ion binding,GO:0043169~cation binding,GO:0046872~metal ion binding,GO:0046914~transition metal ion binding
O42127	FGF receptor 3	GO:0016021~integral to membrane,GO:0031224~intrinsic to membrane	GO:0006468~protein amino acid phosphorylation,GO:0006793~phosphorus metabolic process,GO:0006796~phosphate metabolic process,GO:0016310~phosphorylation	GO:0000166~nucleotide binding,GO:0001882~nucleoside binding,GO:0001883~purine nucleoside binding,GO:0004672~protein kinase activity,GO:0004713~protein tyrosine kinase activity,GO:0004714~transmembrane receptor protein tyrosine kinase activity,GO:0005524~ATP binding,GO:0017076~purine nucleotide binding,GO:0030554~adenyl nucleotide binding,GO:0032553~ribonucleotide binding,GO:0032555~purine ribonuc…
Q1LZ71	Fas apoptotic inhibitory molecule 2	GO:0005886~plasma membrane,GO:0016021~integral to membrane,GO:0030054~cell junction,GO:0031224~intrinsic to membrane,GO:0044456~synapse part,GO:0044459~plasma membrane part,GO:0045202~synapse,GO:0045211~postsynaptic membrane	GO:0006915~apoptosis,GO:0008219~cell death,GO:0012501~programmed cell death,GO:0016265~death	none
Q04589	Fibroblast growth factor receptor 1; fibroblast growth factor receptor 1-like	GO:0005886~plasma membrane,GO:0016021~integral to membrane,GO:0031224~intrinsic to membrane	GO:0001501~skeletal system development,GO:0001525~angiogenesis,GO:0001568~blood vessel development,GO:0001655~urogenital system development,GO:0001656~metanephros development,GO:0001657~ureteric bud development,GO:0001701~in utero embryonic development,GO:0001708~cell fate specification,GO:0001759~induction of an organ,GO:0001763~morphogenesis of a branching structure,GO:0001822~kidney developmen…	GO:0000166~nucleotide binding,GO:0001871~pattern binding,GO:0001882~nucleoside binding,GO:0001883~purine nucleoside binding,GO:0004672~protein kinase activity,GO:0004713~protein tyrosine kinase activity,GO:0004714~transmembrane receptor protein tyrosine kinase activity,GO:0005007~fibroblast growth factor receptor activity,GO:0005524~ATP binding,GO:0005539~glycosaminoglycan binding,GO:0008201~hepa…
Q9FJX6	Formin-like protein 6	GO:0005618~cell wall,GO:0005730~nucleolus,GO:0005819~spindle,GO:0005856~cytoskeleton,GO:0005886~plasma membrane,GO:0009524~phragmoplast,GO:0015630~microtubule cytoskeleton,GO:0016021~integral to membrane,GO:0030312~external encapsulating structure,GO:0031224~intrinsic to membrane,GO:0031974~membrane-enclosed lumen,GO:0031981~nuclear lumen,GO:0043228~non-membrane-bounded organelle,GO:0043232~intra…	GO:0007010~cytoskeleton organization,GO:0030029~actin filament-based process,GO:0030036~actin cytoskeleton organization	GO:0003779~actin binding,GO:0008092~cytoskeletal protein binding
Q86V85	G protein-coupled receptor 180	GO:0016021~integral to membrane,GO:0031224~intrinsic to membrane	none	none
Q3U487	HECT domain containing 3	GO:0000151~ubiquitin ligase complex,GO:0000152~nuclear ubiquitin ligase complex,GO:0005680~anaphase-promoting complex	GO:0006508~proteolysis,GO:0007088~regulation of mitosis,GO:0007346~regulation of mitotic cell cycle,GO:0009057~macromolecule catabolic process,GO:0010564~regulation of cell cycle process,GO:0019941~modification-dependent protein catabolic process,GO:0030071~regulation of mitotic metaphase/anaphase transition,GO:0030163~protein catabolic process,GO:0033043~regulation of organelle organization,GO:0…	GO:0016879~ligase activity, forming carbon-nitrogen bonds,GO:0016881~acid-amino acid ligase activity
Q6LAF1	Histone H4	GO:0000785~chromatin,GO:0000786~nucleosome,GO:0005694~chromosome,GO:0032993~protein-DNA complex,GO:0043228~non-membrane-bounded organelle,GO:0043232~intracellular non-membrane-bounded organelle,GO:0044427~chromosomal part	GO:0006323~DNA packaging,GO:0006325~chromatin organization,GO:0006333~chromatin assembly or disassembly,GO:0006334~nucleosome assembly,GO:0031497~chromatin assembly,GO:0034621~cellular macromolecular complex subunit organization,GO:0034622~cellular macromolecular complex assembly,GO:0034728~nucleosome organization,GO:0043933~macromolecular complex subunit organization,GO:0051276~chromosome organi…	GO:0003677~DNA binding
Q23027	INneXin	GO:0005886~plasma membrane,GO:0005911~cell-cell junction,GO:0005921~gap junction,GO:0016021~integral to membrane,GO:0030054~cell junction,GO:0031224~intrinsic to membrane,GO:0044459~plasma membrane part	none	none
Q18885	Inhibitor of Cell Death	none	GO:0003006~reproductive developmental process,GO:0006350~transcription,GO:0007548~sex differentiation,GO:0009792~embryonic development ending in birth or egg hatching,GO:0010171~body morphogenesis,GO:0010941~regulation of cell death,GO:0040008~regulation of growth,GO:0040009~regulation of growth rate,GO:0040010~positive regulation of growth rate,GO:0040035~hermaphrodite genitalia development,GO:0…	none
Q8N8K9	KIAA1958	none	none	none
Q9Z0Z7	Kruppel-like factor 5	none	GO:0001525~angiogenesis,GO:0001568~blood vessel development,GO:0001944~vasculature development,GO:0006350~transcription,GO:0006355~regulation of transcription, DNA-dependent,GO:0008284~positive regulation of cell proliferation,GO:0009891~positive regulation of biosynthetic process,GO:0010557~positive regulation of macromolecule biosynthetic process,GO:0010604~positive regulation of macromolecule …	GO:0003677~DNA binding,GO:0003700~transcription factor activity,GO:0008270~zinc ion binding,GO:0030528~transcription regulator activity,GO:0043167~ion binding,GO:0043169~cation binding,GO:0046872~metal ion binding,GO:0046914~transition metal ion binding
Q5T7N2	LINE-1 type transposase domain containing 1	none	none	none
Q03427	Lamin C	GO:0005635~nuclear envelope,GO:0005637~nuclear inner membrane,GO:0005638~lamin filament,GO:0005652~nuclear lamina,GO:0005856~cytoskeleton,GO:0005882~intermediate filament,GO:0012505~endomembrane system,GO:0019866~organelle inner membrane,GO:0031090~organelle membrane,GO:0031965~nuclear membrane,GO:0031967~organelle envelope,GO:0031974~membrane-enclosed lumen,GO:0031975~envelope,GO:0031981~nuclear…	GO:0000278~mitotic cell cycle,GO:0006997~nucleus organization,GO:0006998~nuclear envelope organization,GO:0007049~cell cycle,GO:0007084~mitotic nuclear envelope reassembly,GO:0010256~endomembrane organization,GO:0016044~membrane organization,GO:0022402~cell cycle process,GO:0031468~nuclear envelope reassembly	GO:0005198~structural molecule activity
Q67FQ3	Low density lipoprotein receptor adapter protein 1-B	none	GO:0006897~endocytosis,GO:0008202~steroid metabolic process,GO:0008203~cholesterol metabolic process,GO:0010324~membrane invagination,GO:0016044~membrane organization,GO:0016125~sterol metabolic process,GO:0016192~vesicle-mediated transport	none
A2AJA7	MAM domain containing 4	GO:0016021~integral to membrane,GO:0031224~intrinsic to membrane	GO:0008104~protein localization,GO:0015031~protein transport,GO:0045184~establishment of protein localization	none
Q63191	MAM domain containing 4	GO:0005768~endosome,GO:0016021~integral to membrane,GO:0031224~intrinsic to membrane	GO:0008104~protein localization,GO:0015031~protein transport,GO:0045184~establishment of protein localization	none
Q6UXC1	MAM domain containing 4	GO:0016021~integral to membrane,GO:0031224~intrinsic to membrane	GO:0008104~protein localization,GO:0015031~protein transport,GO:0045184~establishment of protein localization	none
Q0WYX8	MAM domain containing glycosylphosphatidylinositol anchor 1	GO:0005886~plasma membrane,GO:0031224~intrinsic to membrane,GO:0031225~anchored to membrane,GO:0031226~intrinsic to plasma membrane,GO:0044459~plasma membrane part,GO:0046658~anchored to plasma membrane	GO:0001764~neuron migration,GO:0006928~cell motion,GO:0016477~cell migration,GO:0048870~cell motility,GO:0051674~localization of cell	none
Q99MT8	MAS-related GPR, member H	GO:0005886~plasma membrane,GO:0016021~integral to membrane,GO:0031224~intrinsic to membrane	GO:0007166~cell surface receptor linked signal transduction,GO:0007186~G-protein coupled receptor protein signaling pathway	none
Q5FW46	MGC107804 protein	none	none	none
Q68EU6	MGC84487 protein	GO:0016021~integral to membrane,GO:0031224~intrinsic to membrane	none	none
Q3TN34	MICAL-like 2	GO:0005856~cytoskeleton,GO:0005886~plasma membrane,GO:0005911~cell-cell junction,GO:0005923~tight junction,GO:0015629~actin cytoskeleton,GO:0016327~apicolateral plasma membrane,GO:0030054~cell junction,GO:0032432~actin filament bundle,GO:0043228~non-membrane-bounded organelle,GO:0043232~intracellular non-membrane-bounded organelle,GO:0043296~apical junction complex,GO:0044430~cytoskeletal part,GO…	GO:0006897~endocytosis,GO:0010324~membrane invagination,GO:0016044~membrane organization,GO:0016192~vesicle-mediated transport	GO:0008270~zinc ion binding,GO:0043167~ion binding,GO:0043169~cation binding,GO:0046872~metal ion binding,GO:0046914~transition metal ion binding
A0QZA1	MSMEG_3950	none	none	none
Q5XXP2	Melanopsin	GO:0016021~integral to membrane,GO:0031224~intrinsic to membrane	GO:0007166~cell surface receptor linked signal transduction,GO:0007186~G-protein coupled receptor protein signaling pathway,GO:0007600~sensory perception,GO:0007601~visual perception,GO:0007602~phototransduction,GO:0009314~response to radiation,GO:0009416~response to light stimulus,GO:0009581~detection of external stimulus,GO:0009582~detection of abiotic stimulus,GO:0009583~detection of light sti…	GO:0005501~retinoid binding,GO:0005502~11-cis retinal binding,GO:0008020~G-protein coupled photoreceptor activity,GO:0008289~lipid binding,GO:0009881~photoreceptor activity,GO:0016918~retinal binding,GO:0019840~isoprenoid binding,GO:0019842~vitamin binding
Q6PBH5	NADH dehydrogenase (ubiquinone) 1 alpha subcomplex, 4; hypothetical LOC799961	GO:0005739~mitochondrion,GO:0005740~mitochondrial envelope,GO:0005743~mitochondrial inner membrane,GO:0019866~organelle inner membrane,GO:0031090~organelle membrane,GO:0031966~mitochondrial membrane,GO:0031967~organelle envelope,GO:0031975~envelope,GO:0044429~mitochondrial part,GO:0070469~respiratory chain	GO:0006091~generation of precursor metabolites and energy,GO:0022900~electron transport chain,GO:0055114~oxidation reduction	none
Q92802	NEDD4 binding protein 2-like 2	none	none	none
Q288C4	NLR family, pyrin domain containing 9	none	none	GO:0000166~nucleotide binding,GO:0001882~nucleoside binding,GO:0001883~purine nucleoside binding,GO:0005524~ATP binding,GO:0017076~purine nucleotide binding,GO:0030554~adenyl nucleotide binding,GO:0032553~ribonucleotide binding,GO:0032555~purine ribonucleotide binding,GO:0032559~adenyl ribonucleotide binding
Q20176	Nematode AStacin protease	GO:0005576~extracellular region,GO:0016021~integral to membrane,GO:0031224~intrinsic to membrane	GO:0006508~proteolysis	GO:0004175~endopeptidase activity,GO:0004222~metalloendopeptidase activity,GO:0005509~calcium ion binding,GO:0008233~peptidase activity,GO:0008237~metallopeptidase activity,GO:0008270~zinc ion binding,GO:0043167~ion binding,GO:0043169~cation binding,GO:0046872~metal ion binding,GO:0046914~transition metal ion binding,GO:0070011~peptidase activity, acting on L-amino acid peptides
Q5B995	Non-histone chromosomal protein 6	GO:0000228~nuclear chromosome,GO:0000785~chromatin,GO:0000790~nuclear chromatin,GO:0005694~chromosome,GO:0043228~non-membrane-bounded organelle,GO:0043232~intracellular non-membrane-bounded organelle,GO:0044427~chromosomal part,GO:0044454~nuclear chromosome part	GO:0006259~DNA metabolic process,GO:0006260~DNA replication,GO:0006281~DNA repair,GO:0006323~DNA packaging,GO:0006325~chromatin organization,GO:0006333~chromatin assembly or disassembly,GO:0006334~nucleosome assembly,GO:0006338~chromatin remodeling,GO:0006350~transcription,GO:0006355~regulation of transcription, DNA-dependent,GO:0006357~regulation of transcription from RNA polymerase II promoter,…	GO:0003677~DNA binding,GO:0003682~chromatin binding,GO:0043565~sequence-specific DNA binding
Q9VCA2	Organic cation transporter	GO:0016021~integral to membrane,GO:0031224~intrinsic to membrane	GO:0006811~ion transport,GO:0006812~cation transport,GO:0006915~apoptosis,GO:0008219~cell death,GO:0012501~programmed cell death,GO:0015695~organic cation transport,GO:0016265~death	GO:0015101~organic cation transmembrane transporter activity
Q93126	Probable G-protein coupled receptor No9	GO:0005886~plasma membrane,GO:0016021~integral to membrane,GO:0031224~intrinsic to membrane	GO:0007166~cell surface receptor linked signal transduction,GO:0007186~G-protein coupled receptor protein signaling pathway	GO:0004935~adrenoceptor activity,GO:0008227~amine receptor activity
Q9VAI0	Probable glucosamine 6-phosphate N-acetyltransferase	none	none	GO:0004343~glucosamine 6-phosphate N-acetyltransferase activity,GO:0008080~N-acetyltransferase activity,GO:0016407~acetyltransferase activity,GO:0016410~N-acyltransferase activity,GO:0042802~identical protein binding
Q292U5	Protein espinas	none	none	GO:0008270~zinc ion binding,GO:0043167~ion binding,GO:0043169~cation binding,GO:0046872~metal ion binding,GO:0046914~transition metal ion binding
O60103	Putative E3 ubiquitin-protein ligase C14F5.07	GO:0005783~endoplasmic reticulum,GO:0012505~endomembrane system,GO:0016021~integral to membrane,GO:0031224~intrinsic to membrane,GO:0042175~nuclear envelope-endoplasmic reticulum network	GO:0006508~proteolysis,GO:0006511~ubiquitin-dependent protein catabolic process,GO:0009057~macromolecule catabolic process,GO:0010498~proteasomal protein catabolic process,GO:0016567~protein ubiquitination,GO:0019941~modification-dependent protein catabolic process,GO:0030163~protein catabolic process,GO:0030433~ER-associated protein catabolic process,GO:0032446~protein modification by small prot…	GO:0004842~ubiquitin-protein ligase activity,GO:0008270~zinc ion binding,GO:0016879~ligase activity, forming carbon-nitrogen bonds,GO:0016881~acid-amino acid ligase activity,GO:0019787~small conjugating protein ligase activity,GO:0043167~ion binding,GO:0043169~cation binding,GO:0046872~metal ion binding,GO:0046914~transition metal ion binding
Q8EUL6	Putative ribosome biogenesis GTPase rsgA	none	none	GO:0000166~nucleotide binding,GO:0003924~GTPase activity,GO:0005525~GTP binding,GO:0008270~zinc ion binding,GO:0017076~purine nucleotide binding,GO:0019001~guanyl nucleotide binding,GO:0032553~ribonucleotide binding,GO:0032555~purine ribonucleotide binding,GO:0032561~guanyl ribonucleotide binding,GO:0043167~ion binding,GO:0043169~cation binding,GO:0046872~metal ion binding,GO:0046914~transition m…
Q640R7	RAP1B, member of RAS oncogene family	GO:0005829~cytosol,GO:0005886~plasma membrane	GO:0007242~intracellular signaling cascade,GO:0007264~small GTPase mediated signal transduction	GO:0000166~nucleotide binding,GO:0005525~GTP binding,GO:0017076~purine nucleotide binding,GO:0019001~guanyl nucleotide binding,GO:0032553~ribonucleotide binding,GO:0032555~purine ribonucleotide binding,GO:0032561~guanyl ribonucleotide binding
O95267	RAS guanyl releasing protein 1 (calcium and DAG-regulated)	GO:0000267~cell fraction,GO:0005624~membrane fraction,GO:0005626~insoluble fraction,GO:0005783~endoplasmic reticulum,GO:0005794~Golgi apparatus,GO:0005829~cytosol,GO:0005886~plasma membrane,GO:0019898~extrinsic to membrane	GO:0007242~intracellular signaling cascade,GO:0007264~small GTPase mediated signal transduction,GO:0007265~Ras protein signal transduction,GO:0051056~regulation of small GTPase mediated signal transduction	GO:0005085~guanyl-nucleotide exchange factor activity,GO:0005509~calcium ion binding,GO:0008270~zinc ion binding,GO:0008289~lipid binding,GO:0019992~diacylglycerol binding,GO:0030695~GTPase regulator activity,GO:0043167~ion binding,GO:0043169~cation binding,GO:0046872~metal ion binding,GO:0046914~transition metal ion binding,GO:0060589~nucleoside-triphosphatase regulator activity
Q96A58	RAS-like, estrogen-regulated, growth inhibitor	GO:0005829~cytosol	GO:0001558~regulation of cell growth,GO:0007242~intracellular signaling cascade,GO:0007264~small GTPase mediated signal transduction,GO:0008285~negative regulation of cell proliferation,GO:0008361~regulation of cell size,GO:0009719~response to endogenous stimulus,GO:0009725~response to hormone stimulus,GO:0010033~response to organic substance,GO:0030308~negative regulation of cell growth,GO:00325…	GO:0000166~nucleotide binding,GO:0001882~nucleoside binding,GO:0001883~purine nucleoside binding,GO:0003924~GTPase activity,GO:0005525~GTP binding,GO:0017076~purine nucleotide binding,GO:0019001~guanyl nucleotide binding,GO:0019003~GDP binding,GO:0030331~estrogen receptor binding,GO:0032553~ribonucleotide binding,GO:0032555~purine ribonucleotide binding,GO:0032561~guanyl ribonucleotide binding,GO…
Q0VCJ7	RAS-like, estrogen-regulated, growth inhibitor	GO:0005829~cytosol	GO:0001558~regulation of cell growth,GO:0007242~intracellular signaling cascade,GO:0007264~small GTPase mediated signal transduction,GO:0008285~negative regulation of cell proliferation,GO:0008361~regulation of cell size,GO:0009719~response to endogenous stimulus,GO:0009725~response to hormone stimulus,GO:0010033~response to organic substance,GO:0030308~negative regulation of cell growth,GO:00325…	GO:0000166~nucleotide binding,GO:0003924~GTPase activity,GO:0005525~GTP binding,GO:0017076~purine nucleotide binding,GO:0019001~guanyl nucleotide binding,GO:0032553~ribonucleotide binding,GO:0032555~purine ribonucleotide binding,GO:0032561~guanyl ribonucleotide binding
Q6P0U3	RAS-like, family 11, member B	none	GO:0007242~intracellular signaling cascade,GO:0007264~small GTPase mediated signal transduction,GO:0007492~endoderm development,GO:0007498~mesoderm development,GO:0048382~mesendoderm development	GO:0000166~nucleotide binding,GO:0005525~GTP binding,GO:0017076~purine nucleotide binding,GO:0019001~guanyl nucleotide binding,GO:0032553~ribonucleotide binding,GO:0032555~purine ribonucleotide binding,GO:0032561~guanyl ribonucleotide binding
Q8BH86	RIKEN cDNA 9030617O03 gene	GO:0005739~mitochondrion	none	none
Q9DBU3	RIO kinase 3 (yeast)	none	GO:0006468~protein amino acid phosphorylation,GO:0006793~phosphorus metabolic process,GO:0006796~phosphate metabolic process,GO:0016310~phosphorylation	GO:0000166~nucleotide binding,GO:0001882~nucleoside binding,GO:0001883~purine nucleoside binding,GO:0004672~protein kinase activity,GO:0004674~protein serine/threonine kinase activity,GO:0005524~ATP binding,GO:0017076~purine nucleotide binding,GO:0030554~adenyl nucleotide binding,GO:0032553~ribonucleotide binding,GO:0032555~purine ribonucleotide binding,GO:0032559~adenyl ribonucleotide binding
P70426	Ras-like without CAAX 1	GO:0005886~plasma membrane	GO:0007242~intracellular signaling cascade,GO:0007264~small GTPase mediated signal transduction	GO:0000166~nucleotide binding,GO:0005525~GTP binding,GO:0017076~purine nucleotide binding,GO:0019001~guanyl nucleotide binding,GO:0032553~ribonucleotide binding,GO:0032555~purine ribonucleotide binding,GO:0032561~guanyl ribonucleotide binding
P27551	Replication protein E1	GO:0005576~extracellular region,GO:0018995~host,GO:0033643~host cell part,GO:0033646~host intracellular part,GO:0033647~host intracellular organelle,GO:0033648~host intracellular membrane-bounded organelle,GO:0042025~host cell nucleus,GO:0043245~extraorganismal space,GO:0043656~intracellular region of host,GO:0043657~host cell,GO:0044421~extracellular region part	GO:0006259~DNA metabolic process,GO:0006260~DNA replication	GO:0000166~nucleotide binding,GO:0001882~nucleoside binding,GO:0001883~purine nucleoside binding,GO:0003677~DNA binding,GO:0003678~DNA helicase activity,GO:0004003~ATP-dependent DNA helicase activity,GO:0004386~helicase activity,GO:0005524~ATP binding,GO:0008026~ATP-dependent helicase activity,GO:0008094~DNA-dependent ATPase activity,GO:0016887~ATPase activity,GO:0017076~purine nucleotide binding…
P41042	Ribosomal protein S4	GO:0005811~lipid particle,GO:0005829~cytosol,GO:0005840~ribosome,GO:0015935~small ribosomal subunit,GO:0022626~cytosolic ribosome,GO:0022627~cytosolic small ribosomal subunit,GO:0030529~ribonucleoprotein complex,GO:0033279~ribosomal subunit,GO:0043228~non-membrane-bounded organelle,GO:0043232~intracellular non-membrane-bounded organelle,GO:0044445~cytosolic part	GO:0000022~mitotic spindle elongation,GO:0000226~microtubule cytoskeleton organization,GO:0000278~mitotic cell cycle,GO:0000279~M phase,GO:0006412~translation,GO:0007010~cytoskeleton organization,GO:0007017~microtubule-based process,GO:0007049~cell cycle,GO:0007051~spindle organization,GO:0007052~mitotic spindle organization,GO:0022402~cell cycle process,GO:0022403~cell cycle phase,GO:0051231~spi…	GO:0003723~RNA binding,GO:0003735~structural constituent of ribosome,GO:0005198~structural molecule activity,GO:0019843~rRNA binding,GO:0032182~small conjugating protein binding,GO:0032183~SUMO binding
P08645	Roughened	GO:0005811~lipid particle,GO:0005886~plasma membrane,GO:0009898~internal side of plasma membrane,GO:0044459~plasma membrane part	GO:0000902~cell morphogenesis,GO:0000904~cell morphogenesis involved in differentiation,GO:0001654~eye development,GO:0001700~embryonic development via the syncytial blastoderm,GO:0001745~compound eye morphogenesis,GO:0001751~compound eye photoreceptor cell differentiation,GO:0001752~compound eye photoreceptor fate commitment,GO:0001754~eye photoreceptor cell differentiation,GO:0002009~morphogene…	GO:0000166~nucleotide binding,GO:0001882~nucleoside binding,GO:0001883~purine nucleoside binding,GO:0003924~GTPase activity,GO:0005525~GTP binding,GO:0017076~purine nucleotide binding,GO:0019001~guanyl nucleotide binding,GO:0019003~GDP binding,GO:0032553~ribonucleotide binding,GO:0032555~purine ribonucleotide binding,GO:0032561~guanyl ribonucleotide binding
Q69ZI1	SH3 domain containing ring finger 1	GO:0005794~Golgi apparatus,GO:0030027~lamellipodium,GO:0031252~cell leading edge,GO:0042995~cell projection,GO:0048471~perinuclear region of cytoplasm	GO:0010627~regulation of protein kinase cascade,GO:0043408~regulation of MAPKKK cascade,GO:0046328~regulation of JNK cascade,GO:0070302~regulation of stress-activated protein kinase signaling pathway,GO:0080135~regulation of cellular response to stress	GO:0005078~MAP-kinase scaffold activity,GO:0005198~structural molecule activity,GO:0008270~zinc ion binding,GO:0030159~receptor signaling complex scaffold activity,GO:0032947~protein complex scaffold,GO:0043167~ion binding,GO:0043169~cation binding,GO:0046872~metal ion binding,GO:0046914~transition metal ion binding
P31226	Saxiphilin	GO:0005576~extracellular region	GO:0000041~transition metal ion transport,GO:0006811~ion transport,GO:0006812~cation transport,GO:0006826~iron ion transport,GO:0006873~cellular ion homeostasis,GO:0006879~cellular iron ion homeostasis,GO:0015674~di-, tri-valent inorganic cation transport,GO:0019725~cellular homeostasis,GO:0030001~metal ion transport,GO:0030003~cellular cation homeostasis,GO:0030005~cellular di-, tri-valent inorg…	GO:0005506~iron ion binding,GO:0008199~ferric iron binding,GO:0043167~ion binding,GO:0043169~cation binding,GO:0046872~metal ion binding,GO:0046914~transition metal ion binding
P17972	Shaker cognate w	GO:0005886~plasma membrane,GO:0005887~integral to plasma membrane,GO:0008076~voltage-gated potassium channel complex,GO:0016021~integral to membrane,GO:0031224~intrinsic to membrane,GO:0031226~intrinsic to plasma membrane,GO:0034702~ion channel complex,GO:0034703~cation channel complex,GO:0034705~potassium channel complex,GO:0044459~plasma membrane part	GO:0006811~ion transport,GO:0006812~cation transport,GO:0006813~potassium ion transport,GO:0015672~monovalent inorganic cation transport,GO:0030001~metal ion transport	GO:0005216~ion channel activity,GO:0005244~voltage-gated ion channel activity,GO:0005249~voltage-gated potassium channel activity,GO:0005261~cation channel activity,GO:0005267~potassium channel activity,GO:0015267~channel activity,GO:0022803~passive transmembrane transporter activity,GO:0022832~voltage-gated channel activity,GO:0022836~gated channel activity,GO:0022838~substrate specific channel …
P35317	Sodium/potassium-transporting ATPase subunit alpha	GO:0016021~integral to membrane,GO:0031224~intrinsic to membrane	GO:0006163~purine nucleotide metabolic process,GO:0006164~purine nucleotide biosynthetic process,GO:0006754~ATP biosynthetic process,GO:0006811~ion transport,GO:0006812~cation transport,GO:0006813~potassium ion transport,GO:0006814~sodium ion transport,GO:0009141~nucleoside triphosphate metabolic process,GO:0009142~nucleoside triphosphate biosynthetic process,GO:0009144~purine nucleoside triphosp…	GO:0000166~nucleotide binding,GO:0000287~magnesium ion binding,GO:0001882~nucleoside binding,GO:0001883~purine nucleoside binding,GO:0005391~sodium:potassium-exchanging ATPase activity,GO:0005524~ATP binding,GO:0015077~monovalent inorganic cation transmembrane transporter activity,GO:0015399~primary active transmembrane transporter activity,GO:0015405~P-P-bond-hydrolysis-driven transmembrane tran…
Q12325	Sulfate permease 2	GO:0000267~cell fraction,GO:0001950~plasma membrane enriched fraction,GO:0005624~membrane fraction,GO:0005626~insoluble fraction,GO:0005886~plasma membrane,GO:0016021~integral to membrane,GO:0031224~intrinsic to membrane	GO:0006811~ion transport,GO:0006820~anion transport,GO:0007029~endoplasmic reticulum organization,GO:0008272~sulfate transport,GO:0009636~response to toxin,GO:0015698~inorganic anion transport	GO:0008271~secondary active sulfate transmembrane transporter activity,GO:0008509~anion transmembrane transporter activity,GO:0015103~inorganic anion transmembrane transporter activity,GO:0015116~sulfate transmembrane transporter activity
Q12933	TNF receptor-associated factor 2	GO:0005829~cytosol	GO:0001817~regulation of cytokine production,GO:0001819~positive regulation of cytokine production,GO:0002684~positive regulation of immune system process,GO:0002694~regulation of leukocyte activation,GO:0002696~positive regulation of leukocyte activation,GO:0002697~regulation of immune effector process,GO:0002699~positive regulation of immune effector process,GO:0002700~regulation of production …	GO:0008270~zinc ion binding,GO:0043167~ion binding,GO:0043169~cation binding,GO:0046872~metal ion binding,GO:0046914~transition metal ion binding
P39429	TNF receptor-associated factor 2	none	GO:0002637~regulation of immunoglobulin production,GO:0002697~regulation of immune effector process,GO:0002700~regulation of production of molecular mediator of immune response,GO:0006915~apoptosis,GO:0006916~anti-apoptosis,GO:0008219~cell death,GO:0009057~macromolecule catabolic process,GO:0010627~regulation of protein kinase cascade,GO:0010941~regulation of cell death,GO:0012501~programmed cell…	GO:0008270~zinc ion binding,GO:0043167~ion binding,GO:0043169~cation binding,GO:0046872~metal ion binding,GO:0046914~transition metal ion binding
A2VDD2	Tctex1 domain-containing protein 1-B	none	none	none
B4R090	Transcription factor kayak	none	GO:0006350~transcription,GO:0006355~regulation of transcription, DNA-dependent,GO:0045449~regulation of transcription,GO:0051252~regulation of RNA metabolic process	GO:0003677~DNA binding,GO:0003700~transcription factor activity,GO:0030528~transcription regulator activity,GO:0043565~sequence-specific DNA binding,GO:0046983~protein dimerization activity
P50947	Transcriptional regulatory protein PHO23	GO:0000118~histone deacetylase complex,GO:0000228~nuclear chromosome,GO:0000785~chromatin,GO:0000790~nuclear chromatin,GO:0005654~nucleoplasm,GO:0005694~chromosome,GO:0016585~chromatin remodeling complex,GO:0031974~membrane-enclosed lumen,GO:0031981~nuclear lumen,GO:0033698~Rpd3L complex,GO:0043228~non-membrane-bounded organelle,GO:0043232~intracellular non-membrane-bounded organelle,GO:0043233~o…	GO:0006325~chromatin organization,GO:0006350~transcription,GO:0006476~protein amino acid deacetylation,GO:0009890~negative regulation of biosynthetic process,GO:0010558~negative regulation of macromolecule biosynthetic process,GO:0010605~negative regulation of macromolecule metabolic process,GO:0010629~negative regulation of gene expression,GO:0016481~negative regulation of transcription,GO:00165…	GO:0004407~histone deacetylase activity,GO:0008270~zinc ion binding,GO:0016811~hydrolase activity, acting on carbon-nitrogen (but not peptide) bonds, in linear amides,GO:0019213~deacetylase activity,GO:0033558~protein deacetylase activity,GO:0035064~methylated histone residue binding,GO:0042393~histone binding,GO:0043167~ion binding,GO:0043169~cation binding,GO:0046872~metal ion binding,GO:004691…
A8DYE2	Transient receptor potential cation channel CG34123	GO:0016021~integral to membrane,GO:0031224~intrinsic to membrane	GO:0006811~ion transport	GO:0004672~protein kinase activity,GO:0005216~ion channel activity,GO:0015267~channel activity,GO:0022803~passive transmembrane transporter activity,GO:0022838~substrate specific channel activity
A5PN43	Transmembrane protein 175	GO:0016021~integral to membrane,GO:0031224~intrinsic to membrane	none	none
Q1RLK6	UDP-GlcNAc:betaGal beta-1,3-N-acetylglucosaminyltransferase 4	GO:0005794~Golgi apparatus,GO:0016021~integral to membrane,GO:0031224~intrinsic to membrane	GO:0006486~protein amino acid glycosylation,GO:0009100~glycoprotein metabolic process,GO:0009101~glycoprotein biosynthetic process,GO:0043413~biopolymer glycosylation,GO:0070085~glycosylation	GO:0008378~galactosyltransferase activity
Q9C0J1	UDP-GlcNAc:betaGal beta-1,3-N-acetylglucosaminyltransferase 4	GO:0005794~Golgi apparatus,GO:0016021~integral to membrane,GO:0031224~intrinsic to membrane	GO:0006486~protein amino acid glycosylation,GO:0009100~glycoprotein metabolic process,GO:0009101~glycoprotein biosynthetic process,GO:0043413~biopolymer glycosylation,GO:0070085~glycosylation	GO:0008378~galactosyltransferase activity
Q7LL04	UPF0676 protein C1494.01	GO:0005829~cytosol	none	none
Q9W5D0	Uncharacterized protein CG42248	GO:0005856~cytoskeleton,GO:0043228~non-membrane-bounded organelle,GO:0043232~intracellular non-membrane-bounded organelle	none	none
Q92JP4	Uncharacterized protein RC0023	none	none	none
Q8LGG8	Universal stress protein A-like protein	GO:0005886~plasma membrane	none	none
Q9YIB7	Zinc finger protein ZIC 2-B	none	GO:0000122~negative regulation of transcription from RNA polymerase II promoter,GO:0000902~cell morphogenesis,GO:0000904~cell morphogenesis involved in differentiation,GO:0001667~ameboidal cell migration,GO:0001837~epithelial to mesenchymal transition,GO:0003002~regionalization,GO:0006350~transcription,GO:0006355~regulation of transcription, DNA-dependent,GO:0006357~regulation of transcription fr…	GO:0003677~DNA binding,GO:0008270~zinc ion binding,GO:0016564~transcription repressor activity,GO:0030528~transcription regulator activity,GO:0043167~ion binding,GO:0043169~cation binding,GO:0046872~metal ion binding,GO:0046914~transition metal ion binding
Q28043	activin A receptor, type IIA	GO:0005886~plasma membrane,GO:0016021~integral to membrane,GO:0031224~intrinsic to membrane,GO:0034673~inhibin-betaglycan-ActRII complex,GO:0044459~plasma membrane part	GO:0001501~skeletal system development,GO:0001702~gastrulation with mouth forming second,GO:0001932~regulation of protein amino acid phosphorylation,GO:0001934~positive regulation of protein amino acid phosphorylation,GO:0003002~regionalization,GO:0003006~reproductive developmental process,GO:0006468~protein amino acid phosphorylation,GO:0006793~phosphorus metabolic process,GO:0006796~phosphate m…	GO:0000166~nucleotide binding,GO:0000287~magnesium ion binding,GO:0001882~nucleoside binding,GO:0001883~purine nucleoside binding,GO:0004672~protein kinase activity,GO:0004674~protein serine/threonine kinase activity,GO:0004675~transmembrane receptor protein serine/threonine kinase activity,GO:0005024~transforming growth factor beta receptor activity,GO:0005524~ATP binding,GO:0015026~coreceptor a…
O02824	adrenergic, alpha-1A-, receptor	GO:0005886~plasma membrane,GO:0016021~integral to membrane,GO:0031224~intrinsic to membrane	GO:0007166~cell surface receptor linked signal transduction,GO:0007186~G-protein coupled receptor protein signaling pathway	GO:0004935~adrenoceptor activity,GO:0004936~alpha-adrenergic receptor activity,GO:0004937~alpha1-adrenergic receptor activity,GO:0008227~amine receptor activity
P47740	aldehyde dehydrogenase family 3, subfamily A2	GO:0005739~mitochondrion,GO:0005740~mitochondrial envelope,GO:0005743~mitochondrial inner membrane,GO:0005783~endoplasmic reticulum,GO:0005886~plasma membrane,GO:0009898~internal side of plasma membrane,GO:0016021~integral to membrane,GO:0019866~organelle inner membrane,GO:0031090~organelle membrane,GO:0031224~intrinsic to membrane,GO:0031966~mitochondrial membrane,GO:0031967~organelle envelope,G…	GO:0006081~cellular aldehyde metabolic process,GO:0055114~oxidation reduction	GO:0004029~aldehyde dehydrogenase (NAD) activity,GO:0004030~aldehyde dehydrogenase [NAD(P)+] activity,GO:0016620~oxidoreductase activity, acting on the aldehyde or oxo group of donors, NAD or NADP as acceptor
Q9UHC3	amiloride-sensitive cation channel 3	GO:0005886~plasma membrane,GO:0005887~integral to plasma membrane,GO:0016021~integral to membrane,GO:0031224~intrinsic to membrane,GO:0031226~intrinsic to plasma membrane,GO:0044459~plasma membrane part	GO:0006811~ion transport,GO:0006812~cation transport,GO:0006814~sodium ion transport,GO:0007600~sensory perception,GO:0015672~monovalent inorganic cation transport,GO:0030001~metal ion transport,GO:0050877~neurological system process,GO:0050890~cognition	GO:0005216~ion channel activity,GO:0005261~cation channel activity,GO:0005272~sodium channel activity,GO:0015267~channel activity,GO:0015276~ligand-gated ion channel activity,GO:0022803~passive transmembrane transporter activity,GO:0022834~ligand-gated channel activity,GO:0022836~gated channel activity,GO:0022838~substrate specific channel activity,GO:0031402~sodium ion binding,GO:0031420~alkali …
A6YP92	aristaless related homeobox	none	GO:0000902~cell morphogenesis,GO:0000904~cell morphogenesis involved in differentiation,GO:0001764~neuron migration,GO:0006350~transcription,GO:0006355~regulation of transcription, DNA-dependent,GO:0006928~cell motion,GO:0007409~axonogenesis,GO:0007411~axon guidance,GO:0008283~cell proliferation,GO:0016477~cell migration,GO:0021536~diencephalon development,GO:0021537~telencephalon development,GO:…	GO:0003677~DNA binding,GO:0003700~transcription factor activity,GO:0030528~transcription regulator activity,GO:0043565~sequence-specific DNA binding
Q6TXF1	arrestin domain containing 3	none	none	none
Q8K4H1	arylformamidase	GO:0005829~cytosol	GO:0006568~tryptophan metabolic process,GO:0006569~tryptophan catabolic process,GO:0006575~cellular amino acid derivative metabolic process,GO:0006576~biogenic amine metabolic process,GO:0006586~indolalkylamine metabolic process,GO:0009063~cellular amino acid catabolic process,GO:0009072~aromatic amino acid family metabolic process,GO:0009074~aromatic amino acid family catabolic process,GO:000931…	GO:0004061~arylformamidase activity,GO:0016811~hydrolase activity, acting on carbon-nitrogen (but not peptide) bonds, in linear amides
Q9UBL3	ash2 (absent, small, or homeotic)-like (Drosophila)	GO:0005654~nucleoplasm,GO:0031974~membrane-enclosed lumen,GO:0031981~nuclear lumen,GO:0034708~methyltransferase complex,GO:0035097~histone methyltransferase complex,GO:0043233~organelle lumen,GO:0044451~nucleoplasm part,GO:0070013~intracellular organelle lumen	GO:0002520~immune system development,GO:0006350~transcription,GO:0006351~transcription, DNA-dependent,GO:0006355~regulation of transcription, DNA-dependent,GO:0006366~transcription from RNA polymerase II promoter,GO:0030097~hemopoiesis,GO:0032774~RNA biosynthetic process,GO:0034984~cellular response to DNA damage stimulus,GO:0045449~regulation of transcription,GO:0048534~hemopoietic or lymphoid o…	GO:0003677~DNA binding,GO:0008270~zinc ion binding,GO:0030528~transcription regulator activity,GO:0043167~ion binding,GO:0043169~cation binding,GO:0046872~metal ion binding,GO:0046914~transition metal ion binding
P98069	bone morphogenetic protein 1	none	GO:0006508~proteolysis	GO:0004175~endopeptidase activity,GO:0004222~metalloendopeptidase activity,GO:0005509~calcium ion binding,GO:0008233~peptidase activity,GO:0008237~metallopeptidase activity,GO:0008270~zinc ion binding,GO:0043167~ion binding,GO:0043169~cation binding,GO:0046872~metal ion binding,GO:0046914~transition metal ion binding,GO:0070011~peptidase activity, acting on L-amino acid peptides
P20722	bone morphogenetic protein 6	GO:0005576~extracellular region,GO:0005615~extracellular space,GO:0044421~extracellular region part	GO:0001501~skeletal system development,GO:0001503~ossification,GO:0001649~osteoblast differentiation,GO:0006952~defense response,GO:0006954~inflammatory response,GO:0007166~cell surface receptor linked signal transduction,GO:0007167~enzyme linked receptor protein signaling pathway,GO:0007178~transmembrane receptor protein serine/threonine kinase signaling pathway,GO:0009611~response to wounding,G…	GO:0005125~cytokine activity,GO:0008083~growth factor activity
P23359	bone morphogenetic protein 7	GO:0005576~extracellular region,GO:0005615~extracellular space,GO:0044421~extracellular region part	GO:0000902~cell morphogenesis,GO:0000904~cell morphogenesis involved in differentiation,GO:0001501~skeletal system development,GO:0001503~ossification,GO:0001654~eye development,GO:0001655~urogenital system development,GO:0001704~formation of primary germ layer,GO:0001707~mesoderm formation,GO:0001763~morphogenesis of a branching structure,GO:0001822~kidney development,GO:0006355~regulation of tr…	GO:0001871~pattern binding,GO:0005125~cytokine activity,GO:0005539~glycosaminoglycan binding,GO:0008083~growth factor activity,GO:0008201~heparin binding,GO:0030246~carbohydrate binding,GO:0030247~polysaccharide binding
Q3UHD1	brain-specific angiogenesis inhibitor 1; similar to brain-specific angiogenesis inhibitor 1	GO:0005886~plasma membrane,GO:0016021~integral to membrane,GO:0031224~intrinsic to membrane	GO:0007166~cell surface receptor linked signal transduction,GO:0007186~G-protein coupled receptor protein signaling pathway,GO:0007218~neuropeptide signaling pathway,GO:0016525~negative regulation of angiogenesis,GO:0045765~regulation of angiogenesis	none
Q66HA2	cAMP responsive element binding protein 3-like 1	GO:0005783~endoplasmic reticulum,GO:0016021~integral to membrane,GO:0031224~intrinsic to membrane	GO:0006350~transcription,GO:0006355~regulation of transcription, DNA-dependent,GO:0006986~response to unfolded protein,GO:0010033~response to organic substance,GO:0045449~regulation of transcription,GO:0051252~regulation of RNA metabolic process,GO:0051789~response to protein stimulus	GO:0003677~DNA binding,GO:0003700~transcription factor activity,GO:0030528~transcription regulator activity,GO:0043565~sequence-specific DNA binding,GO:0046983~protein dimerization activity
P13135	calpain, small subunit 1	GO:0005886~plasma membrane	none	GO:0004175~endopeptidase activity,GO:0004197~cysteine-type endopeptidase activity,GO:0004198~calcium-dependent cysteine-type endopeptidase activity,GO:0005509~calcium ion binding,GO:0008233~peptidase activity,GO:0008234~cysteine-type peptidase activity,GO:0043167~ion binding,GO:0043169~cation binding,GO:0046872~metal ion binding,GO:0070011~peptidase activity, acting on L-amino acid peptides
Q9D6N1	carbonic anhydrase 13	none	GO:0006730~one-carbon metabolic process	GO:0004089~carbonate dehydratase activity,GO:0008270~zinc ion binding,GO:0016836~hydro-lyase activity,GO:0043167~ion binding,GO:0043169~cation binding,GO:0046872~metal ion binding,GO:0046914~transition metal ion binding
Q5R949	cholinergic receptor, muscarinic 1	GO:0005886~plasma membrane,GO:0016021~integral to membrane,GO:0030054~cell junction,GO:0031224~intrinsic to membrane,GO:0044456~synapse part,GO:0044459~plasma membrane part,GO:0045202~synapse,GO:0045211~postsynaptic membrane	GO:0007166~cell surface receptor linked signal transduction,GO:0007186~G-protein coupled receptor protein signaling pathway,GO:0040012~regulation of locomotion	GO:0004981~muscarinic acetylcholine receptor activity,GO:0008227~amine receptor activity,GO:0015464~acetylcholine receptor activity,GO:0016907~G-protein coupled acetylcholine receptor activity,GO:0030594~neurotransmitter receptor activity,GO:0042165~neurotransmitter binding,GO:0042166~acetylcholine binding,GO:0043176~amine binding
Q9I8C7	cholinergic receptor, nicotinic, alpha 10; alpha 10 subunit of nicotinic acetylcholine receptor	GO:0005886~plasma membrane,GO:0016021~integral to membrane,GO:0030054~cell junction,GO:0031224~intrinsic to membrane,GO:0044456~synapse part,GO:0044459~plasma membrane part,GO:0045202~synapse,GO:0045211~postsynaptic membrane	GO:0006811~ion transport,GO:0006812~cation transport,GO:0006816~calcium ion transport,GO:0015674~di-, tri-valent inorganic cation transport,GO:0030001~metal ion transport	GO:0005216~ion channel activity,GO:0005230~extracellular ligand-gated ion channel activity,GO:0005261~cation channel activity,GO:0005262~calcium channel activity,GO:0005509~calcium ion binding,GO:0015267~channel activity,GO:0015276~ligand-gated ion channel activity,GO:0022803~passive transmembrane transporter activity,GO:0022834~ligand-gated channel activity,GO:0022836~gated channel activity,GO:0…
Q866A2	cholinergic receptor, nicotinic, alpha 7	GO:0005886~plasma membrane,GO:0005887~integral to plasma membrane,GO:0005892~nicotinic acetylcholine-gated receptor-channel complex,GO:0016021~integral to membrane,GO:0030054~cell junction,GO:0031224~intrinsic to membrane,GO:0031226~intrinsic to plasma membrane,GO:0034702~ion channel complex,GO:0043235~receptor complex,GO:0044456~synapse part,GO:0044459~plasma membrane part,GO:0045202~synapse,GO:…	GO:0000165~MAPKKK cascade,GO:0000187~activation of MAPK activity,GO:0001666~response to hypoxia,GO:0001817~regulation of cytokine production,GO:0001818~negative regulation of cytokine production,GO:0006468~protein amino acid phosphorylation,GO:0006793~phosphorus metabolic process,GO:0006796~phosphate metabolic process,GO:0006811~ion transport,GO:0006812~cation transport,GO:0006816~calcium ion tra…	GO:0001540~beta-amyloid binding,GO:0005216~ion channel activity,GO:0005230~extracellular ligand-gated ion channel activity,GO:0005261~cation channel activity,GO:0015267~channel activity,GO:0015276~ligand-gated ion channel activity,GO:0015464~acetylcholine receptor activity,GO:0015643~toxin binding,GO:0016247~channel regulator activity,GO:0017081~chloride channel regulator activity,GO:0022803~pass…
Q5ZKX1	chromatin modifying protein 1B	GO:0005768~endosome,GO:0005829~cytosol,GO:0019898~extrinsic to membrane	GO:0008104~protein localization,GO:0015031~protein transport,GO:0045184~establishment of protein localization	none
Q5VYJ5	chromosome 10 open reading frame 112	GO:0016021~integral to membrane,GO:0031224~intrinsic to membrane	none	none
Q10835	collagenase 3	GO:0005576~extracellular region,GO:0005578~proteinaceous extracellular matrix,GO:0031012~extracellular matrix,GO:0044421~extracellular region part	GO:0006508~proteolysis,GO:0030574~collagen catabolic process,GO:0032963~collagen metabolic process,GO:0044236~multicellular organismal metabolic process,GO:0044243~multicellular organismal catabolic process,GO:0044259~multicellular organismal macromolecule metabolic process	GO:0004175~endopeptidase activity,GO:0004222~metalloendopeptidase activity,GO:0005509~calcium ion binding,GO:0008233~peptidase activity,GO:0008237~metallopeptidase activity,GO:0008270~zinc ion binding,GO:0043167~ion binding,GO:0043169~cation binding,GO:0046872~metal ion binding,GO:0046914~transition metal ion binding,GO:0070011~peptidase activity, acting on L-amino acid peptides
Q9UHC6	contactin associated protein-like 2	GO:0016021~integral to membrane,GO:0031224~intrinsic to membrane	GO:0007155~cell adhesion,GO:0008037~cell recognition,GO:0008038~neuron recognition,GO:0019226~transmission of nerve impulse,GO:0022610~biological adhesion,GO:0030182~neuron differentiation,GO:0048666~neuron development,GO:0050877~neurological system process	none
Q01617	couch potato	none	GO:0007267~cell-cell signaling,GO:0007268~synaptic transmission,GO:0007422~peripheral nervous system development,GO:0007610~behavior,GO:0007635~chemosensory behavior,GO:0019226~transmission of nerve impulse,GO:0042048~olfactory behavior,GO:0050877~neurological system process	GO:0000166~nucleotide binding,GO:0003723~RNA binding,GO:0003729~mRNA binding
P02510	crystallin, alpha B	GO:0000267~cell fraction,GO:0005625~soluble fraction,GO:0005626~insoluble fraction,GO:0005886~plasma membrane,GO:0030016~myofibril,GO:0030017~sarcomere,GO:0030018~Z disc,GO:0031674~I band,GO:0043292~contractile fiber,GO:0044449~contractile fiber part	GO:0001654~eye development,GO:0006461~protein complex assembly,GO:0006916~anti-apoptosis,GO:0007423~sensory organ development,GO:0007517~muscle organ development,GO:0009266~response to temperature stimulus,GO:0009408~response to heat,GO:0009628~response to abiotic stimulus,GO:0010941~regulation of cell death,GO:0032386~regulation of intracellular transport,GO:0032387~negative regulation of intrac…	GO:0005198~structural molecule activity,GO:0005212~structural constituent of eye lens,GO:0051082~unfolded protein binding
Q61462	cytochrome b-245, alpha polypeptide	GO:0005739~mitochondrion	GO:0006091~generation of precursor metabolites and energy,GO:0022900~electron transport chain,GO:0055114~oxidation reduction	GO:0005506~iron ion binding,GO:0020037~heme binding,GO:0043167~ion binding,GO:0043169~cation binding,GO:0046872~metal ion binding,GO:0046906~tetrapyrrole binding,GO:0046914~transition metal ion binding
Q5R733	cytoplasmic polyadenylation element binding protein 1	GO:0000932~cytoplasmic mRNA processing body,GO:0005856~cytoskeleton,GO:0005886~plasma membrane,GO:0014069~postsynaptic density,GO:0030054~cell junction,GO:0030425~dendrite,GO:0030529~ribonucleoprotein complex,GO:0042995~cell projection,GO:0043005~neuron projection,GO:0043228~non-membrane-bounded organelle,GO:0043232~intracellular non-membrane-bounded organelle,GO:0044430~cytoskeletal part,GO:0044…	GO:0000279~M phase,GO:0006396~RNA processing,GO:0006397~mRNA processing,GO:0006417~regulation of translation,GO:0007049~cell cycle,GO:0007126~meiosis,GO:0007127~meiosis I,GO:0007129~synapsis,GO:0007130~synaptonemal complex assembly,GO:0010608~posttranscriptional regulation of gene expression,GO:0016071~mRNA metabolic process,GO:0022402~cell cycle process,GO:0022403~cell cycle phase,GO:0031644~reg…	GO:0003723~RNA binding,GO:0003729~mRNA binding
Q16760	diacylglycerol kinase, delta 130kDa	GO:0005886~plasma membrane,GO:0016023~cytoplasmic membrane-bounded vesicle,GO:0019898~extrinsic to membrane,GO:0031410~cytoplasmic vesicle,GO:0031982~vesicle,GO:0031988~membrane-bounded vesicle	GO:0006461~protein complex assembly,GO:0006638~neutral lipid metabolic process,GO:0006639~acylglycerol metabolic process,GO:0006662~glycerol ether metabolic process,GO:0007166~cell surface receptor linked signal transduction,GO:0007167~enzyme linked receptor protein signaling pathway,GO:0007169~transmembrane receptor protein tyrosine kinase signaling pathway,GO:0007173~epidermal growth factor rec…	GO:0000166~nucleotide binding,GO:0001882~nucleoside binding,GO:0001883~purine nucleoside binding,GO:0004143~diacylglycerol kinase activity,GO:0005524~ATP binding,GO:0008270~zinc ion binding,GO:0008289~lipid binding,GO:0017076~purine nucleotide binding,GO:0019992~diacylglycerol binding,GO:0030554~adenyl nucleotide binding,GO:0032553~ribonucleotide binding,GO:0032555~purine ribonucleotide binding,G…
Q566X8	diencephalon/mesencephalon homeobox 1b	none	GO:0006355~regulation of transcription, DNA-dependent,GO:0045449~regulation of transcription,GO:0051252~regulation of RNA metabolic process	GO:0003677~DNA binding,GO:0003700~transcription factor activity,GO:0030528~transcription regulator activity,GO:0043565~sequence-specific DNA binding
Q8TDM6	discs, large homolog 5 (Drosophila)	GO:0005886~plasma membrane,GO:0005911~cell-cell junction,GO:0005912~adherens junction,GO:0005913~cell-cell adherens junction,GO:0019898~extrinsic to membrane,GO:0030054~cell junction,GO:0044459~plasma membrane part,GO:0070161~anchoring junction	GO:0007155~cell adhesion,GO:0007242~intracellular signaling cascade,GO:0008285~negative regulation of cell proliferation,GO:0010941~regulation of cell death,GO:0016337~cell-cell adhesion,GO:0022610~biological adhesion,GO:0042127~regulation of cell proliferation,GO:0042981~regulation of apoptosis,GO:0043067~regulation of programmed cell death	GO:0005198~structural molecule activity,GO:0030159~receptor signaling complex scaffold activity,GO:0032947~protein complex scaffold
P34973	dopamine receptor D2	GO:0005886~plasma membrane,GO:0016021~integral to membrane,GO:0031224~intrinsic to membrane	GO:0007166~cell surface receptor linked signal transduction,GO:0007186~G-protein coupled receptor protein signaling pathway	GO:0004952~dopamine receptor activity,GO:0008227~amine receptor activity,GO:0035240~dopamine binding,GO:0043176~amine binding,GO:0043178~alcohol binding
Q8BG36	doublesex and mab-3 related transcription factor 2	none	GO:0003006~reproductive developmental process,GO:0006355~regulation of transcription, DNA-dependent,GO:0006917~induction of apoptosis,GO:0007548~sex differentiation,GO:0010941~regulation of cell death,GO:0010942~positive regulation of cell death,GO:0012502~induction of programmed cell death,GO:0042981~regulation of apoptosis,GO:0043065~positive regulation of apoptosis,GO:0043067~regulation of pro…	GO:0003677~DNA binding,GO:0003700~transcription factor activity,GO:0030528~transcription regulator activity
Q9D119	dysferlin interacting protein 1	none	none	none
Q03001	dystonin	GO:0005576~extracellular region,GO:0005578~proteinaceous extracellular matrix,GO:0005604~basement membrane,GO:0005856~cytoskeleton,GO:0005886~plasma membrane,GO:0009925~basal plasma membrane,GO:0015629~actin cytoskeleton,GO:0015630~microtubule cytoskeleton,GO:0016023~cytoplasmic membrane-bounded vesicle,GO:0016323~basolateral plasma membrane,GO:0030054~cell junction,GO:0030055~cell-substrate junc…	GO:0000226~microtubule cytoskeleton organization,GO:0000902~cell morphogenesis,GO:0000904~cell morphogenesis involved in differentiation,GO:0007010~cytoskeleton organization,GO:0007017~microtubule-based process,GO:0007018~microtubule-based movement,GO:0007049~cell cycle,GO:0007050~cell cycle arrest,GO:0007155~cell adhesion,GO:0007166~cell surface receptor linked signal transduction,GO:0007229~int…	GO:0003779~actin binding,GO:0005178~integrin binding,GO:0005509~calcium ion binding,GO:0008017~microtubule binding,GO:0008022~protein C-terminus binding,GO:0008092~cytoskeletal protein binding,GO:0015631~tubulin binding,GO:0032403~protein complex binding,GO:0043167~ion binding,GO:0043169~cation binding,GO:0046872~metal ion binding,GO:0051015~actin filament binding
P22182	fibroblast growth factor receptor	GO:0016021~integral to membrane,GO:0031224~intrinsic to membrane	GO:0006468~protein amino acid phosphorylation,GO:0006793~phosphorus metabolic process,GO:0006796~phosphate metabolic process,GO:0016310~phosphorylation	GO:0000166~nucleotide binding,GO:0001882~nucleoside binding,GO:0001883~purine nucleoside binding,GO:0004672~protein kinase activity,GO:0004713~protein tyrosine kinase activity,GO:0004714~transmembrane receptor protein tyrosine kinase activity,GO:0005524~ATP binding,GO:0017076~purine nucleotide binding,GO:0030554~adenyl nucleotide binding,GO:0032553~ribonucleotide binding,GO:0032555~purine ribonuc…
P22182	fibroblast growth factor receptor-1	GO:0016021~integral to membrane,GO:0031224~intrinsic to membrane	GO:0006468~protein amino acid phosphorylation,GO:0006793~phosphorus metabolic process,GO:0006796~phosphate metabolic process,GO:0016310~phosphorylation	GO:0000166~nucleotide binding,GO:0001882~nucleoside binding,GO:0001883~purine nucleoside binding,GO:0004672~protein kinase activity,GO:0004713~protein tyrosine kinase activity,GO:0004714~transmembrane receptor protein tyrosine kinase activity,GO:0005524~ATP binding,GO:0017076~purine nucleotide binding,GO:0030554~adenyl nucleotide binding,GO:0032553~ribonucleotide binding,GO:0032555~purine ribonuc…
Q5REK0	flavin containing monooxygenase 4	GO:0000267~cell fraction,GO:0005624~membrane fraction,GO:0005626~insoluble fraction,GO:0005783~endoplasmic reticulum,GO:0005789~endoplasmic reticulum membrane,GO:0005792~microsome,GO:0012505~endomembrane system,GO:0016021~integral to membrane,GO:0031090~organelle membrane,GO:0031224~intrinsic to membrane,GO:0031227~intrinsic to endoplasmic reticulum membrane,GO:0031300~intrinsic to organelle memb…	GO:0006800~oxygen and reactive oxygen species metabolic process,GO:0055114~oxidation reduction	GO:0000166~nucleotide binding,GO:0000287~magnesium ion binding,GO:0001882~nucleoside binding,GO:0001883~purine nucleoside binding,GO:0004499~flavin-containing monooxygenase activity,GO:0017076~purine nucleotide binding,GO:0030554~adenyl nucleotide binding,GO:0043167~ion binding,GO:0043169~cation binding,GO:0046872~metal ion binding,GO:0048037~cofactor binding,GO:0050660~FAD binding,GO:0050661~NAD…
Q14192	four and a half LIM domains 2	GO:0005856~cytoskeleton,GO:0005886~plasma membrane,GO:0005912~adherens junction,GO:0005924~cell-substrate adherens junction,GO:0005925~focal adhesion,GO:0016323~basolateral plasma membrane,GO:0030016~myofibril,GO:0030017~sarcomere,GO:0030018~Z disc,GO:0030054~cell junction,GO:0030055~cell-substrate junction,GO:0031430~M band,GO:0031672~A band,GO:0031674~I band,GO:0043228~non-membrane-bounded orga…	GO:0001501~skeletal system development,GO:0001503~ossification,GO:0001649~osteoblast differentiation,GO:0006350~transcription,GO:0006355~regulation of transcription, DNA-dependent,GO:0006357~regulation of transcription from RNA polymerase II promoter,GO:0007242~intracellular signaling cascade,GO:0009719~response to endogenous stimulus,GO:0009725~response to hormone stimulus,GO:0009891~positive re…	GO:0003712~transcription cofactor activity,GO:0003713~transcription coactivator activity,GO:0008134~transcription factor binding,GO:0008270~zinc ion binding,GO:0016563~transcription activator activity,GO:0030528~transcription regulator activity,GO:0035257~nuclear hormone receptor binding,GO:0035258~steroid hormone receptor binding,GO:0042802~identical protein binding,GO:0043167~ion binding,GO:004…
P97401	frizzled-related protein	GO:0005576~extracellular region	GO:0007166~cell surface receptor linked signal transduction,GO:0009968~negative regulation of signal transduction,GO:0010648~negative regulation of cell communication,GO:0016055~Wnt receptor signaling pathway,GO:0030111~regulation of Wnt receptor signaling pathway,GO:0030178~negative regulation of Wnt receptor signaling pathway	GO:0017147~Wnt-protein binding
Q11126	fucosyltransferase 5 (alpha (1,3) fucosyltransferase)	GO:0005794~Golgi apparatus,GO:0016021~integral to membrane,GO:0031224~intrinsic to membrane	GO:0006486~protein amino acid glycosylation,GO:0009100~glycoprotein metabolic process,GO:0009101~glycoprotein biosynthetic process,GO:0043413~biopolymer glycosylation,GO:0070085~glycosylation	GO:0008417~fucosyltransferase activity,GO:0017060~3-galactosyl-N-acetylglucosaminide 4-alpha-L-fucosyltransferase activity
Q14832	glutamate receptor, metabotropic 3	GO:0005856~cytoskeleton,GO:0005886~plasma membrane,GO:0005887~integral to plasma membrane,GO:0014069~postsynaptic density,GO:0016021~integral to membrane,GO:0030424~axon,GO:0030425~dendrite,GO:0031224~intrinsic to membrane,GO:0031226~intrinsic to plasma membrane,GO:0042734~presynaptic membrane,GO:0042995~cell projection,GO:0043005~neuron projection,GO:0043197~dendritic spine,GO:0043228~non-membra…	GO:0006140~regulation of nucleotide metabolic process,GO:0007166~cell surface receptor linked signal transduction,GO:0007186~G-protein coupled receptor protein signaling pathway,GO:0007194~negative regulation of adenylate cyclase activity,GO:0007267~cell-cell signaling,GO:0007268~synaptic transmission,GO:0019226~transmission of nerve impulse,GO:0030799~regulation of cyclic nucleotide metabolic pr…	GO:0001640~adenylate cyclase inhibiting metabotropic glutamate receptor activity,GO:0001641~group II metabotropic glutamate receptor activity,GO:0005246~calcium channel regulator activity,GO:0008066~glutamate receptor activity,GO:0008067~metabotropic glutamate, GABA-B-like receptor activity,GO:0016247~channel regulator activity
Q68EF4	glutamate receptor, metabotropic 4	GO:0005886~plasma membrane,GO:0016021~integral to membrane,GO:0031224~intrinsic to membrane	GO:0007166~cell surface receptor linked signal transduction,GO:0007186~G-protein coupled receptor protein signaling pathway,GO:0007267~cell-cell signaling,GO:0007268~synaptic transmission,GO:0007610~behavior,GO:0007611~learning or memory,GO:0007612~learning,GO:0019226~transmission of nerve impulse,GO:0050877~neurological system process,GO:0050890~cognition	GO:0001640~adenylate cyclase inhibiting metabotropic glutamate receptor activity,GO:0001642~group III metabotropic glutamate receptor activity,GO:0008066~glutamate receptor activity
P31424	glutamate receptor, metabotropic 5	GO:0000267~cell fraction,GO:0005624~membrane fraction,GO:0005626~insoluble fraction,GO:0005856~cytoskeleton,GO:0005886~plasma membrane,GO:0014069~postsynaptic density,GO:0016021~integral to membrane,GO:0030425~dendrite,GO:0031224~intrinsic to membrane,GO:0042995~cell projection,GO:0043005~neuron projection,GO:0043197~dendritic spine,GO:0043198~dendritic shaft,GO:0043228~non-membrane-bounded organ…	GO:0000165~MAPKKK cascade,GO:0000185~activation of MAPKKK activity,GO:0002029~desensitization of G-protein coupled receptor protein signaling pathway,GO:0006355~regulation of transcription, DNA-dependent,GO:0006468~protein amino acid phosphorylation,GO:0006793~phosphorus metabolic process,GO:0006796~phosphate metabolic process,GO:0006873~cellular ion homeostasis,GO:0006874~cellular calcium ion ho…	GO:0001639~PLC activating metabotropic glutamate receptor activity,GO:0005516~calmodulin binding,GO:0008066~glutamate receptor activity,GO:0019904~protein domain specific binding,GO:0030165~PDZ domain binding,GO:0031685~adenosine receptor binding,GO:0031687~A2A adenosine receptor binding
P70579	glutamate receptor, metabotropic 8	GO:0005886~plasma membrane,GO:0005887~integral to plasma membrane,GO:0016021~integral to membrane,GO:0031224~intrinsic to membrane,GO:0031226~intrinsic to plasma membrane,GO:0042734~presynaptic membrane,GO:0042995~cell projection,GO:0043005~neuron projection,GO:0043025~cell soma,GO:0044456~synapse part,GO:0044459~plasma membrane part,GO:0045202~synapse,GO:0045211~postsynaptic membrane	GO:0006140~regulation of nucleotide metabolic process,GO:0007166~cell surface receptor linked signal transduction,GO:0007186~G-protein coupled receptor protein signaling pathway,GO:0007187~G-protein signaling, coupled to cyclic nucleotide second messenger,GO:0007188~G-protein signaling, coupled to cAMP nucleotide second messenger,GO:0007193~inhibition of adenylate cyclase activity by G-protein si…	GO:0001640~adenylate cyclase inhibiting metabotropic glutamate receptor activity,GO:0001642~group III metabotropic glutamate receptor activity,GO:0008066~glutamate receptor activity
Q4KMC4	glutamine-fructose-6-phosphate transaminase 2	none	GO:0006541~glutamine metabolic process,GO:0009064~glutamine family amino acid metabolic process,GO:0016051~carbohydrate biosynthetic process	GO:0004360~glutamine-fructose-6-phosphate transaminase (isomerizing) activity,GO:0005529~sugar binding,GO:0008483~transaminase activity,GO:0016769~transferase activity, transferring nitrogenous groups,GO:0030246~carbohydrate binding
Q08DQ2	glutamine-fructose-6-phosphate transaminase 2	none	GO:0006541~glutamine metabolic process,GO:0009064~glutamine family amino acid metabolic process,GO:0016051~carbohydrate biosynthetic process	GO:0004360~glutamine-fructose-6-phosphate transaminase (isomerizing) activity,GO:0005529~sugar binding,GO:0008483~transaminase activity,GO:0016769~transferase activity, transferring nitrogenous groups,GO:0030246~carbohydrate binding
A1Z6E0	gustavus	none	GO:0000578~embryonic axis specification,GO:0003002~regionalization,GO:0003006~reproductive developmental process,GO:0007242~intracellular signaling cascade,GO:0007276~gamete generation,GO:0007281~germ cell development,GO:0007292~female gamete generation,GO:0007304~chorion-containing eggshell formation,GO:0007306~eggshell chorion assembly,GO:0007308~oocyte construction,GO:0007309~oocyte axis speci…	none
Q03014	hematopoietically expressed homeobox	none	GO:0000122~negative regulation of transcription from RNA polymerase II promoter,GO:0001889~liver development,GO:0003002~regionalization,GO:0006350~transcription,GO:0006355~regulation of transcription, DNA-dependent,GO:0006357~regulation of transcription from RNA polymerase II promoter,GO:0006403~RNA localization,GO:0006405~RNA export from nucleus,GO:0006406~mRNA export from nucleus,GO:0006913~nuc…	GO:0003677~DNA binding,GO:0003700~transcription factor activity,GO:0008134~transcription factor binding,GO:0008190~eukaryotic initiation factor 4E binding,GO:0016564~transcription repressor activity,GO:0016565~general transcriptional repressor activity,GO:0030528~transcription regulator activity,GO:0031369~translation initiation factor binding,GO:0043565~sequence-specific DNA binding
Q96RW7	hemicentin 1	GO:0005576~extracellular region,GO:0005578~proteinaceous extracellular matrix,GO:0005604~basement membrane,GO:0031012~extracellular matrix,GO:0044420~extracellular matrix part,GO:0044421~extracellular region part	GO:0007596~blood coagulation,GO:0007599~hemostasis,GO:0007600~sensory perception,GO:0007601~visual perception,GO:0008218~bioluminescence,GO:0009611~response to wounding,GO:0018298~protein-chromophore linkage,GO:0042060~wound healing,GO:0050817~coagulation,GO:0050877~neurological system process,GO:0050878~regulation of body fluid levels,GO:0050890~cognition,GO:0050953~sensory perception of light s…	GO:0005509~calcium ion binding,GO:0043167~ion binding,GO:0043169~cation binding,GO:0046872~metal ion binding
P97292	histamine receptor H2	GO:0005886~plasma membrane,GO:0016021~integral to membrane,GO:0031224~intrinsic to membrane	GO:0007166~cell surface receptor linked signal transduction,GO:0007186~G-protein coupled receptor protein signaling pathway	GO:0004969~histamine receptor activity,GO:0008227~amine receptor activity
P69141	histone H2A	GO:0000785~chromatin,GO:0000786~nucleosome,GO:0005694~chromosome,GO:0032993~protein-DNA complex,GO:0043228~non-membrane-bounded organelle,GO:0043232~intracellular non-membrane-bounded organelle,GO:0044427~chromosomal part	GO:0006323~DNA packaging,GO:0006325~chromatin organization,GO:0006333~chromatin assembly or disassembly,GO:0006334~nucleosome assembly,GO:0031497~chromatin assembly,GO:0034621~cellular macromolecular complex subunit organization,GO:0034622~cellular macromolecular complex assembly,GO:0034728~nucleosome organization,GO:0043933~macromolecular complex subunit organization,GO:0051276~chromosome organi…	GO:0003677~DNA binding
P31422	hypothetical protein LOC689121; glutamate receptor, metabotropic 3	GO:0005856~cytoskeleton,GO:0005886~plasma membrane,GO:0014069~postsynaptic density,GO:0016021~integral to membrane,GO:0030424~axon,GO:0030425~dendrite,GO:0031224~intrinsic to membrane,GO:0042734~presynaptic membrane,GO:0042995~cell projection,GO:0043005~neuron projection,GO:0043197~dendritic spine,GO:0043228~non-membrane-bounded organelle,GO:0043232~intracellular non-membrane-bounded organelle,GO…	GO:0007166~cell surface receptor linked signal transduction,GO:0007186~G-protein coupled receptor protein signaling pathway,GO:0007600~sensory perception,GO:0019233~sensory perception of pain,GO:0031644~regulation of neurological system process,GO:0044057~regulation of system process,GO:0050804~regulation of synaptic transmission,GO:0050877~neurological system process,GO:0050890~cognition,GO:0051…	GO:0001640~adenylate cyclase inhibiting metabotropic glutamate receptor activity,GO:0001641~group II metabotropic glutamate receptor activity,GO:0005246~calcium channel regulator activity,GO:0008066~glutamate receptor activity,GO:0016247~channel regulator activity
Q80TS3	latrophilin 3	GO:0005886~plasma membrane,GO:0016021~integral to membrane,GO:0031224~intrinsic to membrane	GO:0007166~cell surface receptor linked signal transduction,GO:0007186~G-protein coupled receptor protein signaling pathway,GO:0007218~neuropeptide signaling pathway	GO:0005529~sugar binding,GO:0030246~carbohydrate binding
Q32KX5	leucine rich repeat containing 28	none	none	none
Q7SXW3	leucine rich repeat containing 40	none	none	none
Q5S007	leucine-rich repeat kinase 2	GO:0000267~cell fraction,GO:0005624~membrane fraction,GO:0005626~insoluble fraction,GO:0005739~mitochondrion,GO:0005740~mitochondrial envelope,GO:0005792~microsome,GO:0005794~Golgi apparatus,GO:0005802~trans-Golgi network,GO:0005886~plasma membrane,GO:0008021~synaptic vesicle,GO:0016023~cytoplasmic membrane-bounded vesicle,GO:0019717~synaptosome,GO:0019898~extrinsic to membrane,GO:0030135~coated …	GO:0000165~MAPKKK cascade,GO:0006468~protein amino acid phosphorylation,GO:0006793~phosphorus metabolic process,GO:0006796~phosphate metabolic process,GO:0007242~intracellular signaling cascade,GO:0007243~protein kinase cascade,GO:0007264~small GTPase mediated signal transduction,GO:0010604~positive regulation of macromolecule metabolic process,GO:0010941~regulation of cell death,GO:0010942~posit…	GO:0000166~nucleotide binding,GO:0001882~nucleoside binding,GO:0001883~purine nucleoside binding,GO:0004672~protein kinase activity,GO:0004674~protein serine/threonine kinase activity,GO:0005096~GTPase activator activity,GO:0005524~ATP binding,GO:0005525~GTP binding,GO:0008047~enzyme activator activity,GO:0017076~purine nucleotide binding,GO:0019001~guanyl nucleotide binding,GO:0030554~adenyl nuc…
Q8BTN6	leukocyte receptor cluster (LRC) member 9	none	none	GO:0008270~zinc ion binding,GO:0043167~ion binding,GO:0043169~cation binding,GO:0046872~metal ion binding,GO:0046914~transition metal ion binding
Q00G26	lipid storage droplet protein 5	GO:0005811~lipid particle,GO:0012511~monolayer-surrounded lipid storage body	none	none
Q8NHS3	major facilitator superfamily domain containing 8	GO:0000323~lytic vacuole,GO:0005764~lysosome,GO:0005773~vacuole,GO:0016021~integral to membrane,GO:0031224~intrinsic to membrane	GO:0008219~cell death,GO:0016265~death,GO:0055085~transmembrane transport	none
Q8CHN8	mannan-binding lectin serine peptidase 1	GO:0005576~extracellular region,GO:0005615~extracellular space,GO:0044421~extracellular region part	GO:0001867~complement activation, lectin pathway,GO:0002252~immune effector process,GO:0002253~activation of immune response,GO:0002526~acute inflammatory response,GO:0002541~activation of plasma proteins involved in acute inflammatory response,GO:0002684~positive regulation of immune system process,GO:0006508~proteolysis,GO:0006952~defense response,GO:0006954~inflammatory response,GO:0006955~imm…	GO:0004175~endopeptidase activity,GO:0004252~serine-type endopeptidase activity,GO:0005509~calcium ion binding,GO:0008233~peptidase activity,GO:0008236~serine-type peptidase activity,GO:0017171~serine hydrolase activity,GO:0042802~identical protein binding,GO:0042803~protein homodimerization activity,GO:0043167~ion binding,GO:0043169~cation binding,GO:0046872~metal ion binding,GO:0046983~protein …
O00187	mannan-binding lectin serine peptidase 2	GO:0005576~extracellular region	GO:0001867~complement activation, lectin pathway,GO:0002250~adaptive immune response,GO:0002252~immune effector process,GO:0002253~activation of immune response,GO:0002443~leukocyte mediated immunity,GO:0002449~lymphocyte mediated immunity,GO:0002455~humoral immune response mediated by circulating immunoglobulin,GO:0002460~adaptive immune response based on somatic recombination of immune receptor…	GO:0004175~endopeptidase activity,GO:0004252~serine-type endopeptidase activity,GO:0005509~calcium ion binding,GO:0008233~peptidase activity,GO:0008236~serine-type peptidase activity,GO:0017171~serine hydrolase activity,GO:0043167~ion binding,GO:0043169~cation binding,GO:0046872~metal ion binding,GO:0048306~calcium-dependent protein binding,GO:0070011~peptidase activity, acting on L-amino acid pe…
P51511	matrix metallopeptidase 15 (membrane-inserted)	GO:0005576~extracellular region,GO:0005578~proteinaceous extracellular matrix,GO:0005886~plasma membrane,GO:0005887~integral to plasma membrane,GO:0009897~external side of plasma membrane,GO:0009986~cell surface,GO:0016021~integral to membrane,GO:0031012~extracellular matrix,GO:0031224~intrinsic to membrane,GO:0031226~intrinsic to plasma membrane,GO:0044421~extracellular region part,GO:0044459~pl…	GO:0006508~proteolysis	GO:0004175~endopeptidase activity,GO:0004222~metalloendopeptidase activity,GO:0005509~calcium ion binding,GO:0008047~enzyme activator activity,GO:0008233~peptidase activity,GO:0008237~metallopeptidase activity,GO:0008270~zinc ion binding,GO:0043167~ion binding,GO:0043169~cation binding,GO:0046872~metal ion binding,GO:0046914~transition metal ion binding,GO:0070011~peptidase activity, acting on L-…
P97639	melanin-concentrating hormone receptor 1	GO:0005886~plasma membrane,GO:0005929~cilium,GO:0016021~integral to membrane,GO:0031224~intrinsic to membrane,GO:0031513~nonmotile primary cilium,GO:0042995~cell projection	GO:0006873~cellular ion homeostasis,GO:0006874~cellular calcium ion homeostasis,GO:0006875~cellular metal ion homeostasis,GO:0007166~cell surface receptor linked signal transduction,GO:0007186~G-protein coupled receptor protein signaling pathway,GO:0007204~elevation of cytosolic calcium ion concentration,GO:0007218~neuropeptide signaling pathway,GO:0010959~regulation of metal ion transport,GO:001…	GO:0008022~protein C-terminus binding,GO:0016500~protein-hormone receptor activity,GO:0030273~melanin-concentrating hormone receptor activity,GO:0042562~hormone binding
Q8C7H1	methylmalonic aciduria (cobalamin deficiency) type A	GO:0005739~mitochondrion	none	GO:0000166~nucleotide binding,GO:0001882~nucleoside binding,GO:0001883~purine nucleoside binding,GO:0005524~ATP binding,GO:0017076~purine nucleotide binding,GO:0030554~adenyl nucleotide binding,GO:0032553~ribonucleotide binding,GO:0032555~purine ribonucleotide binding,GO:0032559~adenyl ribonucleotide binding
Q86YT6	mindbomb homolog 1 (Drosophila)	GO:0005886~plasma membrane,GO:0031410~cytoplasmic vesicle,GO:0031982~vesicle	GO:0001568~blood vessel development,GO:0001701~in utero embryonic development,GO:0001756~somitogenesis,GO:0001838~embryonic epithelial tube formation,GO:0001841~neural tube formation,GO:0001944~vasculature development,GO:0001947~heart looping,GO:0002009~morphogenesis of an epithelium,GO:0003002~regionalization,GO:0003007~heart morphogenesis,GO:0006508~proteolysis,GO:0007166~cell surface receptor …	GO:0004842~ubiquitin-protein ligase activity,GO:0008270~zinc ion binding,GO:0016879~ligase activity, forming carbon-nitrogen bonds,GO:0016881~acid-amino acid ligase activity,GO:0019787~small conjugating protein ligase activity,GO:0043167~ion binding,GO:0043169~cation binding,GO:0046872~metal ion binding,GO:0046914~transition metal ion binding
P16395	muscarinic Acetylcholine Receptor 60C	GO:0005886~plasma membrane,GO:0005887~integral to plasma membrane,GO:0016021~integral to membrane,GO:0030054~cell junction,GO:0031224~intrinsic to membrane,GO:0031226~intrinsic to plasma membrane,GO:0044456~synapse part,GO:0044459~plasma membrane part,GO:0045202~synapse,GO:0045211~postsynaptic membrane	GO:0007166~cell surface receptor linked signal transduction,GO:0007186~G-protein coupled receptor protein signaling pathway,GO:0007213~muscarinic acetylcholine receptor signaling pathway	GO:0004981~muscarinic acetylcholine receptor activity,GO:0008227~amine receptor activity,GO:0015464~acetylcholine receptor activity,GO:0016907~G-protein coupled acetylcholine receptor activity,GO:0030594~neurotransmitter receptor activity,GO:0042165~neurotransmitter binding,GO:0042166~acetylcholine binding,GO:0043176~amine binding
Q9Z1P3	myeloid cell leukemia sequence 1	GO:0005654~nucleoplasm,GO:0005739~mitochondrion,GO:0016021~integral to membrane,GO:0031224~intrinsic to membrane,GO:0031974~membrane-enclosed lumen,GO:0031981~nuclear lumen,GO:0043233~organelle lumen,GO:0070013~intracellular organelle lumen	GO:0006915~apoptosis,GO:0008219~cell death,GO:0010033~response to organic substance,GO:0010941~regulation of cell death,GO:0012501~programmed cell death,GO:0016265~death,GO:0034097~response to cytokine stimulus,GO:0042981~regulation of apoptosis,GO:0043067~regulation of programmed cell death	GO:0046982~protein heterodimerization activity,GO:0046983~protein dimerization activity
P18519	nerve growth factor receptor (TNFR superfamily, member 16)	GO:0005886~plasma membrane,GO:0016021~integral to membrane,GO:0031224~intrinsic to membrane	GO:0000902~cell morphogenesis,GO:0000904~cell morphogenesis involved in differentiation,GO:0001942~hair follicle development,GO:0006915~apoptosis,GO:0006917~induction of apoptosis,GO:0006928~cell motion,GO:0007398~ectoderm development,GO:0007409~axonogenesis,GO:0007411~axon guidance,GO:0008219~cell death,GO:0008284~positive regulation of cell proliferation,GO:0008544~epidermis development,GO:0009…	GO:0019838~growth factor binding,GO:0043121~neurotrophin binding,GO:0048406~nerve growth factor binding
A1XQX0	neurexin 1a	GO:0016021~integral to membrane,GO:0031224~intrinsic to membrane	none	none
Q90YJ2	neuroglobin	none	GO:0001666~response to hypoxia,GO:0015669~gas transport,GO:0015671~oxygen transport,GO:0070482~response to oxygen levels	GO:0005344~oxygen transporter activity,GO:0005506~iron ion binding,GO:0019825~oxygen binding,GO:0020037~heme binding,GO:0043167~ion binding,GO:0043169~cation binding,GO:0046872~metal ion binding,GO:0046906~tetrapyrrole binding,GO:0046914~transition metal ion binding
O77775	neutrophil cytosolic factor 2	GO:0001669~acrosomal vesicle,GO:0016023~cytoplasmic membrane-bounded vesicle,GO:0030141~secretory granule,GO:0031410~cytoplasmic vesicle,GO:0031982~vesicle,GO:0031988~membrane-bounded vesicle	GO:0006800~oxygen and reactive oxygen species metabolic process,GO:0006801~superoxide metabolic process,GO:0042554~superoxide anion generation	GO:0016175~superoxide-generating NADPH oxidase activity,GO:0016651~oxidoreductase activity, acting on NADH or NADPH,GO:0017016~Ras GTPase binding,GO:0017048~Rho GTPase binding,GO:0019899~enzyme binding,GO:0031267~small GTPase binding,GO:0048365~Rac GTPase binding,GO:0050664~oxidoreductase activity, acting on NADH or NADPH, with oxygen as acceptor,GO:0051020~GTPase binding
Q63652	opsin 1 (cone pigments), short-wave-sensitive	GO:0001750~photoreceptor outer segment,GO:0005929~cilium,GO:0016021~integral to membrane,GO:0031224~intrinsic to membrane,GO:0031513~nonmotile primary cilium,GO:0042995~cell projection	GO:0007166~cell surface receptor linked signal transduction,GO:0007186~G-protein coupled receptor protein signaling pathway,GO:0007600~sensory perception,GO:0007601~visual perception,GO:0007602~phototransduction,GO:0009314~response to radiation,GO:0009416~response to light stimulus,GO:0009581~detection of external stimulus,GO:0009582~detection of abiotic stimulus,GO:0009583~detection of light sti…	GO:0009881~photoreceptor activity
Q9PVM0	orthodenticle homolog 5	none	GO:0001654~eye development,GO:0001754~eye photoreceptor cell differentiation,GO:0003002~regionalization,GO:0006350~transcription,GO:0006355~regulation of transcription, DNA-dependent,GO:0006357~regulation of transcription from RNA polymerase II promoter,GO:0007389~pattern specification process,GO:0007423~sensory organ development,GO:0007468~regulation of rhodopsin gene expression,GO:0009891~posit…	GO:0003677~DNA binding,GO:0003700~transcription factor activity,GO:0016563~transcription activator activity,GO:0030528~transcription regulator activity,GO:0043565~sequence-specific DNA binding
Q9R0W1	paired-like homeodomain 2	GO:0005654~nucleoplasm,GO:0005667~transcription factor complex,GO:0031974~membrane-enclosed lumen,GO:0031981~nuclear lumen,GO:0043233~organelle lumen,GO:0044451~nucleoplasm part,GO:0070013~intracellular organelle lumen	GO:0001525~angiogenesis,GO:0001568~blood vessel development,GO:0001569~patterning of blood vessels,GO:0001654~eye development,GO:0001701~in utero embryonic development,GO:0001763~morphogenesis of a branching structure,GO:0001944~vasculature development,GO:0002074~extraocular skeletal muscle development,GO:0003007~heart morphogenesis,GO:0006355~regulation of transcription, DNA-dependent,GO:0006357…	GO:0003677~DNA binding,GO:0003682~chromatin binding,GO:0003700~transcription factor activity,GO:0008134~transcription factor binding,GO:0030528~transcription regulator activity,GO:0043565~sequence-specific DNA binding
Q61041	pancreatic polypeptide receptor 1	GO:0005886~plasma membrane,GO:0016021~integral to membrane,GO:0031224~intrinsic to membrane	GO:0007166~cell surface receptor linked signal transduction,GO:0007186~G-protein coupled receptor protein signaling pathway	GO:0001601~peptide YY receptor activity,GO:0001602~pancreatic polypeptide receptor activity,GO:0001653~peptide receptor activity,GO:0004983~neuropeptide Y receptor activity,GO:0008188~neuropeptide receptor activity,GO:0008528~peptide receptor activity, G-protein coupled,GO:0030594~neurotransmitter receptor activity,GO:0042165~neurotransmitter binding,GO:0042277~peptide binding,GO:0042923~neuropep…
Q80YV4	pantothenate kinase 4	none	GO:0006732~coenzyme metabolic process,GO:0009108~coenzyme biosynthetic process,GO:0009116~nucleoside metabolic process,GO:0009119~ribonucleoside metabolic process,GO:0015936~coenzyme A metabolic process,GO:0015937~coenzyme A biosynthetic process,GO:0033865~nucleoside bisphosphate metabolic process,GO:0042278~purine nucleoside metabolic process,GO:0046128~purine ribonucleoside metabolic process,GO…	GO:0000166~nucleotide binding,GO:0001882~nucleoside binding,GO:0001883~purine nucleoside binding,GO:0004594~pantothenate kinase activity,GO:0005524~ATP binding,GO:0017076~purine nucleotide binding,GO:0030554~adenyl nucleotide binding,GO:0032553~ribonucleotide binding,GO:0032555~purine ribonucleotide binding,GO:0032559~adenyl ribonucleotide binding
Q9NVE7	pantothenate kinase 4	none	GO:0006732~coenzyme metabolic process,GO:0009108~coenzyme biosynthetic process,GO:0009116~nucleoside metabolic process,GO:0009119~ribonucleoside metabolic process,GO:0015936~coenzyme A metabolic process,GO:0015937~coenzyme A biosynthetic process,GO:0033865~nucleoside bisphosphate metabolic process,GO:0042278~purine nucleoside metabolic process,GO:0046128~purine ribonucleoside metabolic process,GO…	GO:0000166~nucleotide binding,GO:0001882~nucleoside binding,GO:0001883~purine nucleoside binding,GO:0004594~pantothenate kinase activity,GO:0005524~ATP binding,GO:0017076~purine nucleotide binding,GO:0030554~adenyl nucleotide binding,GO:0032553~ribonucleotide binding,GO:0032555~purine ribonucleotide binding,GO:0032559~adenyl ribonucleotide binding
Q9V785	parcas	none	GO:0001708~cell fate specification,GO:0003002~regionalization,GO:0007389~pattern specification process,GO:0007498~mesoderm development,GO:0007517~muscle organ development,GO:0008219~cell death,GO:0009952~anterior/posterior pattern formation,GO:0012501~programmed cell death,GO:0016265~death,GO:0042692~muscle cell differentiation,GO:0042693~muscle cell fate commitment,GO:0042694~muscle cell fate sp…	GO:0004857~enzyme inhibitor activity,GO:0004860~protein kinase inhibitor activity,GO:0017124~SH3 domain binding,GO:0019207~kinase regulator activity,GO:0019210~kinase inhibitor activity,GO:0019887~protein kinase regulator activity,GO:0019904~protein domain specific binding,GO:0030292~protein tyrosine kinase inhibitor activity
Q8C669	pellino 1	none	none	none
P04176	phenylalanine hydroxylase	none	GO:0006558~L-phenylalanine metabolic process,GO:0006559~L-phenylalanine catabolic process,GO:0006570~tyrosine metabolic process,GO:0006571~tyrosine biosynthetic process,GO:0008652~cellular amino acid biosynthetic process,GO:0009063~cellular amino acid catabolic process,GO:0009072~aromatic amino acid family metabolic process,GO:0009073~aromatic amino acid family biosynthetic process,GO:0009074~aro…	GO:0004505~phenylalanine 4-monooxygenase activity,GO:0005506~iron ion binding,GO:0016597~amino acid binding,GO:0016714~oxidoreductase activity, acting on paired donors, with incorporation or reduction of molecular oxygen, reduced pteridine as one donor, and incorporation of one atom of oxygen,GO:0031406~carboxylic acid binding,GO:0042802~identical protein binding,GO:0042803~protein homodimerizati…
Q8BH04	phosphoenolpyruvate carboxykinase 2 (mitochondrial)	GO:0005739~mitochondrion	GO:0005996~monosaccharide metabolic process,GO:0006006~glucose metabolic process,GO:0006090~pyruvate metabolic process,GO:0006094~gluconeogenesis,GO:0016051~carbohydrate biosynthetic process,GO:0019318~hexose metabolic process,GO:0019319~hexose biosynthetic process,GO:0034637~cellular carbohydrate biosynthetic process,GO:0046165~alcohol biosynthetic process,GO:0046364~monosaccharide biosynthetic …	GO:0000166~nucleotide binding,GO:0004611~phosphoenolpyruvate carboxykinase activity,GO:0004613~phosphoenolpyruvate carboxykinase (GTP) activity,GO:0005525~GTP binding,GO:0016831~carboxy-lyase activity,GO:0017076~purine nucleotide binding,GO:0019001~guanyl nucleotide binding,GO:0030145~manganese ion binding,GO:0032553~ribonucleotide binding,GO:0032555~purine ribonucleotide binding,GO:0032561~guany…
P10895	phospholipase C, delta 1	none	GO:0007242~intracellular signaling cascade,GO:0016042~lipid catabolic process	GO:0004435~phosphoinositide phospholipase C activity,GO:0004620~phospholipase activity,GO:0004629~phospholipase C activity,GO:0005509~calcium ion binding,GO:0008081~phosphoric diester hydrolase activity,GO:0016298~lipase activity,GO:0043167~ion binding,GO:0043169~cation binding,GO:0046872~metal ion binding
Q4KWH8	phospholipase C, eta 1	GO:0000267~cell fraction,GO:0005624~membrane fraction,GO:0005626~insoluble fraction,GO:0005829~cytosol	GO:0007242~intracellular signaling cascade,GO:0016042~lipid catabolic process	GO:0004435~phosphoinositide phospholipase C activity,GO:0004620~phospholipase activity,GO:0004629~phospholipase C activity,GO:0005509~calcium ion binding,GO:0008081~phosphoric diester hydrolase activity,GO:0016298~lipase activity,GO:0043167~ion binding,GO:0043169~cation binding,GO:0046872~metal ion binding
Q9UPR0	phospholipase C-like 2	none	GO:0007242~intracellular signaling cascade	GO:0004435~phosphoinositide phospholipase C activity,GO:0004620~phospholipase activity,GO:0004629~phospholipase C activity,GO:0005509~calcium ion binding,GO:0008081~phosphoric diester hydrolase activity,GO:0016298~lipase activity,GO:0043167~ion binding,GO:0043169~cation binding,GO:0046872~metal ion binding
Q80TI1	pleckstrin homology domain containing, family H (with MyTH4 domain) member 1	GO:0005856~cytoskeleton,GO:0043228~non-membrane-bounded organelle,GO:0043232~intracellular non-membrane-bounded organelle	none	none
Q8IVE3	pleckstrin homology domain containing, family H (with MyTH4 domain) member 2	GO:0005856~cytoskeleton,GO:0016021~integral to membrane,GO:0031224~intrinsic to membrane,GO:0043228~non-membrane-bounded organelle,GO:0043232~intracellular non-membrane-bounded organelle	none	none
Q8C115	pleckstrin homology domain containing, family H (with MyTH4 domain) member 2	GO:0005856~cytoskeleton,GO:0016021~integral to membrane,GO:0031224~intrinsic to membrane,GO:0043228~non-membrane-bounded organelle,GO:0043232~intracellular non-membrane-bounded organelle	none	none
Q63312	pleckstrin homology-like domain, family B, member 1	none	none	none
Q7T199	potassium voltage-gated channel, shaker-related subfamily, member 10	GO:0005886~plasma membrane,GO:0005887~integral to plasma membrane,GO:0008076~voltage-gated potassium channel complex,GO:0016021~integral to membrane,GO:0031224~intrinsic to membrane,GO:0031226~intrinsic to plasma membrane,GO:0034702~ion channel complex,GO:0034703~cation channel complex,GO:0034705~potassium channel complex,GO:0044459~plasma membrane part	GO:0006811~ion transport,GO:0006812~cation transport,GO:0006813~potassium ion transport,GO:0015672~monovalent inorganic cation transport,GO:0030001~metal ion transport,GO:0055085~transmembrane transport	GO:0005216~ion channel activity,GO:0005244~voltage-gated ion channel activity,GO:0005249~voltage-gated potassium channel activity,GO:0005261~cation channel activity,GO:0005267~potassium channel activity,GO:0015267~channel activity,GO:0022803~passive transmembrane transporter activity,GO:0022832~voltage-gated channel activity,GO:0022836~gated channel activity,GO:0022838~substrate specific channel …
Q80VL3	prickle homolog 3 (Drosophila)	none	none	GO:0008270~zinc ion binding,GO:0043167~ion binding,GO:0043169~cation binding,GO:0046872~metal ion binding,GO:0046914~transition metal ion binding
Q60953	promyelocytic leukemia	GO:0000267~cell fraction,GO:0005626~insoluble fraction,GO:0005654~nucleoplasm,GO:0005730~nucleolus,GO:0016363~nuclear matrix,GO:0016604~nuclear body,GO:0016605~PML body,GO:0031974~membrane-enclosed lumen,GO:0031981~nuclear lumen,GO:0034399~nuclear periphery,GO:0043228~non-membrane-bounded organelle,GO:0043232~intracellular non-membrane-bounded organelle,GO:0043233~organelle lumen,GO:0044451~nucle…	GO:0000060~protein import into nucleus, translocation,GO:0000075~cell cycle checkpoint,GO:0000077~DNA damage checkpoint,GO:0001558~regulation of cell growth,GO:0001666~response to hypoxia,GO:0001763~morphogenesis of a branching structure,GO:0002009~morphogenesis of an epithelium,GO:0002520~immune system development,GO:0006350~transcription,GO:0006461~protein complex assembly,GO:0006468~protein am…	GO:0003677~DNA binding,GO:0003712~transcription cofactor activity,GO:0003713~transcription coactivator activity,GO:0008134~transcription factor binding,GO:0008270~zinc ion binding,GO:0016563~transcription activator activity,GO:0030528~transcription regulator activity,GO:0043167~ion binding,GO:0043169~cation binding,GO:0046332~SMAD binding,GO:0046872~metal ion binding,GO:0046914~transition metal i…
Q90623	protein phosphatase 1, regulatory (inhibitor) subunit 12A	none	none	none
Q28E28	protein phosphatase 1, regulatory (inhibitor) subunit 3B	none	GO:0005976~polysaccharide metabolic process,GO:0005977~glycogen metabolic process,GO:0005996~monosaccharide metabolic process,GO:0006006~glucose metabolic process,GO:0006073~cellular glucan metabolic process,GO:0006091~generation of precursor metabolites and energy,GO:0006112~energy reserve metabolic process,GO:0015980~energy derivation by oxidation of organic compounds,GO:0019318~hexose metaboli…	none
Q32LP2	radixin	GO:0001726~ruffle,GO:0005856~cytoskeleton,GO:0005886~plasma membrane,GO:0005902~microvillus,GO:0009898~internal side of plasma membrane,GO:0019898~extrinsic to membrane,GO:0030027~lamellipodium,GO:0030175~filopodium,GO:0031252~cell leading edge,GO:0032420~stereocilium,GO:0032421~stereocilium bundle,GO:0042995~cell projection,GO:0043228~non-membrane-bounded organelle,GO:0043232~intracellular non-m…	GO:0008064~regulation of actin polymerization or depolymerization,GO:0008104~protein localization,GO:0008105~asymmetric protein localization,GO:0010639~negative regulation of organelle organization,GO:0030030~cell projection organization,GO:0030031~cell projection assembly,GO:0030033~microvillus assembly,GO:0030832~regulation of actin filament length,GO:0030833~regulation of actin filament polyme…	GO:0003779~actin binding,GO:0008092~cytoskeletal protein binding
Q13546	receptor (TNFRSF)-interacting serine-threonine kinase 1	GO:0005739~mitochondrion,GO:0005829~cytosol,GO:0005886~plasma membrane,GO:0031264~death-inducing signaling complex,GO:0043235~receptor complex,GO:0044459~plasma membrane part	GO:0000165~MAPKKK cascade,GO:0000187~activation of MAPK activity,GO:0001932~regulation of protein amino acid phosphorylation,GO:0006468~protein amino acid phosphorylation,GO:0006793~phosphorus metabolic process,GO:0006796~phosphate metabolic process,GO:0006915~apoptosis,GO:0006917~induction of apoptosis,GO:0007242~intracellular signaling cascade,GO:0007243~protein kinase cascade,GO:0007249~I-kapp…	GO:0000166~nucleotide binding,GO:0001882~nucleoside binding,GO:0001883~purine nucleoside binding,GO:0004672~protein kinase activity,GO:0004674~protein serine/threonine kinase activity,GO:0005123~death receptor binding,GO:0005524~ATP binding,GO:0017076~purine nucleotide binding,GO:0019904~protein domain specific binding,GO:0030554~adenyl nucleotide binding,GO:0032553~ribonucleotide binding,GO:0032…
O14924	regulator of G-protein signaling 12	GO:0000228~nuclear chromosome,GO:0000793~condensed chromosome,GO:0000794~condensed nuclear chromosome,GO:0005694~chromosome,GO:0043228~non-membrane-bounded organelle,GO:0043232~intracellular non-membrane-bounded organelle	GO:0008277~regulation of G-protein coupled receptor protein signaling pathway,GO:0009968~negative regulation of signal transduction,GO:0010648~negative regulation of cell communication,GO:0045744~negative regulation of G-protein coupled receptor protein signaling pathway	GO:0005096~GTPase activator activity,GO:0008047~enzyme activator activity,GO:0030695~GTPase regulator activity,GO:0060589~nucleoside-triphosphatase regulator activity
Q8TC12	retinol dehydrogenase 11 (all-trans/9-cis/11-cis)	GO:0005783~endoplasmic reticulum,GO:0016021~integral to membrane,GO:0031224~intrinsic to membrane	GO:0001523~retinoid metabolic process,GO:0006720~isoprenoid metabolic process,GO:0006721~terpenoid metabolic process,GO:0006766~vitamin metabolic process,GO:0006775~fat-soluble vitamin metabolic process,GO:0006776~vitamin A metabolic process,GO:0010817~regulation of hormone levels,GO:0016101~diterpenoid metabolic process,GO:0019748~secondary metabolic process,GO:0034754~cellular hormone metabolic…	GO:0004745~retinol dehydrogenase activity
P62302	ribosomal protein S13	GO:0005840~ribosome,GO:0030529~ribonucleoprotein complex,GO:0043228~non-membrane-bounded organelle,GO:0043232~intracellular non-membrane-bounded organelle	GO:0006412~translation	GO:0003735~structural constituent of ribosome,GO:0005198~structural molecule activity
P79781	ribosomal protein S27a	GO:0005654~nucleoplasm,GO:0005829~cytosol,GO:0005840~ribosome,GO:0015935~small ribosomal subunit,GO:0022626~cytosolic ribosome,GO:0022627~cytosolic small ribosomal subunit,GO:0030529~ribonucleoprotein complex,GO:0031974~membrane-enclosed lumen,GO:0031981~nuclear lumen,GO:0033279~ribosomal subunit,GO:0043228~non-membrane-bounded organelle,GO:0043232~intracellular non-membrane-bounded organelle,GO:…	GO:0006412~translation,GO:0009891~positive regulation of biosynthetic process,GO:0010557~positive regulation of macromolecule biosynthetic process,GO:0010604~positive regulation of macromolecule metabolic process,GO:0010628~positive regulation of gene expression,GO:0016567~protein ubiquitination,GO:0031328~positive regulation of cellular biosynthetic process,GO:0032446~protein modification by sma…	GO:0003735~structural constituent of ribosome,GO:0005198~structural molecule activity,GO:0008270~zinc ion binding,GO:0030528~transcription regulator activity,GO:0043167~ion binding,GO:0043169~cation binding,GO:0046872~metal ion binding,GO:0046914~transition metal ion binding
Q8CFH6	salt inducible kinase 2	none	GO:0006468~protein amino acid phosphorylation,GO:0006793~phosphorus metabolic process,GO:0006796~phosphate metabolic process,GO:0007166~cell surface receptor linked signal transduction,GO:0007167~enzyme linked receptor protein signaling pathway,GO:0007169~transmembrane receptor protein tyrosine kinase signaling pathway,GO:0007242~intracellular signaling cascade,GO:0007243~protein kinase cascade,G…	GO:0000166~nucleotide binding,GO:0000287~magnesium ion binding,GO:0001882~nucleoside binding,GO:0001883~purine nucleoside binding,GO:0004672~protein kinase activity,GO:0004674~protein serine/threonine kinase activity,GO:0005524~ATP binding,GO:0017076~purine nucleotide binding,GO:0030554~adenyl nucleotide binding,GO:0032553~ribonucleotide binding,GO:0032555~purine ribonucleotide binding,GO:0032559…
Q60519	sema domain, seven thrombospondin repeats (type 1 and type 1-like), transmembrane domain (TM) and short cytoplasmic domain, (semaphorin) 5B	GO:0016021~integral to membrane,GO:0031224~intrinsic to membrane	none	none
O08623	sequestosome 1	GO:0005654~nucleoplasm,GO:0005768~endosome,GO:0005770~late endosome,GO:0005829~cytosol,GO:0031974~membrane-enclosed lumen,GO:0031981~nuclear lumen,GO:0043233~organelle lumen,GO:0070013~intracellular organelle lumen	GO:0001932~regulation of protein amino acid phosphorylation,GO:0001934~positive regulation of protein amino acid phosphorylation,GO:0006461~protein complex assembly,GO:0006915~apoptosis,GO:0006916~anti-apoptosis,GO:0006917~induction of apoptosis,GO:0006955~immune response,GO:0008219~cell death,GO:0008624~induction of apoptosis by extracellular signals,GO:0010562~positive regulation of phosphorus …	GO:0005080~protein kinase C binding,GO:0008270~zinc ion binding,GO:0019899~enzyme binding,GO:0019900~kinase binding,GO:0019901~protein kinase binding,GO:0019904~protein domain specific binding,GO:0032182~small conjugating protein binding,GO:0042169~SH2 domain binding,GO:0043130~ubiquitin binding,GO:0043167~ion binding,GO:0043169~cation binding,GO:0046872~metal ion binding,GO:0046914~transition me…
Q1LV22	si:dkey-266j9.3	none	none	none
Q1LYG0	si:dkey-82d4.2	none	none	GO:0005543~phospholipid binding,GO:0008289~lipid binding,GO:0035091~phosphoinositide binding
P69141	similar to histone H2A	GO:0000785~chromatin,GO:0000786~nucleosome,GO:0005694~chromosome,GO:0032993~protein-DNA complex,GO:0043228~non-membrane-bounded organelle,GO:0043232~intracellular non-membrane-bounded organelle,GO:0044427~chromosomal part	GO:0006323~DNA packaging,GO:0006325~chromatin organization,GO:0006333~chromatin assembly or disassembly,GO:0006334~nucleosome assembly,GO:0031497~chromatin assembly,GO:0034621~cellular macromolecular complex subunit organization,GO:0034622~cellular macromolecular complex assembly,GO:0034728~nucleosome organization,GO:0043933~macromolecular complex subunit organization,GO:0051276~chromosome organi…	GO:0003677~DNA binding
P69141	similar to histone H2A	GO:0000785~chromatin,GO:0000786~nucleosome,GO:0005694~chromosome,GO:0032993~protein-DNA complex,GO:0043228~non-membrane-bounded organelle,GO:0043232~intracellular non-membrane-bounded organelle,GO:0044427~chromosomal part	GO:0006323~DNA packaging,GO:0006325~chromatin organization,GO:0006333~chromatin assembly or disassembly,GO:0006334~nucleosome assembly,GO:0031497~chromatin assembly,GO:0034621~cellular macromolecular complex subunit organization,GO:0034622~cellular macromolecular complex assembly,GO:0034728~nucleosome organization,GO:0043933~macromolecular complex subunit organization,GO:0051276~chromosome organi…	GO:0003677~DNA binding
P69141	similar to histone H2A	GO:0000785~chromatin,GO:0000786~nucleosome,GO:0005694~chromosome,GO:0032993~protein-DNA complex,GO:0043228~non-membrane-bounded organelle,GO:0043232~intracellular non-membrane-bounded organelle,GO:0044427~chromosomal part	GO:0006323~DNA packaging,GO:0006325~chromatin organization,GO:0006333~chromatin assembly or disassembly,GO:0006334~nucleosome assembly,GO:0031497~chromatin assembly,GO:0034621~cellular macromolecular complex subunit organization,GO:0034622~cellular macromolecular complex assembly,GO:0034728~nucleosome organization,GO:0043933~macromolecular complex subunit organization,GO:0051276~chromosome organi…	GO:0003677~DNA binding
P69141	similar to histone H2A	GO:0000785~chromatin,GO:0000786~nucleosome,GO:0005694~chromosome,GO:0032993~protein-DNA complex,GO:0043228~non-membrane-bounded organelle,GO:0043232~intracellular non-membrane-bounded organelle,GO:0044427~chromosomal part	GO:0006323~DNA packaging,GO:0006325~chromatin organization,GO:0006333~chromatin assembly or disassembly,GO:0006334~nucleosome assembly,GO:0031497~chromatin assembly,GO:0034621~cellular macromolecular complex subunit organization,GO:0034622~cellular macromolecular complex assembly,GO:0034728~nucleosome organization,GO:0043933~macromolecular complex subunit organization,GO:0051276~chromosome organi…	GO:0003677~DNA binding
P69141	similar to histone H2A	GO:0000785~chromatin,GO:0000786~nucleosome,GO:0005694~chromosome,GO:0032993~protein-DNA complex,GO:0043228~non-membrane-bounded organelle,GO:0043232~intracellular non-membrane-bounded organelle,GO:0044427~chromosomal part	GO:0006323~DNA packaging,GO:0006325~chromatin organization,GO:0006333~chromatin assembly or disassembly,GO:0006334~nucleosome assembly,GO:0031497~chromatin assembly,GO:0034621~cellular macromolecular complex subunit organization,GO:0034622~cellular macromolecular complex assembly,GO:0034728~nucleosome organization,GO:0043933~macromolecular complex subunit organization,GO:0051276~chromosome organi…	GO:0003677~DNA binding
P69141	similar to histone H2A	GO:0000785~chromatin,GO:0000786~nucleosome,GO:0005694~chromosome,GO:0032993~protein-DNA complex,GO:0043228~non-membrane-bounded organelle,GO:0043232~intracellular non-membrane-bounded organelle,GO:0044427~chromosomal part	GO:0006323~DNA packaging,GO:0006325~chromatin organization,GO:0006333~chromatin assembly or disassembly,GO:0006334~nucleosome assembly,GO:0031497~chromatin assembly,GO:0034621~cellular macromolecular complex subunit organization,GO:0034622~cellular macromolecular complex assembly,GO:0034728~nucleosome organization,GO:0043933~macromolecular complex subunit organization,GO:0051276~chromosome organi…	GO:0003677~DNA binding
B2RYD2	similar to hypothetical protein FLJ20171	none	GO:0006396~RNA processing,GO:0006397~mRNA processing,GO:0008380~RNA splicing,GO:0016071~mRNA metabolic process,GO:0043484~regulation of RNA splicing,GO:0051252~regulation of RNA metabolic process	GO:0000166~nucleotide binding,GO:0003723~RNA binding,GO:0003729~mRNA binding
Q9R1N2	sodium channel, nonvoltage-gated, type I, alpha	GO:0005886~plasma membrane,GO:0016021~integral to membrane,GO:0031224~intrinsic to membrane	GO:0006811~ion transport,GO:0006812~cation transport,GO:0006814~sodium ion transport,GO:0015672~monovalent inorganic cation transport,GO:0030001~metal ion transport	GO:0005216~ion channel activity,GO:0005261~cation channel activity,GO:0005272~sodium channel activity,GO:0015267~channel activity,GO:0015276~ligand-gated ion channel activity,GO:0022803~passive transmembrane transporter activity,GO:0022834~ligand-gated channel activity,GO:0022836~gated channel activity,GO:0022838~substrate specific channel activity,GO:0031402~sodium ion binding,GO:0031420~alkali …
Q62668	solute carrier family 14 (urea transporter), member 2	GO:0005886~plasma membrane,GO:0016021~integral to membrane,GO:0031224~intrinsic to membrane	GO:0009414~response to water deprivation,GO:0009415~response to water,GO:0009628~response to abiotic stimulus,GO:0015840~urea transport,GO:0042886~amide transport,GO:0055114~oxidation reduction	GO:0005507~copper ion binding,GO:0015204~urea transmembrane transporter activity,GO:0042887~amide transporter activity,GO:0043167~ion binding,GO:0043169~cation binding,GO:0046872~metal ion binding,GO:0046914~transition metal ion binding
Q8K1C7	solute carrier family 16 (monocarboxylic acid transporters), member 14	GO:0005886~plasma membrane,GO:0016021~integral to membrane,GO:0031224~intrinsic to membrane	GO:0055085~transmembrane transport	GO:0015293~symporter activity
Q8VCL5	solute carrier family 17, member 9	GO:0016021~integral to membrane,GO:0031224~intrinsic to membrane	GO:0006887~exocytosis,GO:0016192~vesicle-mediated transport,GO:0032940~secretion by cell,GO:0046903~secretion	none
Q08DK7	solute carrier family 25, member 29	GO:0005739~mitochondrion,GO:0005740~mitochondrial envelope,GO:0005743~mitochondrial inner membrane,GO:0016021~integral to membrane,GO:0019866~organelle inner membrane,GO:0031090~organelle membrane,GO:0031224~intrinsic to membrane,GO:0031966~mitochondrial membrane,GO:0031967~organelle envelope,GO:0031975~envelope,GO:0044429~mitochondrial part	GO:0006844~acyl carnitine transport,GO:0051181~cofactor transport,GO:0055085~transmembrane transport	GO:0015227~acyl carnitine transporter activity
Q58DD2	solute carrier family 26, member 11	GO:0005783~endoplasmic reticulum,GO:0005794~Golgi apparatus,GO:0005886~plasma membrane,GO:0016021~integral to membrane,GO:0031224~intrinsic to membrane	GO:0006811~ion transport,GO:0006820~anion transport,GO:0008272~sulfate transport,GO:0015698~inorganic anion transport,GO:0055085~transmembrane transport	GO:0008271~secondary active sulfate transmembrane transporter activity,GO:0008509~anion transmembrane transporter activity,GO:0015103~inorganic anion transmembrane transporter activity,GO:0015116~sulfate transmembrane transporter activity,GO:0015297~antiporter activity,GO:0015300~solute:solute antiporter activity,GO:0015301~anion:anion antiporter activity
Q80ZD3	solute carrier family 26, member 11	GO:0005783~endoplasmic reticulum,GO:0005794~Golgi apparatus,GO:0005886~plasma membrane,GO:0016021~integral to membrane,GO:0031224~intrinsic to membrane	GO:0006811~ion transport,GO:0006820~anion transport,GO:0008272~sulfate transport,GO:0015698~inorganic anion transport,GO:0055085~transmembrane transport	GO:0008271~secondary active sulfate transmembrane transporter activity,GO:0008509~anion transmembrane transporter activity,GO:0015103~inorganic anion transmembrane transporter activity,GO:0015116~sulfate transmembrane transporter activity,GO:0015297~antiporter activity,GO:0015300~solute:solute antiporter activity,GO:0015301~anion:anion antiporter activity
Q86WA9	solute carrier family 26, member 11	GO:0005783~endoplasmic reticulum,GO:0005794~Golgi apparatus,GO:0005886~plasma membrane,GO:0016021~integral to membrane,GO:0031224~intrinsic to membrane	GO:0006811~ion transport,GO:0006820~anion transport,GO:0008272~sulfate transport,GO:0015698~inorganic anion transport,GO:0055085~transmembrane transport	GO:0008271~secondary active sulfate transmembrane transporter activity,GO:0008509~anion transmembrane transporter activity,GO:0015103~inorganic anion transmembrane transporter activity,GO:0015116~sulfate transmembrane transporter activity,GO:0015297~antiporter activity,GO:0015300~solute:solute antiporter activity,GO:0015301~anion:anion antiporter activity
Q06496	solute carrier family 34 (sodium phosphate), member 1	GO:0005886~plasma membrane,GO:0005903~brush border,GO:0016021~integral to membrane,GO:0031224~intrinsic to membrane,GO:0031253~cell projection membrane,GO:0031526~brush border membrane,GO:0042995~cell projection,GO:0044459~plasma membrane part,GO:0044463~cell projection part	GO:0006811~ion transport,GO:0006812~cation transport,GO:0006814~sodium ion transport,GO:0006817~phosphate transport,GO:0006820~anion transport,GO:0010035~response to inorganic substance,GO:0010038~response to metal ion,GO:0010288~response to lead ion,GO:0015672~monovalent inorganic cation transport,GO:0015698~inorganic anion transport,GO:0030001~metal ion transport,GO:0032026~response to magnesiu…	GO:0008509~anion transmembrane transporter activity,GO:0015103~inorganic anion transmembrane transporter activity,GO:0015114~phosphate transmembrane transporter activity,GO:0015293~symporter activity,GO:0031402~sodium ion binding,GO:0031420~alkali metal ion binding,GO:0043167~ion binding,GO:0043169~cation binding,GO:0046872~metal ion binding
Q3TIT8	solute carrier family 37 (glycerol-3-phosphate transporter), member 3	GO:0016021~integral to membrane,GO:0031224~intrinsic to membrane	GO:0008643~carbohydrate transport,GO:0055085~transmembrane transport	none
Q9I9R3	solute carrier family 40 (iron-regulated transporter), member 1	GO:0016021~integral to membrane,GO:0031224~intrinsic to membrane	GO:0000041~transition metal ion transport,GO:0002520~immune system development,GO:0006811~ion transport,GO:0006812~cation transport,GO:0006826~iron ion transport,GO:0010035~response to inorganic substance,GO:0010038~response to metal ion,GO:0010039~response to iron ion,GO:0015674~di-, tri-valent inorganic cation transport,GO:0020027~hemoglobin metabolic process,GO:0021700~developmental maturation…	GO:0005381~iron ion transmembrane transporter activity,GO:0005506~iron ion binding,GO:0015082~di-, tri-valent inorganic cation transmembrane transporter activity,GO:0022890~inorganic cation transmembrane transporter activity,GO:0043167~ion binding,GO:0043169~cation binding,GO:0046872~metal ion binding,GO:0046873~metal ion transmembrane transporter activity,GO:0046914~transition metal ion binding,…
Q01728	solute carrier family 8 (sodium/calcium exchanger), member 1	GO:0000267~cell fraction,GO:0005624~membrane fraction,GO:0005626~insoluble fraction,GO:0005886~plasma membrane,GO:0005901~caveola,GO:0016021~integral to membrane,GO:0030315~T-tubule,GO:0031224~intrinsic to membrane,GO:0042383~sarcolemma,GO:0044459~plasma membrane part,GO:0045121~membrane raft	GO:0000302~response to reactive oxygen species,GO:0001666~response to hypoxia,GO:0002026~regulation of the force of heart contraction,GO:0002028~regulation of sodium ion transport,GO:0006811~ion transport,GO:0006812~cation transport,GO:0006814~sodium ion transport,GO:0006816~calcium ion transport,GO:0006873~cellular ion homeostasis,GO:0006874~cellular calcium ion homeostasis,GO:0006875~cellular m…	GO:0005432~calcium:sodium antiporter activity,GO:0005509~calcium ion binding,GO:0005516~calmodulin binding,GO:0015297~antiporter activity,GO:0015298~solute:cation antiporter activity,GO:0015300~solute:solute antiporter activity,GO:0015368~calcium:cation antiporter activity,GO:0015491~cation:cation antiporter activity,GO:0031072~heat shock protein binding,GO:0031402~sodium ion binding,GO:0031420~a…
P30937	somatostatin receptor 4	GO:0005886~plasma membrane,GO:0016021~integral to membrane,GO:0031224~intrinsic to membrane	GO:0007166~cell surface receptor linked signal transduction,GO:0007186~G-protein coupled receptor protein signaling pathway	GO:0001653~peptide receptor activity,GO:0004994~somatostatin receptor activity,GO:0008188~neuropeptide receptor activity,GO:0008528~peptide receptor activity, G-protein coupled,GO:0030594~neurotransmitter receptor activity,GO:0042165~neurotransmitter binding,GO:0042277~peptide binding,GO:0042923~neuropeptide binding
Q91WL6	sorting nexin 11	none	GO:0008104~protein localization,GO:0015031~protein transport,GO:0045184~establishment of protein localization	GO:0005543~phospholipid binding,GO:0008289~lipid binding,GO:0035091~phosphoinositide binding
Q8R4Y4	stabilin 1	GO:0005886~plasma membrane,GO:0005887~integral to plasma membrane,GO:0016021~integral to membrane,GO:0031224~intrinsic to membrane,GO:0031226~intrinsic to plasma membrane,GO:0044459~plasma membrane part	GO:0006952~defense response,GO:0006954~inflammatory response,GO:0007155~cell adhesion,GO:0007267~cell-cell signaling,GO:0009611~response to wounding,GO:0009617~response to bacterium,GO:0016525~negative regulation of angiogenesis,GO:0022610~biological adhesion,GO:0042742~defense response to bacterium,GO:0045765~regulation of angiogenesis	GO:0001871~pattern binding,GO:0005041~low-density lipoprotein receptor activity,GO:0005044~scavenger receptor activity,GO:0005539~glycosaminoglycan binding,GO:0005540~hyaluronic acid binding,GO:0008034~lipoprotein binding,GO:0008367~bacterial binding,GO:0030169~low-density lipoprotein binding,GO:0030228~lipoprotein receptor activity,GO:0030246~carbohydrate binding,GO:0030247~polysaccharide binding
Q9QWG7	sulfotransferase family 1B, member 1	GO:0005829~cytosol	GO:0008202~steroid metabolic process	GO:0004062~aryl sulfotransferase activity,GO:0008146~sulfotransferase activity,GO:0016782~transferase activity, transferring sulfur-containing groups
Q4LDE5	sushi, von Willebrand factor type A, EGF and pentraxin domain containing 1	GO:0005576~extracellular region,GO:0019898~extrinsic to membrane	GO:0007155~cell adhesion,GO:0022610~biological adhesion	GO:0003682~chromatin binding,GO:0005509~calcium ion binding,GO:0043167~ion binding,GO:0043169~cation binding,GO:0046872~metal ion binding
Q8NB59	synaptotagmin XIV	GO:0016021~integral to membrane,GO:0031224~intrinsic to membrane	none	none
Q803I8	synovial apoptosis inhibitor 1, synoviolin	GO:0005783~endoplasmic reticulum,GO:0016021~integral to membrane,GO:0031224~intrinsic to membrane	GO:0006508~proteolysis,GO:0009057~macromolecule catabolic process,GO:0019941~modification-dependent protein catabolic process,GO:0030163~protein catabolic process,GO:0043632~modification-dependent macromolecule catabolic process,GO:0044257~cellular protein catabolic process,GO:0044265~cellular macromolecule catabolic process,GO:0051603~proteolysis involved in cellular protein catabolic process	GO:0008270~zinc ion binding,GO:0043167~ion binding,GO:0043169~cation binding,GO:0046872~metal ion binding,GO:0046914~transition metal ion binding
Q7RTX1	taste receptor, type 1, member 1	GO:0005886~plasma membrane,GO:0016021~integral to membrane,GO:0031224~intrinsic to membrane	GO:0007166~cell surface receptor linked signal transduction,GO:0007186~G-protein coupled receptor protein signaling pathway,GO:0007600~sensory perception,GO:0007606~sensory perception of chemical stimulus,GO:0050877~neurological system process,GO:0050890~cognition,GO:0050909~sensory perception of taste,GO:0050917~sensory perception of umami taste	GO:0008527~taste receptor activity,GO:0046982~protein heterodimerization activity,GO:0046983~protein dimerization activity
Q0VC33	tetraspanin 11	GO:0016021~integral to membrane,GO:0031224~intrinsic to membrane	none	none
Q1LXE6	tetratricopeptide repeat domain 39C	none	none	none
Q8VE09	tetratricopeptide repeat domain 39C	none	none	none
P34981	thyrotropin-releasing hormone receptor	GO:0005886~plasma membrane,GO:0005887~integral to plasma membrane,GO:0016021~integral to membrane,GO:0031224~intrinsic to membrane,GO:0031226~intrinsic to plasma membrane,GO:0044459~plasma membrane part	GO:0006873~cellular ion homeostasis,GO:0006874~cellular calcium ion homeostasis,GO:0006875~cellular metal ion homeostasis,GO:0007166~cell surface receptor linked signal transduction,GO:0007186~G-protein coupled receptor protein signaling pathway,GO:0007204~elevation of cytosolic calcium ion concentration,GO:0019725~cellular homeostasis,GO:0030003~cellular cation homeostasis,GO:0030005~cellular di…	GO:0046983~protein dimerization activity
O57460	tolloid-like 1; similar to Dorsal-ventral patterning tolloid-like protein 1 precursor (Mini fin protein)	GO:0005576~extracellular region	GO:0001568~blood vessel development,GO:0001704~formation of primary germ layer,GO:0001707~mesoderm formation,GO:0001885~endothelial cell development,GO:0001944~vasculature development,GO:0002064~epithelial cell development,GO:0002520~immune system development,GO:0003002~regionalization,GO:0006508~proteolysis,GO:0007369~gastrulation,GO:0007389~pattern specification process,GO:0007498~mesoderm deve…	GO:0004175~endopeptidase activity,GO:0004222~metalloendopeptidase activity,GO:0005509~calcium ion binding,GO:0008233~peptidase activity,GO:0008237~metallopeptidase activity,GO:0008270~zinc ion binding,GO:0043167~ion binding,GO:0043169~cation binding,GO:0046872~metal ion binding,GO:0046914~transition metal ion binding,GO:0070011~peptidase activity, acting on L-amino acid peptides
Q62445	trans-acting transcription factor 4	none	GO:0006350~transcription,GO:0008016~regulation of heart contraction,GO:0044057~regulation of system process,GO:0045449~regulation of transcription	GO:0003677~DNA binding,GO:0008270~zinc ion binding,GO:0043167~ion binding,GO:0043169~cation binding,GO:0046872~metal ion binding,GO:0046914~transition metal ion binding
Q96QT4	transient receptor potential cation channel, subfamily M, member 7	GO:0001726~ruffle,GO:0005886~plasma membrane,GO:0016021~integral to membrane,GO:0031224~intrinsic to membrane,GO:0031252~cell leading edge,GO:0042995~cell projection	GO:0006468~protein amino acid phosphorylation,GO:0006793~phosphorus metabolic process,GO:0006796~phosphate metabolic process,GO:0006811~ion transport,GO:0006812~cation transport,GO:0006816~calcium ion transport,GO:0007010~cytoskeleton organization,GO:0007155~cell adhesion,GO:0007160~cell-matrix adhesion,GO:0015674~di-, tri-valent inorganic cation transport,GO:0016310~phosphorylation,GO:0016340~ca…	GO:0000166~nucleotide binding,GO:0001882~nucleoside binding,GO:0001883~purine nucleoside binding,GO:0003779~actin binding,GO:0004672~protein kinase activity,GO:0004674~protein serine/threonine kinase activity,GO:0005216~ion channel activity,GO:0005261~cation channel activity,GO:0005262~calcium channel activity,GO:0005509~calcium ion binding,GO:0005524~ATP binding,GO:0008092~cytoskeletal protein b…
Q5ZKY0	transmembrane protein 175	GO:0016021~integral to membrane,GO:0031224~intrinsic to membrane	none	none
Q9CXY1	transmembrane protein 175	GO:0016021~integral to membrane,GO:0031224~intrinsic to membrane	none	none
Q640L2	transmembrane protein quicken	GO:0016021~integral to membrane,GO:0031224~intrinsic to membrane	GO:0008643~carbohydrate transport	none
Q9JHJ0	tropomodulin 3	GO:0001726~ruffle,GO:0005856~cytoskeleton,GO:0005884~actin filament,GO:0015629~actin cytoskeleton,GO:0030027~lamellipodium,GO:0031252~cell leading edge,GO:0031941~filamentous actin,GO:0042995~cell projection,GO:0043228~non-membrane-bounded organelle,GO:0043232~intracellular non-membrane-bounded organelle,GO:0044430~cytoskeletal part	GO:0008064~regulation of actin polymerization or depolymerization,GO:0010639~negative regulation of organelle organization,GO:0030832~regulation of actin filament length,GO:0030833~regulation of actin filament polymerization,GO:0030834~regulation of actin filament depolymerization,GO:0030835~negative regulation of actin filament depolymerization,GO:0030837~negative regulation of actin filament po…	GO:0003779~actin binding,GO:0005523~tropomyosin binding,GO:0008017~microtubule binding,GO:0008092~cytoskeletal protein binding,GO:0015631~tubulin binding,GO:0051011~microtubule minus-end binding
Q5PQJ7	tubulin folding cofactor E-like	GO:0005856~cytoskeleton,GO:0043228~non-membrane-bounded organelle,GO:0043232~intracellular non-membrane-bounded organelle	none	none
P13116	tyrosine protein kinase pp60-c-src	none	GO:0006468~protein amino acid phosphorylation,GO:0006793~phosphorus metabolic process,GO:0006796~phosphate metabolic process,GO:0016310~phosphorylation	GO:0000166~nucleotide binding,GO:0001882~nucleoside binding,GO:0001883~purine nucleoside binding,GO:0004672~protein kinase activity,GO:0004713~protein tyrosine kinase activity,GO:0004715~non-membrane spanning protein tyrosine kinase activity,GO:0005524~ATP binding,GO:0017076~purine nucleotide binding,GO:0030554~adenyl nucleotide binding,GO:0032553~ribonucleotide binding,GO:0032555~purine ribonucl…
Q9BZF9	uveal autoantigen with coiled-coil domains and ankyrin repeats	GO:0000267~cell fraction,GO:0005576~extracellular region,GO:0005624~membrane fraction,GO:0005625~soluble fraction,GO:0005626~insoluble fraction,GO:0005635~nuclear envelope,GO:0005829~cytosol,GO:0005856~cytoskeleton,GO:0012505~endomembrane system,GO:0031967~organelle envelope,GO:0031975~envelope,GO:0043228~non-membrane-bounded organelle,GO:0043232~intracellular non-membrane-bounded organelle,GO:00…	GO:0006917~induction of apoptosis,GO:0006974~response to DNA damage stimulus,GO:0007242~intracellular signaling cascade,GO:0008629~induction of apoptosis by intracellular signals,GO:0008630~DNA damage response, signal transduction resulting in induction of apoptosis,GO:0008631~induction of apoptosis by oxidative stress,GO:0009314~response to radiation,GO:0009411~response to UV,GO:0009416~response…	none
Q8N2E2	von Willebrand factor D and EGF domains	GO:0005576~extracellular region	none	none
P17553	wingless-related MMTV integration site 3	GO:0005576~extracellular region,GO:0005578~proteinaceous extracellular matrix,GO:0031012~extracellular matrix,GO:0044421~extracellular region part	GO:0001704~formation of primary germ layer,GO:0001707~mesoderm formation,GO:0001708~cell fate specification,GO:0003002~regionalization,GO:0007166~cell surface receptor linked signal transduction,GO:0007223~Wnt receptor signaling pathway, calcium modulating pathway,GO:0007267~cell-cell signaling,GO:0007369~gastrulation,GO:0007389~pattern specification process,GO:0007498~mesoderm development,GO:000…	none
Q61467	zinc finger protein of the cerebellum 4	none	none	GO:0003677~DNA binding,GO:0008270~zinc ion binding,GO:0043167~ion binding,GO:0043169~cation binding,GO:0046872~metal ion binding,GO:0046914~transition metal ion binding
Q8N2G6	zinc finger, CCHC domain containing 24	none	none	GO:0008270~zinc ion binding,GO:0043167~ion binding,GO:0043169~cation binding,GO:0046872~metal ion binding,GO:0046914~transition metal ion binding
Q9H7M6	zinc finger, SWIM-type containing 4	none	none	GO:0008270~zinc ion binding,GO:0043167~ion binding,GO:0043169~cation binding,GO:0046872~metal ion binding,GO:0046914~transition metal ion binding
