# Supplementary material for: Transcriptator: An Automated Computational Pipeline to Annotate Assembled Reads and Identify Non Coding RNA
Source: PLoS One. 2015 Nov 18;10(11):e0140268. doi: 10.1371/journal.pone.0140268 (PMC4651556; doi:10.1371/journal.pone.0140268)
Supplement: S2 Table — This table contains the available domain annotations for each transcript given in Hydra vulgaris transcripts dataset. (XLSX) [file pone.0140268.s002.xlsx]

## Sheet: Result_BLAST_Analysis_7.tsv
protein_id	proteins_name	INTERPRO	PIR_SUPERFAMILY	SMART	PFAM
Q32NH8	1-phosphatidylinositol-4,5-bisphosphate phosphodiesterase delta 4	IPR000008:C2 calcium-dependent membrane targeting,IPR000909:Phospholipase C, phosphatidylinositol-specific , X region,IPR001192:Phospholipase C, phosphoinositol-specific, C-terminal (PLC),IPR001711:Phospholipase C, phosphatidylinositol-specific, Y domain,IPR001849:Pleckstrin homology,IPR002048:Calcium-binding EF-hand,IPR011992:EF-Hand type,IPR011993:Pleckstrin homology-type,IPR015359:Phospholipas…	PIRSF000950:1-phosphatidylinositol-4,5-bisphosphate phosphodiesterase delta-1	SM00054:EFh,SM00148:PLCXc,SM00149:PLCYc,SM00233:PH,SM00239:C2	PF00036:EF hand,PF00036:efhand,PF00168:C2,PF00168:C2 domain,PF00169:PH,PF00169:PH domain,PF00387:Phosphatidylinositol-specific phospholipase C, Y domain,PF00387:PI-PLC-Y,PF00388:Phosphatidylinositol-specific phospholipase C, X domain,PF00388:PI-PLC-X,PF09279:efhand_like,PF09279:Phosphoinositide-specific phospholipase C, efhand-like
Q9FLF0	40S ribosomal protein S9-2	IPR001912:Ribosomal protein S4,IPR002942:RNA-binding S4,IPR005710:Ribosomal protein S4/S9, eukaryotic/archaeal,IPR018079:Ribosomal protein S4, conserved site	PIRSF002118:rat ribosomal protein S9	SM00363:S4	PF00163:Ribosomal protein S4/S9 N-terminal domain,PF00163:Ribosomal_S4,PF01479:S4,PF01479:S4 domain
Q963B6	60S ribosomal protein L10a	IPR002143:Ribosomal protein L1,IPR016094:Ribosomal protein L1, 2-layer alpha/beta-sandwich	PIRSF002155:ribosomal protein, L1p/L1a/L10e/organellar L1 types,PIRSF002155:Ribosomal_L1	none	PF00687:Ribosomal protein L1p/L10e family,PF00687:Ribosomal_L1
Q0DK10	60S ribosomal protein L11	IPR002132:Ribosomal protein L5	PIRSF002161:ribosomal protein, L5p/L5a/L11e/organellar L5 types,PIRSF002161:Ribosomal_L5	none	PF00281:Ribosomal protein L5,PF00281:Ribosomal_L5,PF00673:ribosomal L5P family C-terminus,PF00673:Ribosomal_L5_C
Q0DK10	60S ribosomal protein L11	IPR002132:Ribosomal protein L5	PIRSF002161:ribosomal protein, L5p/L5a/L11e/organellar L5 types,PIRSF002161:Ribosomal_L5	none	PF00281:Ribosomal protein L5,PF00281:Ribosomal_L5,PF00673:ribosomal L5P family C-terminus,PF00673:Ribosomal_L5_C
O48513	60S ribosomal protein L13	IPR001380:Ribosomal protein L13e,IPR018256:Ribosomal protein L13e, conserved site	PIRSF002221:ribosomal protein L13	none	PF01294:Ribosomal protein L13e,PF01294:Ribosomal_L13e
O01358	60S ribosomal protein L27a	IPR001196:Ribosomal protein L15	PIRSF002174:ribosomal protein, 15L type,PIRSF500843:60S ribosomal protein L27a	none	PF00256:L15,PF00256:Ribosomal protein L15,PF01305:Ribosomal_L15
Q7SBD5	60S ribosomal protein L7	IPR000517:Ribosomal protein L30p/L7e, N-terminal,IPR005998:Ribosomal protein L7, eukaryotic,IPR012988:Ribosomal protein L30, N-terminal,IPR018038:Ribosomal protein L30	PIRSF002166:ribosomal protein L30a/L7e,PIRSF500234:ribosomal protein L7e	none	PF00327:Ribosomal protein L30p/L7e,PF00327:Ribosomal_L30,PF08079:Ribosomal L30 N-terminal domain,PF08079:Ribosomal_L30_N
P35685	60S ribosomal protein L7a	IPR001921:Ribosomal protein L7A,IPR004037:Ribosomal protein L7Ae conserved site,IPR004038:Ribosomal protein L7Ae/L30e/S12e/Gadd45,IPR018492:Ribosomal protein L7A/RS6 family	PIRSF002165:ribosomal protein, L7Ab/L7Aa/L7Ae/L8e types/H/ACA ribonucleoprotein complex, NHP2 subunit	none	PF01248:Ribosomal protein L7Ae/L30e/S12e/Gadd45 family,PF01248:Ribosomal_L7Ae
P35685	60S ribosomal protein L7a	IPR001921:Ribosomal protein L7A,IPR004037:Ribosomal protein L7Ae conserved site,IPR004038:Ribosomal protein L7Ae/L30e/S12e/Gadd45,IPR018492:Ribosomal protein L7A/RS6 family	PIRSF002165:ribosomal protein, L7Ab/L7Aa/L7Ae/L8e types/H/ACA ribonucleoprotein complex, NHP2 subunit	none	PF01248:Ribosomal protein L7Ae/L30e/S12e/Gadd45 family,PF01248:Ribosomal_L7Ae
P46286	60S ribosomal protein L8-1	IPR002171:Ribosomal protein L2,IPR012340:Nucleic acid-binding, OB-fold,IPR014726:Ribosomal protein L2, domain 3	PIRSF002158:ribosomal protein, L2p/L2a/L8e/organellar L2 types,PIRSF002158:Ribosomal_L2	none	PF00181:Ribosomal Proteins L2, RNA binding domain,PF00181:Ribosomal_L2,PF03947:Ribosomal Proteins L2, C-terminal domain,PF03947:Ribosomal_L2_C
P49210	60S ribosomal protein L9	IPR000702:Ribosomal protein L6,IPR002359:Ribosomal protein L6, conserved site-2,IPR020040:Ribosomal protein L6, alpha-beta domain	PIRSF002162:ribosomal protein, L6p/L6a/L9e/organellar L9 types,PIRSF002162:Ribosomal_L6	none	PF00347:98-177,PF00347:Ribosomal_L6
Q8RWD9	AT5G27630	none	none	none	none
Q8TF62	ATPase, class I, type 8B, member 4	IPR001757:ATPase, P-type, K/Mg/Cd/Cu/Zn/Na/Ca/Na/H-transporter,IPR006539:ATPase, P-type, phospholipid-translocating, flippase,IPR008250:ATPase, P-type, ATPase-associated region,IPR013200:HAD superfamily hydrolase-like, type 3,IPR018303:ATPase, P-type phosphorylation site	none	none	PF00122:E1-E2 ATPase,PF00122:E1-E2_ATPase,PF08282:haloacid dehalogenase-like hydrolase,PF08282:Hydrolase_3
O54827	ATPase, class V, type 10A	IPR001757:ATPase, P-type, K/Mg/Cd/Cu/Zn/Na/Ca/Na/H-transporter,IPR006539:ATPase, P-type, phospholipid-translocating, flippase,IPR008250:ATPase, P-type, ATPase-associated region,IPR013200:HAD superfamily hydrolase-like, type 3,IPR018303:ATPase, P-type phosphorylation site	none	none	PF00122:E1-E2 ATPase,PF00122:E1-E2_ATPase,PF08282:haloacid dehalogenase-like hydrolase,PF08282:Hydrolase_3
Q839J4	Adenosine deaminase	IPR001365:Adenosine/AMP deaminase,IPR006330:Adenosine deaminase,IPR006650:Adenosine/AMP deaminase active site	PIRSF001249:adenosine deaminase	none	PF00962:Adenosine/AMP deaminase,PF00962:A_deaminase
Q12982	BCL2/adenovirus E1B 19kDa interacting protein 2	IPR001251:Cellular retinaldehyde-binding/triple function, C-terminal	none	SM00516:SEC14	PF00650:CRAL_TRIO
P32369	Bile acid transporter	IPR011701:Major facilitator superfamily MFS-1	none	none	PF07690:Major Facilitator Superfamily,PF07690:MFS_1
Q25157	Compound eye opsin BCRH1	IPR000276:7TM GPCR, rhodopsin-like,IPR001391:Opsin, lateral eye type,IPR001760:Opsin,IPR017452:GPCR, rhodopsin-like superfamily	PIRSF038544:animal opsin,PIRSF800006:rhodopsin-like G protein-coupled receptors	none	PF00001:7 transmembrane receptor,PF00001:7tm_1
P51984	Cyclic AMP-responsive element-binding protein	IPR001630:cAMP response element binding (CREB) protein,IPR003102:Coactivator CBP, pKID,IPR004827:Basic-leucine zipper (bZIP) transcription factor,IPR011616:bZIP transcription factor, bZIP-1	PIRSF038235:cAMP response element-binding protein (CREB)	SM00338:BRLZ	PF00170:bZIP transcription factor,PF00170:bZIP_1,PF02173:pKID,PF02173:pKID domain
Q96HU8	DIRAS family, GTP-binding RAS-like 2	IPR001806:Ras GTPase,IPR003577:Ras small GTPase, Ras type,IPR005225:Small GTP-binding protein,IPR013753:Ras	none	SM00173:RAS	PF00071:Ras
A4QNP7	DMRT-like family A2	IPR001275:DM DNA-binding,IPR005173:DMRTA motif	none	SM00301:DM	PF00751:DM,PF00751:DM DNA binding domain,PF03474:DMA,PF03474:DMRTA motif
Q18775	DOPamine receptor	IPR000276:7TM GPCR, rhodopsin-like,IPR017452:GPCR, rhodopsin-like superfamily	none	none	PF00001:7tm_1
Q6NRS6	Damage-regulated autophagy modulator	IPR019402:Frag1/DRAM/Sfk1	PIRSF028897:Caenorhabditis elegans hypothetical protein C36F7.4b	none	PF10277:Frag1,PF10277:Frag1/DRAM/Sfk1 family
Q9VHR6	Dmel_CG7331	IPR019360:Protein of unknown function DUF2224	none	none	PF10227:DUF2224,PF10227:Uncharacterized conserved protein
O15083	ELKS/RAB6-interacting/CAST family member 2	IPR019323:CAZ complex, RIM-binding protein	none	none	PF10174:Cast
Q2VWH6	FEZ family zinc finger 2	IPR007087:Zinc finger, C2H2-type,IPR013087:Zinc finger, C2H2-type/integrase, DNA-binding,IPR015880:Zinc finger, C2H2-like	none	SM00355:ZnF_C2H2	PF00096:304-326,PF00096:zf-C2H2
O42127	FGF receptor 3	IPR000719:Protein kinase, core,IPR001245:Tyrosine protein kinase,IPR003598:Immunoglobulin subtype 2,IPR003599:Immunoglobulin subtype,IPR007110:Immunoglobulin-like,IPR008266:Tyrosine protein kinase, active site,IPR013098:Immunoglobulin I-set,IPR013151:Immunoglobulin,IPR013783:Immunoglobulin-like fold,IPR016248:Fibroblast growth factor receptor,IPR017441:Protein kinase, ATP binding site	PIRSF000628:FGFR,PIRSF000628:fibroblast growth factor receptor	SM00219:TyrKc,SM00408:IGc2,SM00409:IG	PF00047:257-328,PF00047:ig,PF07679:I-set,PF07679:Immunoglobulin I-set domain,PF07714:Pkinase_Tyr,PF07714:Protein tyrosine kinase
Q1LZ71	Fas apoptotic inhibitory molecule 2	IPR006214:Uncharacterised protein family UPF0005	none	none	PF01027:UPF0005
Q04589	Fibroblast growth factor receptor 1; fibroblast growth factor receptor 1-like	IPR000719:Protein kinase, core,IPR001245:Tyrosine protein kinase,IPR003598:Immunoglobulin subtype 2,IPR007110:Immunoglobulin-like,IPR008266:Tyrosine protein kinase, active site,IPR013098:Immunoglobulin I-set,IPR013151:Immunoglobulin,IPR013783:Immunoglobulin-like fold,IPR016248:Fibroblast growth factor receptor,IPR017441:Protein kinase, ATP binding site	PIRSF000628:FGFR,PIRSF000628:fibroblast growth factor receptor	SM00219:TyrKc,SM00408:IGc2	PF00047:ig,PF00047:Immunoglobulin domain,PF07679:164-267,PF07679:255-358,PF07679:I-set,PF07714:Pkinase_Tyr,PF07714:Protein tyrosine kinase
Q9FJX6	Formin-like protein 6	IPR003104:Actin-binding FH2 and DRF autoregulatory,IPR015425:Actin-binding FH2	none	SM00498:FH2	PF02181:FH2,PF02181:Formin Homology 2 Domain
Q86V85	G protein-coupled receptor 180	IPR019336:Rhodopsin-like GPCR transmembrane domain	none	none	PF10192:GpcrRhopsn4,PF10192:Rhodopsin-like GPCR transmembrane domain
Q3U487	HECT domain containing 3	IPR000569:HECT,IPR004939:Anaphase-promoting complex, subunit 10	none	SM00119:HECTc	PF00632:HECT,PF00632:HECT-domain,PF03256:Anaphase-promoting complex, subunit 10,PF03256:APC10
Q6LAF1	Histone H4	IPR001951:Histone H4,IPR007125:Histone core,IPR019809:Histone H4, conserved site	PIRSF002052:histone H4	SM00417:H4	PF00125:Core histone H2A/H2B/H3/H4,PF00125:Histone
Q23027	INneXin	IPR000990:Innexin	none	none	PF00876:Innexin
Q18885	Inhibitor of Cell Death	IPR002715:Nascent polypeptide-associated complex NAC	none	none	PF01849:NAC
Q8N8K9	KIAA1958	none	none	none	none
Q9Z0Z7	Kruppel-like factor 5	IPR007087:Zinc finger, C2H2-type,IPR013087:Zinc finger, C2H2-type/integrase, DNA-binding,IPR015880:Zinc finger, C2H2-like	none	SM00355:ZnF_C2H2	PF00096:zf-C2H2
Q5T7N2	LINE-1 type transposase domain containing 1	IPR004244:Transposase, L1	none	none	PF02994:652-860,PF02994:Transposase_22
Q03427	Lamin C	IPR001322:Intermediate filament, C-terminal,IPR001664:Intermediate filament protein,IPR016044:Filament,IPR018039:Intermediate filament protein, conserved site	none	none	PF00038:Filament,PF00038:Intermediate filament protein,PF00932:IF_tail,PF00932:Intermediate filament tail domain
Q67FQ3	Low density lipoprotein receptor adapter protein 1-B	IPR006020:Phosphotyrosine interaction region,IPR011993:Pleckstrin homology-type	none	SM00462:PTB	PF00640:Phosphotyrosine interaction domain,PF00640:PID
A2AJA7	MAM domain containing 4	IPR000998:MAM,IPR002172:Low density lipoprotein-receptor, class A, cysteine-rich	none	SM00137:MAM,SM00192:LDLa	PF00057:Ldl_recept_a,PF00057:Low-density lipoprotein receptor domain class A,PF00629:272-426,PF00629:MAM
Q63191	MAM domain containing 4	IPR000998:MAM,IPR002172:Low density lipoprotein-receptor, class A, cysteine-rich	none	SM00137:MAM,SM00192:LDLa	PF00057:Ldl_recept_a,PF00057:Low-density lipoprotein receptor domain class A,PF00629:273-427,PF00629:MAM
Q6UXC1	MAM domain containing 4	IPR000998:MAM,IPR002172:Low density lipoprotein-receptor, class A, cysteine-rich	none	SM00137:MAM,SM00192:LDLa	PF00057:Ldl_recept_a,PF00057:Low-density lipoprotein receptor domain class A,PF00629:271-425,PF00629:MAM
Q0WYX8	MAM domain containing glycosylphosphatidylinositol anchor 1	IPR000998:MAM,IPR003598:Immunoglobulin subtype 2,IPR003599:Immunoglobulin subtype,IPR003961:Fibronectin, type III,IPR007110:Immunoglobulin-like,IPR013106:Immunoglobulin V-set,IPR013151:Immunoglobulin,IPR013783:Immunoglobulin-like fold	none	SM00060:FN3,SM00137:MAM,SM00408:IGc2,SM00409:IG	PF00041:fn3,PF00047:ig,PF00629:MAM,PF07686:V-set
Q99MT8	MAS-related GPR, member H	IPR000276:7TM GPCR, rhodopsin-like,IPR017452:GPCR, rhodopsin-like superfamily	PIRSF001712:mas-related G protein-coupled receptor,PIRSF800006:rhodopsin-like G protein-coupled receptors	none	PF00001:7 transmembrane receptor,PF00001:7tm_1
Q5FW46	MGC107804 protein	none	none	none	none
Q68EU6	MGC84487 protein	IPR011701:Major facilitator superfamily MFS-1	none	none	PF07690:Major Facilitator Superfamily,PF07690:MFS_1
Q3TN34	MICAL-like 2	IPR001715:Calponin-like actin-binding,IPR001781:Zinc finger, LIM-type	none	SM00033:CH,SM00132:LIM	PF00307:CH,PF00412:LIM
A0QZA1	MSMEG_3950	IPR006015:Universal stress protein A,IPR006016:UspA,IPR014729:Rossmann-like alpha/beta/alpha sandwich fold	none	none	PF00582:Usp
Q5XXP2	Melanopsin	IPR000276:7TM GPCR, rhodopsin-like,IPR001760:Opsin,IPR017452:GPCR, rhodopsin-like superfamily	PIRSF038544:animal opsin,PIRSF800006:rhodopsin-like G protein-coupled receptors	none	PF00001:7 transmembrane receptor,PF00001:7tm_1
Q6PBH5	NADH dehydrogenase (ubiquinone) 1 alpha subcomplex, 4; hypothetical LOC799961	IPR019550:NADH dehydrogenase [ubiquinone] 1 alpha subcomplex subunit 4	PIRSF037639:NADH dehydrogenase [ubiquinone] (complex I), alpha subcomplex subunit 4	none	PF10526:NADH-ubiquinone reductase complex 1 MLRQ subunit,PF10526:NADH_ub_rd_NUML
Q92802	NEDD4 binding protein 2-like 2	none	none	none	none
Q288C4	NLR family, pyrin domain containing 9	IPR004020:Pyrin,IPR007111:NACHT nucleoside triphosphatase,IPR011029:DEATH-like	PIRSF037494:NALP protein	none	PF02758:PAAD/DAPIN/Pyrin domain,PF02758:PAAD_DAPIN,PF05729:NACHT,PF05729:NACHT domain
Q20176	Nematode AStacin protease	IPR000152:EGF-type aspartate/asparagine hydroxylation conserved site,IPR000742:EGF-like, type 3,IPR000859:CUB,IPR001506:Peptidase M12A, astacin,IPR001881:EGF-like calcium-binding,IPR006025:Peptidase M, neutral zinc metallopeptidases, zinc-binding site,IPR006026:Peptidase, metallopeptidases,IPR006209:EGF,IPR013032:EGF-like region, conserved site,IPR013091:EGF calcium-binding,IPR015446:Bone morphog…	PIRSF001199:BMP_1/tolloid-like,PIRSF001199:bone morphogenetic protein 1/tolloid-like protein	SM00042:CUB,SM00179:EGF_CA,SM00235:ZnMc	PF00008:EGF,PF00008:EGF-like domain,PF00431:542-645,PF00431:CUB,PF01400:Astacin,PF07645:Calcium binding EGF domain,PF07645:EGF_CA
Q5B995	Non-histone chromosomal protein 6	IPR000135:High mobility group, HMG1/HMG2, subgroup,IPR000910:High mobility group, HMG1/HMG2	none	SM00398:HMG	PF00505:HMG,PF00505:HMG_box
Q9VCA2	Organic cation transporter	IPR011701:Major facilitator superfamily MFS-1	none	none	PF07690:Major Facilitator Superfamily,PF07690:MFS_1
Q93126	Probable G-protein coupled receptor No9	IPR000276:7TM GPCR, rhodopsin-like,IPR002233:Adrenergic receptor,IPR017452:GPCR, rhodopsin-like superfamily	PIRSF800006:rhodopsin-like G protein-coupled receptors	none	PF00001:7 transmembrane receptor,PF00001:7tm_1
Q9VAI0	Probable glucosamine 6-phosphate N-acetyltransferase	IPR000182:GCN5-related N-acetyltransferase,IPR016181:Acyl-CoA N-acyltransferase	none	none	PF00583:Acetyltransferase,PF00583:Acetyltransf_1
Q292U5	Protein espinas	IPR001781:Zinc finger, LIM-type,IPR010442:PET domain	none	SM00132:LIM	PF00412:LIM,PF06297:PET
O60103	Putative E3 ubiquitin-protein ligase C14F5.07	IPR011016:Zinc finger, RING-CH-type,IPR018957:Zinc finger, C3HC4 RING-type	none	SM00744:RINGv	PF00097:zf-C3HC4,PF00097:Zinc finger, C3HC4 type
Q8EUL6	Putative ribosome biogenesis GTPase rsgA	IPR004881:GTPase EngC,IPR010914:EngC GTPase	none	none	PF03193:DUF258
Q640R7	RAP1B, member of RAS oncogene family	IPR001806:Ras GTPase,IPR003577:Ras small GTPase, Ras type,IPR005225:Small GTP-binding protein,IPR013753:Ras	PIRSF037165:ras protein	SM00173:RAS	PF00071:Ras,PF00071:Ras family
O95267	RAS guanyl releasing protein 1 (calcium and DAG-regulated)	IPR000651:Guanine nucleotide exchange factor for Ras-like GTPases, N-terminal,IPR001895:Guanine-nucleotide dissociation stimulator CDC25,IPR002219:Protein kinase C, phorbol ester/diacylglycerol binding,IPR002219:Protein kinase C-like, phorbol ester/diacylglycerol binding,IPR008937:Ras guanine nucleotide exchange factor,IPR011992:EF-Hand type,IPR018247:EF-HAND 1,IPR018248:EF hand,IPR018249:EF-HAND…	none	SM00109:C1,SM00147:RasGEF,SM00229:RasGEFN	PF00036:efhand,PF00130:C1_1,PF00617:RasGEF,PF00618:RasGEF_N
Q96A58	RAS-like, estrogen-regulated, growth inhibitor	IPR001806:Ras GTPase,IPR003577:Ras small GTPase, Ras type,IPR005225:Small GTP-binding protein,IPR013753:Ras	PIRSF037165:ras protein	SM00173:RAS	PF00071:Ras,PF00071:Ras family
Q0VCJ7	RAS-like, estrogen-regulated, growth inhibitor	IPR001806:Ras GTPase,IPR003577:Ras small GTPase, Ras type,IPR005225:Small GTP-binding protein,IPR013753:Ras	PIRSF037165:ras protein	SM00173:RAS	PF00071:Ras,PF00071:Ras family
Q6P0U3	RAS-like, family 11, member B	IPR001806:Ras GTPase,IPR005225:Small GTP-binding protein,IPR013753:Ras	none	none	PF00071:Ras
Q8BH86	RIKEN cDNA 9030617O03 gene	IPR009906:Protein of unknown function DUF1445,IPR017135:Uncharacterised protein family UPF0317, mitochondria	PIRSF037204:UCP037204,PIRSF037204:uncharacterized conserved protein	none	PF07286:DUF1445,PF07286:Protein of unknown function
Q9DBU3	RIO kinase 3 (yeast)	IPR000687:RIO kinase,IPR017406:Serine/threonine-protein kinase Rio3,IPR018934:RIO-like kinase,IPR018935:RIO kinase, conserved site	PIRSF038146:Ser/Thr_PK_RIO3,PIRSF038146:serine/threonine-protein kinase RIO3	SM00090:RIO	PF01163:RIO1,PF01163:RIO1 family
P70426	Ras-like without CAAX 1	IPR001806:Ras GTPase,IPR003577:Ras small GTPase, Ras type,IPR005225:Small GTP-binding protein,IPR013753:Ras	PIRSF037165:ras protein	SM00173:RAS	PF00071:Ras,PF00071:Ras family
P27551	Replication protein E1	IPR001177:DNA helicase E1 protein, C-terminal, Papillomavirus,IPR014000:DNA helicase E1 protein, N-terminal, Papillomavirus,IPR014015:Helicase, superfamily 3, DNA virus,IPR016393:Replication protein E1, papillomavirus	PIRSF003383:replication protein E1, papillomavirus type,PIRSF003383:Rep_E1_papillomaV	none	PF00519:Papillomavirus helicase,PF00519:PPV_E1_C,PF00524:E1 Protein, N terminal domain,PF00524:PPV_E1_N
P41042	Ribosomal protein S4	IPR000876:Ribosomal protein S4e,IPR002942:RNA-binding S4,IPR005824:KOW,IPR013843:Ribosomal protein S4e, N-terminal,IPR013845:Ribosomal protein S4e, central,IPR018199:Ribosomal protein S4e, N-terminal, conserved site	PIRSF002116:ribosomal protein S4a/S4e,PIRSF002116:Ribosomal_S4	SM00363:S4,SM00739:KOW	PF00467:KOW,PF00467:KOW motif,PF00900:Ribosomal family S4e,PF00900:Ribosomal_S4e,PF01479:S4,PF01479:S4 domain,PF08071:RS4NT
P08645	Roughened	IPR001806:Ras GTPase,IPR003577:Ras small GTPase, Ras type,IPR005225:Small GTP-binding protein,IPR013753:Ras	PIRSF037165:ras protein	SM00173:RAS	PF00071:Ras,PF00071:Ras family
Q69ZI1	SH3 domain containing ring finger 1	IPR000108:Neutrophil cytosol factor 2,IPR001452:Src homology-3 domain,IPR001841:Zinc finger, RING-type,IPR017907:Zinc finger, RING-type, conserved site,IPR018957:Zinc finger, C3HC4 RING-type	none	SM00184:RING,SM00326:SH3	PF00018:221-279,PF00018:SH3_1,PF00097:zf-C3HC4,PF00097:Zinc finger, C3HC4 type
P31226	Saxiphilin	IPR000716:Thyroglobulin type-1,IPR001156:Peptidase S60, transferrin lactoferrin	none	SM00094:TR_FER,SM00211:TY	PF00086:180-244,PF00086:Thyroglobulin_1,PF00405:250-482,PF00405:Transferrin
P17972	Shaker cognate w	IPR000210:BTB/POZ-like,IPR003091:Voltage-dependent potassium channel,IPR003131:Potassium channel, voltage dependent, Kv, tetramerisation,IPR003968:Potassium channel, voltage dependent, Kv,IPR003974:Potassium channel, voltage dependent, Kv3,IPR005821:Ion transport,IPR011333:BTB/POZ fold,IPR015572:Voltage-dependent potassium channel Kv3, invertebrate	PIRSF002449:potassium voltage-gated channel, alpha subunit, subfamilies A/C/D/F/G/S,PIRSF500973:shaw-related voltage-gated potassium channel, alpha subunit	SM00225:BTB	PF00520:Ion transport protein,PF00520:Ion_trans,PF02214:K+ channel tetramerisation domain,PF02214:K_tetra
P35317	Sodium/potassium-transporting ATPase subunit alpha	IPR001757:ATPase, P-type, K/Mg/Cd/Cu/Zn/Na/Ca/Na/H-transporter,IPR004014:ATPase, P-type cation-transporter, N-terminal,IPR005775:ATPase, P-type cation exchange, alpha subunit, eukaryotic,IPR005834:Haloacid dehalogenase-like hydrolase,IPR006068:ATPase, P-type cation-transporter, C-terminal,IPR006069:ATPase, P-type cation exchange, alpha subunit,IPR008250:ATPase, P-type, ATPase-associated region,IP…	PIRSF001297:Na(+)/K(+)-transporting ATPase alpha chain	none	PF00122:E1-E2 ATPase,PF00122:E1-E2_ATPase,PF00689:Cation transporting ATPase, C-terminus,PF00689:Cation_ATPase_C,PF00690:Cation transporter/ATPase, N-terminus,PF00690:Cation_ATPase_N,PF00702:haloacid dehalogenase-like hydrolase,PF00702:Hydrolase
Q12325	Sulfate permease 2	IPR001902:Sulphate anion transporter,IPR002645:Sulphate transporter/antisigma-factor antagonist STAS,IPR011547:Sulphate transporter,IPR018045:Sulphate anion transporter, conserved site	none	none	PF00916:Sulfate transporter family,PF00916:Sulfate_transp,PF01740:STAS,PF01740:STAS domain
Q12933	TNF receptor-associated factor 2	IPR001293:Zinc finger, TRAF-type,IPR001841:Zinc finger, RING-type,IPR002083:MATH,IPR012227:TNF receptor-associated factor TRAF,IPR013322:TRAF-type,IPR017907:Zinc finger, RING-type, conserved site,IPR018957:Zinc finger, C3HC4 RING-type	PIRSF015614:TNF receptor-associated factor (TRAF),PIRSF015614:TRAF	SM00061:MATH,SM00184:RING	PF00097:zf-C3HC4,PF00097:Zinc finger, C3HC4 type,PF00917:MATH,PF00917:MATH domain,PF02176:TRAF-type zinc finger,PF02176:zf-TRAF
P39429	TNF receptor-associated factor 2	IPR001293:Zinc finger, TRAF-type,IPR001841:Zinc finger, RING-type,IPR002083:MATH,IPR012227:TNF receptor-associated factor TRAF,IPR013322:TRAF-type,IPR017907:Zinc finger, RING-type, conserved site,IPR018957:Zinc finger, C3HC4 RING-type	PIRSF015614:TRAF	SM00061:MATH,SM00184:RING	PF00097:zf-C3HC4,PF00917:MATH,PF02176:zf-TRAF
A2VDD2	Tctex1 domain-containing protein 1-B	IPR005334:Tctex-1	none	none	PF03645:Tctex-1,PF03645:Tctex-1 family
B4R090	Transcription factor kayak	IPR000837:Fos transforming protein,IPR004827:Basic-leucine zipper (bZIP) transcription factor,IPR011616:bZIP transcription factor, bZIP-1	none	SM00338:BRLZ	PF00170:bZIP_1
P50947	Transcriptional regulatory protein PHO23	IPR001965:Zinc finger, PHD-type,IPR019786:Zinc finger, PHD-type, conserved site,IPR019787:Zinc finger, PHD-finger	none	SM00249:PHD	PF00628:PHD,PF00628:PHD-finger
A8DYE2	Transient receptor potential cation channel CG34123	IPR005821:Ion transport	none	none	PF00520:Ion transport protein,PF00520:Ion_trans
A5PN43	Transmembrane protein 175	IPR010617:Protein of unknown function DUF1211	none	none	PF06736:DUF1211,PF06736:Protein of unknown function
Q1RLK6	UDP-GlcNAc:betaGal beta-1,3-N-acetylglucosaminyltransferase 4	IPR002659:Glycosyl transferase, family 31	none	none	PF01762:Galactosyltransferase,PF01762:Galactosyl_T
Q9C0J1	UDP-GlcNAc:betaGal beta-1,3-N-acetylglucosaminyltransferase 4	IPR002659:Glycosyl transferase, family 31	none	none	PF01762:Galactosyltransferase,PF01762:Galactosyl_T
Q7LL04	UPF0676 protein C1494.01	IPR005123:Oxoglutarate and iron-dependent oxygenase	PIRSF000154:isopenicillin N synthase	none	PF03171:2OG-Fe(II) oxygenase superfamily,PF03171:2OG-FeII_Oxy
Q9W5D0	Uncharacterized protein CG42248	IPR000299:FERM domain,IPR000857:Unconventional myosin/plant kinesin-like protein/non-motor protein conserved region MyTH4,IPR001849:Pleckstrin homology,IPR011993:Pleckstrin homology-type,IPR014352:FERM/acyl-CoA-binding protein, 3-helical bundle,IPR019747:FERM conserved site,IPR019748:FERM central domain,IPR019749:Band 4.1 domain	none	SM00139:MyTH4,SM00233:PH,SM00295:B41	PF00169:759-865,PF00169:PH,PF00373:FERM central domain,PF00373:FERM_M,PF00784:MyTH4,PF00784:MyTH4 domain
Q92JP4	Uncharacterized protein RC0023	none	none	none	none
Q8LGG8	Universal stress protein A-like protein	IPR006015:Universal stress protein A,IPR006016:UspA,IPR014729:Rossmann-like alpha/beta/alpha sandwich fold	none	none	PF00582:Universal stress protein family,PF00582:Usp
Q9YIB7	Zinc finger protein ZIC 2-B	IPR007087:Zinc finger, C2H2-type,IPR013087:Zinc finger, C2H2-type/integrase, DNA-binding,IPR015880:Zinc finger, C2H2-like	none	SM00355:ZnF_C2H2	PF00096:380-404,PF00096:zf-C2H2
Q28043	activin A receptor, type IIA	IPR000333:Activin type II receptor,IPR000472:TGF-beta receptor/activin receptor, type I/II,IPR000719:Protein kinase, core,IPR008271:Serine/threonine protein kinase, active site,IPR015768:Activin type II receptor, C-terminal,IPR017441:Protein kinase, ATP binding site,IPR017442:Serine/threonine protein kinase-related	PIRSF000627:type II serine/threonine-protein kinase receptor, Activin/BMP types,PIRSF500457:activin receptor type IIA	none	PF00069:Pkinase,PF00069:Protein kinase domain,PF01064:Activin types I and II receptor domain,PF01064:Activin_recp
O02824	adrenergic, alpha-1A-, receptor	IPR000276:7TM GPCR, rhodopsin-like,IPR001004:Adrenergic receptor, alpha 1C subtype,IPR002233:Adrenergic receptor,IPR017452:GPCR, rhodopsin-like superfamily	PIRSF038550:alpha-1 adrenergic receptor,PIRSF800006:rhodopsin-like G protein-coupled receptors	none	PF00001:7 transmembrane receptor,PF00001:7tm_1
P47740	aldehyde dehydrogenase family 3, subfamily A2	IPR012394:Aldehyde dehydrogenase NAD(P)-dependent,IPR015590:Aldehyde dehydrogenase,IPR016160:Aldehyde dehydrogenase, conserved site,IPR016162:Aldehyde dehydrogenase, N-terminal	PIRSF036492:aldehyde dehydrogenase,PIRSF036492:ALDH	none	PF00171:Aldedh,PF00171:Aldehyde dehydrogenase family
Q9UHC3	amiloride-sensitive cation channel 3	IPR001873:Na+ channel, amiloride-sensitive,IPR004724:Epithelial sodium channel	none	none	PF00858:Amiloride-sensitive sodium channel,PF00858:ASC
A6YP92	aristaless related homeobox	IPR001356:Homeobox,IPR003654:Paired-like homeodomain protein, OAR,IPR012287:Homeodomain-related,IPR017970:Homeobox, conserved site	none	SM00389:HOX	PF00046:Homeobox,PF00046:Homeobox domain,PF03826:OAR,PF03826:OAR domain
Q6TXF1	arrestin domain containing 3	IPR011021:Arrestin-like, N-terminal,IPR011022:Arrestin-like, C-terminal	none	none	PF00339:Arrestin_N,PF00339:N-terminal domain,PF02752:Arrestin_C,PF02752:C-terminal domain
Q8K4H1	arylformamidase	none	none	none	none
Q9UBL3	ash2 (absent, small, or homeotic)-like (Drosophila)	IPR001870:B302 (SPRY)-like,IPR003877:SPla/RYanodine receptor SPRY,IPR018355:SPla/RYanodine receptor subgroup	PIRSF016387:Caenorhabditis elegans hypothetical protein Y17G7B.2b	SM00449:SPRY	PF00622:SPRY,PF00622:SPRY domain
P98069	bone morphogenetic protein 1	IPR000152:EGF-type aspartate/asparagine hydroxylation conserved site,IPR000742:EGF-like, type 3,IPR000859:CUB,IPR001506:Peptidase M12A, astacin,IPR001881:EGF-like calcium-binding,IPR006025:Peptidase M, neutral zinc metallopeptidases, zinc-binding site,IPR006026:Peptidase, metallopeptidases,IPR013032:EGF-like region, conserved site,IPR013091:EGF calcium-binding,IPR015446:Bone morphogenetic protein…	PIRSF001199:BMP_1/tolloid-like	SM00042:CUB,SM00179:EGF_CA,SM00235:ZnMc	PF00431:CUB,PF01400:Astacin,PF07645:EGF_CA
P20722	bone morphogenetic protein 6	IPR001111:Transforming growth factor beta (TGFb), N-terminal,IPR001839:Transforming growth factor beta,IPR002405:Inhibin, alpha subunit,IPR015615:Transforming growth factor-beta-related,IPR017948:Transforming growth factor beta, conserved site	none	SM00204:TGFB	PF00019:TGF_beta,PF00019:Transforming growth factor beta like domain,PF00688:TGF-beta propeptide,PF00688:TGFb_propeptide
P23359	bone morphogenetic protein 7	IPR001111:Transforming growth factor beta (TGFb), N-terminal,IPR001839:Transforming growth factor beta,IPR015615:Transforming growth factor-beta-related,IPR017948:Transforming growth factor beta, conserved site	PIRSF037272:bone morphogenetic protein,PIRSF800009:TGF-beta-like cysteine-knot cytokine	SM00204:TGFB	PF00019:TGF_beta,PF00019:Transforming growth factor beta like domain,PF00688:TGF-beta propeptide,PF00688:TGFb_propeptide
Q3UHD1	brain-specific angiogenesis inhibitor 1; similar to brain-specific angiogenesis inhibitor 1	IPR000203:GPS,IPR000832:GPCR, family 2, secretin-like,IPR000884:Thrombospondin, type 1 repeat,IPR001879:GPCR, family 2, extracellular region,IPR008077:GPCR, family 2, brain-specific angiogenesis inhibitor,IPR008085:Thrombospondin, type 1 repeat, subgroup,IPR017981:GPCR, family 2-like,IPR017983:GPCR, family 2, secretin-like, conserved site	PIRSF038670:brain-specific angiogenesis inhibitors,PIRSF800007:secretin receptor-like G protein-coupled receptors	SM00008:HormR,SM00209:TSP1,SM00303:GPS	PF00002:7 transmembrane receptor,PF00002:7tm_2,PF00090:358-406,PF00090:TSP_1,PF01825:GPS,PF01825:Latrophilin/CL-1-like GPS domain,PF02793:Hormone receptor domain,PF02793:HRM
Q66HA2	cAMP responsive element binding protein 3-like 1	IPR001630:cAMP response element binding (CREB) protein,IPR004827:Basic-leucine zipper (bZIP) transcription factor,IPR011616:bZIP transcription factor, bZIP-1	none	SM00338:BRLZ	PF00170:bZIP transcription factor,PF00170:bZIP_1
P13135	calpain, small subunit 1	IPR002048:Calcium-binding EF-hand,IPR011992:EF-Hand type,IPR018247:EF-HAND 1,IPR018249:EF-HAND 2	none	SM00054:EFh	none
Q9D6N1	carbonic anhydrase 13	IPR001148:Carbonic anhydrase, alpha-class, catalytic domain,IPR018338:Carbonic anhydrase, alpha-class, conserved site,IPR018443:Carbonic anhydrase, CA-XIII	PIRSF001392:carbonate dehydratase	none	PF00194:Carb_anhydrase,PF00194:Eukaryotic-type carbonic anhydrase
Q5R949	cholinergic receptor, muscarinic 1	IPR000276:7TM GPCR, rhodopsin-like,IPR000995:Muscarinic acetylcholine receptor,IPR002228:Muscarinic acetylcholine receptor M1,IPR017452:GPCR, rhodopsin-like superfamily	PIRSF038548:muscarinic acetylcholine receptor,PIRSF800006:rhodopsin-like G protein-coupled receptors	none	PF00001:7 transmembrane receptor,PF00001:7tm_1
Q9I8C7	cholinergic receptor, nicotinic, alpha 10; alpha 10 subunit of nicotinic acetylcholine receptor	IPR002394:Nicotinic acetylcholine receptor, N-terminal,IPR006029:Neurotransmitter-gated ion-channel transmembrane region,IPR006201:Neurotransmitter-gated ion-channel,IPR006202:Neurotransmitter-gated ion-channel ligand-binding,IPR018000:Neurotransmitter-gated ion-channel, conserved site	PIRSF002443:acetylcholine receptor	none	PF02931:Neurotransmitter-gated ion-channel ligand binding domain,PF02931:Neur_chan_LBD,PF02932:Neurotransmitter-gated ion-channel transmembrane region,PF02932:Neur_chan_memb
Q866A2	cholinergic receptor, nicotinic, alpha 7	IPR002394:Nicotinic acetylcholine receptor, N-terminal,IPR006029:Neurotransmitter-gated ion-channel transmembrane region,IPR006201:Neurotransmitter-gated ion-channel,IPR006202:Neurotransmitter-gated ion-channel ligand-binding,IPR018000:Neurotransmitter-gated ion-channel, conserved site	PIRSF002443:acetylcholine receptor	none	PF02931:Neurotransmitter-gated ion-channel ligand binding domain,PF02931:Neur_chan_LBD,PF02932:Neurotransmitter-gated ion-channel transmembrane region,PF02932:Neur_chan_memb
Q5ZKX1	chromatin modifying protein 1B	IPR005024:Snf7	PIRSF017270:ESCRT-3 complex, Chmp1/Chmp2/Chmp3 subunits,PIRSF500855:ESCRT-3 complex, Chmp1 subunit	none	PF03357:Snf7
Q5VYJ5	chromosome 10 open reading frame 112	IPR000998:MAM,IPR002172:Low density lipoprotein-receptor, class A, cysteine-rich	none	SM00137:MAM,SM00192:LDLa	PF00057:Ldl_recept_a,PF00629:MAM,PF00629:MAM domain
Q10835	collagenase 3	IPR000585:Hemopexin/matrixin,IPR001818:Peptidase M10A and M12B, matrixin and adamalysin,IPR002477:Peptidoglycan binding-like,IPR006025:Peptidase M, neutral zinc metallopeptidases, zinc-binding site,IPR006026:Peptidase, metallopeptidases,IPR016293:Peptidase M10A, matrix metallopeotidase,IPR018486:Hemopexin/matrixin, conserved site,IPR018487:Hemopexin/matrixin, repeat	PIRSF001191:Peptidase_M10A_matrix	SM00120:HX,SM00235:ZnMc	PF00045:Hemopexin,PF00413:Peptidase_M10,PF01471:PG_binding_1
Q9UHC6	contactin associated protein-like 2	IPR000421:Coagulation factor 5/8 type, C-terminal,IPR000742:EGF-like, type 3,IPR001791:Laminin G,IPR002181:Fibrinogen, alpha/beta/gamma chain, C-terminal globular,IPR003585:Neurexin/syndecan/glycophorin C,IPR006209:EGF,IPR006210:EGF-like,IPR012680:Laminin G, subdomain 2,IPR013032:EGF-like region, conserved site,IPR013320:Concanavalin A-like lectin/glucanase, subgroup	PIRSF036358:paranodin	SM00181:EGF,SM00186:FBG,SM00231:FA58C,SM00282:LamG,SM00294:4.1m	PF00008:EGF,PF00008:EGF-like domain,PF00147:Fibrinogen_C,PF00754:F5/8 type C domain,PF00754:F5_F8_type_C,PF02210:401-529,PF02210:Laminin G domain,PF02210:Laminin_G_2
Q01617	couch potato	IPR000504:RNA recognition motif, RNP-1,IPR012677:Nucleotide-binding, alpha-beta plait	none	SM00360:RRM	PF00076:RBD,PF00076:RRM_1
P02510	crystallin, alpha B	IPR001436:Alpha crystallin/Heat shock protein,IPR002068:Heat shock protein Hsp20,IPR003090:Alpha-crystallin, N-terminal,IPR012273:Alpha-crystallin, subunit B	PIRSF002280:alpha-crystallin,PIRSF500017:alpha-crystallin, subunit B	none	PF00011:HSP20,PF00011:Hsp20/alpha crystallin family,PF00525:Alpha crystallin A chain, N terminal,PF00525:Crystallin
Q61462	cytochrome b-245, alpha polypeptide	IPR007732:Cytochrome b558 alpha-subunit	PIRSF019635:cytochrome b558, alpha subunit,PIRSF019635:Cytochr_b558a	none	PF05038:Cytochrome Cytochrome b558 alpha-subunit,PF05038:Cytochrom_B558a
Q5R733	cytoplasmic polyadenylation element binding protein 1	IPR000504:RNA recognition motif, RNP-1	PIRSF002106:cytoplasmic polyadenylation element binding protein, type 1	SM00360:RRM	PF00076:RRM_1
Q16760	diacylglycerol kinase, delta 130kDa	IPR000756:Diacylglycerol kinase accessory region,IPR001206:Diacylglycerol kinase, catalytic region,IPR001660:Sterile alpha motif SAM,IPR001849:Pleckstrin homology,IPR002219:Protein kinase C, phorbol ester/diacylglycerol binding,IPR002219:Protein kinase C-like, phorbol ester/diacylglycerol binding,IPR011510:Sterile alpha motif homology 2,IPR011993:Pleckstrin homology-type,IPR013761:Sterile alpha m…	none	SM00045:DAGKa,SM00046:DAGKc,SM00109:C1,SM00233:PH,SM00454:SAM	PF00130:C1_1,PF00130:Phorbol esters/diacylglycerol binding domain,PF00169:PH,PF00169:PH domain,PF00536:SAM_1,PF00609:DAGK_acc,PF00609:Diacylglycerol kinase accessory domain,PF00781:DAGK_cat,PF00781:Diacylglycerol kinase catalytic domain,PF07647:SAM domain,PF07647:SAM_2
Q566X8	diencephalon/mesencephalon homeobox 1b	IPR001356:Homeobox,IPR003654:Paired-like homeodomain protein, OAR,IPR012287:Homeodomain-related,IPR017970:Homeobox, conserved site	none	SM00389:HOX	PF00046:Homeobox,PF00046:Homeobox domain,PF03826:OAR,PF03826:OAR domain
Q8TDM6	discs, large homolog 5 (Drosophila)	IPR001315:Caspase Recruitment,IPR001452:Src homology-3 domain,IPR001478:PDZ/DHR/GLGF,IPR006907:Protein of unknown function DUF622,IPR008144:Guanylate kinase,IPR008145:Guanylate kinase/L-type calcium channel region,IPR011511:Variant SH3,IPR019586:Guanylate kinase-associated, C-terminal	none	SM00072:GuKc,SM00114:CARD,SM00228:PDZ,SM00326:SH3	PF00018:SH3_1,PF00595:PDZ,PF00619:CARD,PF00625:Guanylate_kin,PF04822:DUF622,PF07653:SH3_2,PF10603:Gua_kin_assoc_C
P34973	dopamine receptor D2	IPR000276:7TM GPCR, rhodopsin-like,IPR000929:Dopamine receptor,IPR001922:Dopamine D2 receptor,IPR017452:GPCR, rhodopsin-like superfamily	PIRSF038553:D2-like dopamine receptor,PIRSF800006:rhodopsin-like G protein-coupled receptors	none	PF00001:7 transmembrane receptor,PF00001:7tm_1
Q8BG36	doublesex and mab-3 related transcription factor 2	IPR001275:DM DNA-binding	none	SM00301:DM	PF00751:DM
Q9D119	dysferlin interacting protein 1	IPR002110:Ankyrin	none	SM00248:ANK	PF00023:96-128,PF00023:Ank
Q03001	dystonin	IPR001014:Ribosomal protein L23/L25, conserved site,IPR001101:Plectin repeat,IPR001589:Actinin-type, actin-binding, conserved site,IPR001715:Calponin-like actin-binding,IPR002017:Spectrin repeat,IPR002048:Calcium-binding EF-hand,IPR003108:Growth-arrest-specific protein 2,IPR011992:EF-Hand type,IPR018159:Spectrin/alpha-actinin,IPR018247:EF-HAND 1,IPR018248:EF hand,IPR018249:EF-HAND 2	PIRSF002662:plectin	SM00033:CH,SM00054:EFh,SM00150:SPEC,SM00243:GAS2,SM00250:PLEC	PF00036:5124-5152,PF00036:7210-7238,PF00036:efhand,PF00307:Calponin homology,PF00307:CH,PF00435:1837-1955,PF00435:3923-4041,PF00435:Spectrin,PF00435:Spectrin repeat,PF00681:1333-1377,PF00681:1659-1703,PF00681:Plectin,PF02187:GAS2,PF02187:Growth-Arrest-Specific Protein 2 Domain
P22182	fibroblast growth factor receptor	IPR000719:Protein kinase, core,IPR001245:Tyrosine protein kinase,IPR003598:Immunoglobulin subtype 2,IPR007110:Immunoglobulin-like,IPR008266:Tyrosine protein kinase, active site,IPR013098:Immunoglobulin I-set,IPR013151:Immunoglobulin,IPR013783:Immunoglobulin-like fold,IPR016248:Fibroblast growth factor receptor,IPR017441:Protein kinase, ATP binding site	PIRSF000628:FGFR,PIRSF000628:fibroblast growth factor receptor	SM00219:TyrKc,SM00408:IGc2	PF00047:ig,PF00047:Immunoglobulin domain,PF07679:251-354,PF07679:I-set,PF07714:Pkinase_Tyr,PF07714:Protein tyrosine kinase
P22182	fibroblast growth factor receptor-1	IPR000719:Protein kinase, core,IPR001245:Tyrosine protein kinase,IPR003598:Immunoglobulin subtype 2,IPR007110:Immunoglobulin-like,IPR008266:Tyrosine protein kinase, active site,IPR013098:Immunoglobulin I-set,IPR013151:Immunoglobulin,IPR013783:Immunoglobulin-like fold,IPR016248:Fibroblast growth factor receptor,IPR017441:Protein kinase, ATP binding site	PIRSF000628:FGFR,PIRSF000628:fibroblast growth factor receptor	SM00219:TyrKc,SM00408:IGc2	PF00047:ig,PF00047:Immunoglobulin domain,PF07679:251-354,PF07679:I-set,PF07714:Pkinase_Tyr,PF07714:Protein tyrosine kinase
Q5REK0	flavin containing monooxygenase 4	IPR000960:Flavin-containing monooxygenase FMO,IPR002254:Flavin-containing monooxygenase (FMO) 2,IPR012143:Dimethylaniline monooxygenase, N-oxide-forming	PIRSF000332:dimethylaniline monooxygenase (N-oxide-forming),PIRSF000332:FMO	none	PF00743:Flavin-binding monooxygenase-like,PF00743:FMO-like
Q14192	four and a half LIM domains 2	IPR001781:Zinc finger, LIM-type	none	SM00132:LIM	PF00412:101-158,PF00412:LIM
P97401	frizzled-related protein	IPR000024:Frizzled cysteine-rich domain,IPR001134:Netrin domain,IPR015526:Frizzled related,IPR018933:Netrin module, non-TIMP type	none	SM00063:FRI,SM00643:C345C	PF01392:Fz domain,PF01759:NTR,PF01759:UNC-6/NTR/C345C module
Q11126	fucosyltransferase 5 (alpha (1,3) fucosyltransferase)	IPR001503:Glycosyl transferase, family 10	PIRSF005726:fucosyltransferase	none	PF00852:Glycosyltransferase family 10,PF00852:Glyco_transf_10
Q14832	glutamate receptor, metabotropic 3	IPR000162:GPCR, family 3, metabotropic glutamate receptor,IPR000337:GPCR, family 3,IPR001234:GPCR, family 3, metabotropic glutamate receptor 3,IPR001828:Extracellular ligand-binding receptor,IPR011500:GPCR, family 3, nine cysteines region,IPR017978:GPCR, family 3, C-terminal,IPR017979:GPCR, family 3, conserved site	PIRSF005608:metabotropic glutamate receptors and related,PIRSF501044:metabotropic glutamate receptors	none	PF00003:7 transmembrane sweet-taste receptor of 3 GCPR,PF00003:7tm_3,PF01094:ANF_receptor,PF01094:Receptor family ligand binding region,PF07562:NCD3G,PF07562:Nine Cysteines Domain of family 3 GPCR
Q68EF4	glutamate receptor, metabotropic 4	IPR000162:GPCR, family 3, metabotropic glutamate receptor,IPR000337:GPCR, family 3,IPR001786:GPCR, family 3, metabotropic glutamate receptor 4,IPR001828:Extracellular ligand-binding receptor,IPR011500:GPCR, family 3, nine cysteines region,IPR017978:GPCR, family 3, C-terminal,IPR017979:GPCR, family 3, conserved site	none	none	PF00003:7tm_3,PF01094:ANF_receptor,PF07562:NCD3G
P31424	glutamate receptor, metabotropic 5	IPR000162:GPCR, family 3, metabotropic glutamate receptor,IPR000202:GPCR, family 3, metabotropic glutamate receptor 5,IPR000337:GPCR, family 3,IPR001828:Extracellular ligand-binding receptor,IPR011500:GPCR, family 3, nine cysteines region,IPR017971:GPCR, family 3, metabotropic glutamate receptor 1/5,IPR017978:GPCR, family 3, C-terminal,IPR017979:GPCR, family 3, conserved site,IPR019588:Metabotrop…	none	none	PF00003:7tm_3,PF01094:ANF_receptor,PF07562:NCD3G,PF10606:GluR_Homer-bdg
P70579	glutamate receptor, metabotropic 8	IPR000144:GPCR, family 3, metabotropic glutamate receptor 8,IPR000162:GPCR, family 3, metabotropic glutamate receptor,IPR000337:GPCR, family 3,IPR001828:Extracellular ligand-binding receptor,IPR011500:GPCR, family 3, nine cysteines region,IPR017978:GPCR, family 3, C-terminal,IPR017979:GPCR, family 3, conserved site	none	none	PF00003:7tm_3,PF01094:ANF_receptor,PF07562:NCD3G
Q4KMC4	glutamine-fructose-6-phosphate transaminase 2	IPR000583:Glutamine amidotransferase, class-II,IPR001347:Sugar isomerase (SIS),IPR005855:Glucosamine-fructose-6-phosphate aminotransferase, isomerising,IPR017932:Glutamine amidotransferase, type II	PIRSF000520:glutamine-fructose-6-phosphate aminotransferase (isomerizing)	none	PF00310:GATase_2,PF00310:Glutamine amidotransferases class-II,PF01380:534-665,PF01380:SIS
Q08DQ2	glutamine-fructose-6-phosphate transaminase 2	IPR000583:Glutamine amidotransferase, class-II,IPR001347:Sugar isomerase (SIS),IPR005855:Glucosamine-fructose-6-phosphate aminotransferase, isomerising,IPR017932:Glutamine amidotransferase, type II	PIRSF000520:glutamine-fructose-6-phosphate aminotransferase (isomerizing)	none	PF00310:GATase_2,PF00310:Glutamine amidotransferases class-II,PF01380:534-665
A1Z6E0	gustavus	IPR001496:SOCS protein, C-terminal,IPR001870:B302 (SPRY)-like,IPR003877:SPla/RYanodine receptor SPRY,IPR018355:SPla/RYanodine receptor subgroup	none	SM00253:SOCS,SM00449:SPRY	PF00622:SPRY,PF00622:SPRY domain,PF07525:SOCS box,PF07525:SOCS_box
Q03014	hematopoietically expressed homeobox	IPR001356:Homeobox,IPR012287:Homeodomain-related,IPR017970:Homeobox, conserved site	none	SM00389:HOX	PF00046:Homeobox
Q96RW7	hemicentin 1	IPR000152:EGF-type aspartate/asparagine hydroxylation conserved site,IPR000742:EGF-like, type 3,IPR000884:Thrombospondin, type 1 repeat,IPR001881:EGF-like calcium-binding,IPR002035:von Willebrand factor, type A,IPR003598:Immunoglobulin subtype 2,IPR003599:Immunoglobulin subtype,IPR006210:EGF-like,IPR006605:G2 nidogen and fibulin G2F,IPR007110:Immunoglobulin-like,IPR008085:Thrombospondin, type 1 r…	none	SM00179:EGF_CA,SM00181:EGF,SM00209:TSP1,SM00327:VWA,SM00408:IGc2,SM00409:IG,SM00682:G2F	PF00047:ig,PF00047:Immunoglobulin domain,PF00090:316-366,PF00090:4590-4640,PF00090:TSP_1,PF00092:VWA,PF07474:G2F,PF07474:G2F domain,PF07645:5147-5190,PF07645:64-105,PF07645:873-916,PF07645:EGF_CA,PF07679:166-252,PF07679:612-698,PF07679:I-set
P97292	histamine receptor H2	IPR000276:7TM GPCR, rhodopsin-like,IPR000503:Histamine H2 receptor,IPR017452:GPCR, rhodopsin-like superfamily	PIRSF038634:H2 histamine receptor,PIRSF800006:rhodopsin-like G protein-coupled receptors	none	PF00001:7 transmembrane receptor,PF00001:7tm_1
P69141	histone H2A	IPR002119:Histone H2A,IPR007125:Histone core,IPR009072:Histone-fold	PIRSF002048:histone H2A	SM00414:H2A	PF00125:Core histone H2A/H2B/H3/H4,PF00125:Histone
P31422	hypothetical protein LOC689121; glutamate receptor, metabotropic 3	IPR000162:GPCR, family 3, metabotropic glutamate receptor,IPR000337:GPCR, family 3,IPR001234:GPCR, family 3, metabotropic glutamate receptor 3,IPR001828:Extracellular ligand-binding receptor,IPR011500:GPCR, family 3, nine cysteines region,IPR017978:GPCR, family 3, C-terminal,IPR017979:GPCR, family 3, conserved site	none	none	PF00003:7tm_3,PF01094:ANF_receptor,PF07562:NCD3G
Q80TS3	latrophilin 3	IPR000203:GPS,IPR000832:GPCR, family 2, secretin-like,IPR000922:D-galactoside/L-rhamnose binding SUEL lectin,IPR001879:GPCR, family 2, extracellular region,IPR003112:Olfactomedin-like,IPR003334:GPCR, family 2, latrophilin, C-terminal,IPR003924:GPCR, family 2, latrophilin,IPR015630:GPCR, family 2, latrophilin, type 3,IPR017981:GPCR, family 2-like,IPR017983:GPCR, family 2, secretin-like, conserved …	PIRSF010401:alpha-latrotoxin receptor, calcium-independent type,PIRSF800007:secretin receptor-like G protein-coupled receptors	SM00008:HormR,SM00284:OLF,SM00303:GPS	PF00002:7 transmembrane receptor,PF00002:7tm_2,PF01825:GPS,PF01825:Latrophilin/CL-1-like GPS domain,PF02140:Galactose binding lectin domain,PF02140:Gal_Lectin,PF02191:OLF,PF02191:Olfactomedin-like domain,PF02354:Latrophilin,PF02354:Latrophilin Cytoplasmic C-terminal region,PF02793:Hormone receptor domain,PF02793:HRM
Q32KX5	leucine rich repeat containing 28	IPR001611:Leucine-rich repeat,IPR003591:Leucine-rich repeat, typical subtype	none	SM00369:LRR_TYP	PF00560:89-110,PF00560:LRR_1
Q7SXW3	leucine rich repeat containing 40	IPR001611:Leucine-rich repeat,IPR003591:Leucine-rich repeat, typical subtype,IPR015766:Leucine-rich repeat-containing protein	none	SM00369:LRR_TYP	PF00560:104-125,PF00560:LRR_1
Q5S007	leucine-rich repeat kinase 2	IPR000408:Regulator of chromosome condensation, RCC1,IPR000719:Protein kinase, core,IPR001611:Leucine-rich repeat,IPR001680:WD40 repeat,IPR001806:Ras GTPase,IPR003591:Leucine-rich repeat, typical subtype,IPR005225:Small GTP-binding protein,IPR008271:Serine/threonine protein kinase, active site,IPR011989:Armadillo-like helical,IPR013684:Miro-like,IPR015943:WD40/YVTN repeat-like,IPR017441:Protein k…	none	SM00320:WD40,SM00369:LRR_TYP	PF00069:Pkinase,PF00069:Protein kinase domain,PF00415:RCC1,PF00560:1036-1057,PF00560:LRR_1,PF08477:Miro,PF08477:Miro-like protein
Q8BTN6	leukocyte receptor cluster (LRC) member 9	IPR000571:Zinc finger, CCCH-type	none	SM00356:ZnF_C3H1	PF00642:zf-CCCH,PF00642:Zinc finger C-x8-C-x5-C-x3-H type
Q00G26	lipid storage droplet protein 5	IPR004279:Perilipin	PIRSF036881:lipid droplet-associated protein, perilipin type,PIRSF036881:PAT	none	PF03036:Perilipin,PF03036:Perilipin family
Q8NHS3	major facilitator superfamily domain containing 8	IPR011701:Major facilitator superfamily MFS-1	PIRSF015818:Caenorhabditis elegans hypothetical protein C25E10.3	none	PF07690:Major Facilitator Superfamily,PF07690:MFS_1
Q8CHN8	mannan-binding lectin serine peptidase 1	IPR000152:EGF-type aspartate/asparagine hydroxylation conserved site,IPR000436:Sushi/SCR/CCP,IPR000859:CUB,IPR001254:Peptidase S1 and S6, chymotrypsin/Hap,IPR001314:Peptidase S1A, chymotrypsin,IPR001881:EGF-like calcium-binding,IPR013032:EGF-like region, conserved site,IPR016060:Complement control module,IPR018097:EGF-like calcium-binding, conserved site,IPR018114:Peptidase S1/S6, chymotrypsin/Ha…	PIRSF001155:complement-activating serine proteases C1r/C1s/MASP	SM00020:Tryp_SPc,SM00032:CCP,SM00042:CUB,SM00179:EGF_CA	PF00084:Sushi,PF00084:Sushi domain,PF00089:Trypsin,PF00431:154-263,PF00431:CUB
O00187	mannan-binding lectin serine peptidase 2	IPR000152:EGF-type aspartate/asparagine hydroxylation conserved site,IPR000436:Sushi/SCR/CCP,IPR000859:CUB,IPR001254:Peptidase S1 and S6, chymotrypsin/Hap,IPR001314:Peptidase S1A, chymotrypsin,IPR001881:EGF-like calcium-binding,IPR013032:EGF-like region, conserved site,IPR016060:Complement control module,IPR018097:EGF-like calcium-binding, conserved site,IPR018114:Peptidase S1/S6, chymotrypsin/Ha…	none	SM00020:Tryp_SPc,SM00032:CCP,SM00042:CUB,SM00179:EGF_CA	PF00084:Sushi,PF00089:Trypsin,PF00431:CUB
P51511	matrix metallopeptidase 15 (membrane-inserted)	IPR000585:Hemopexin/matrixin,IPR001818:Peptidase M10A and M12B, matrixin and adamalysin,IPR002477:Peptidoglycan binding-like,IPR006025:Peptidase M, neutral zinc metallopeptidases, zinc-binding site,IPR006026:Peptidase, metallopeptidases,IPR016293:Peptidase M10A, matrix metallopeotidase,IPR018486:Hemopexin/matrixin, conserved site,IPR018487:Hemopexin/matrixin, repeat	PIRSF001191:matrix metalloproteinase, stromelysin type,PIRSF001191:Peptidase_M10A_matrix	SM00120:HX,SM00235:ZnMc	PF00045:314-358,PF00045:419-463,PF00045:Hemopexin,PF00413:Matrixin,PF00413:Peptidase_M10,PF01471:PG_binding_1,PF01471:Putative peptidoglycan binding domain
P97639	melanin-concentrating hormone receptor 1	IPR000276:7TM GPCR, rhodopsin-like,IPR004047:Melanin-concentrating hormone 1 receptor,IPR008361:Melanin-concentrating hormone receptor,IPR017452:GPCR, rhodopsin-like superfamily	PIRSF038602:melanin-concentrating hormone receptor 1,PIRSF800006:rhodopsin-like G protein-coupled receptors	none	PF00001:7 transmembrane receptor,PF00001:7tm_1
Q8C7H1	methylmalonic aciduria (cobalamin deficiency) type A	IPR003593:ATPase, AAA+ type, core,IPR005129:ArgK protein	none	SM00382:AAA	PF03308:ArgK
Q86YT6	mindbomb homolog 1 (Drosophila)	IPR000433:Zinc finger, ZZ-type,IPR001841:Zinc finger, RING-type,IPR002110:Ankyrin,IPR010606:Mib-herc2,IPR017907:Zinc finger, RING-type, conserved site,IPR018957:Zinc finger, C3HC4 RING-type	none	SM00184:RING,SM00248:ANK,SM00291:ZnF_ZZ	PF00023:496-528,PF00023:Ank,PF00097:zf-C3HC4,PF00097:Zinc finger, C3HC4 type,PF00569:Zinc finger, ZZ type,PF00569:ZZ,PF06701:154-221,PF06701:MIB_HERC2
P16395	muscarinic Acetylcholine Receptor 60C	IPR000276:7TM GPCR, rhodopsin-like,IPR000995:Muscarinic acetylcholine receptor,IPR017452:GPCR, rhodopsin-like superfamily	PIRSF800006:rhodopsin-like G protein-coupled receptors	none	PF00001:7 transmembrane receptor,PF00001:7tm_1
Q9Z1P3	myeloid cell leukemia sequence 1	IPR000712:Apoptosis regulator Bcl-2, BH,IPR002475:BCL2-like apoptosis inhibitor,IPR013281:Apoptosis regulator, Mcl-1	PIRSF038827:induced myeloid leukemia cell differentiation protein Mcl-1	SM00337:BCL	PF00452:Apoptosis regulator proteins, Bcl-2 family,PF00452:Bcl-2
P18519	nerve growth factor receptor (TNFR superfamily, member 16)	IPR000488:Death,IPR001368:TNFR/CD27/30/40/95 cysteine-rich region,IPR011029:DEATH-like,IPR013032:EGF-like region, conserved site	PIRSF001964:tumor necrosis factor receptor superfamily member 16	SM00005:DEATH,SM00208:TNFR	PF00020:59-99,PF00020:TNFR_c6,PF00531:Death,PF00531:Death domain
A1XQX0	neurexin 1a	IPR000742:EGF-like, type 3,IPR001791:Laminin G,IPR003585:Neurexin/syndecan/glycophorin C,IPR006209:EGF,IPR006210:EGF-like,IPR012680:Laminin G, subdomain 2,IPR013320:Concanavalin A-like lectin/glucanase, subgroup,IPR015447:Neurexin	none	SM00181:EGF,SM00282:LamG,SM00294:4.1m	PF00008:EGF,PF02210:Laminin_G_2
Q90YJ2	neuroglobin	IPR000971:Globin, subset,IPR001032:Leghaemoglobin,IPR012292:Globin	PIRSF036518:globin,PIRSF500043:neuroglobin	none	PF00042:Globin
O77775	neutrophil cytosolic factor 2	IPR000108:Neutrophil cytosol factor 2,IPR000270:Octicosapeptide/Phox/Bem1p,IPR001440:Tetratricopeptide TPR-1,IPR001452:Src homology-3 domain,IPR011990:Tetratricopeptide-like helical,IPR013026:Tetratricopeptide region,IPR019734:Tetratricopeptide repeat	none	SM00028:TPR,SM00326:SH3,SM00666:PB1	PF00018:461-515,PF00018:SH3_1,PF00515:71-104,PF00515:TPR_1,PF00564:PB1,PF00564:PB1 domain
Q63652	opsin 1 (cone pigments), short-wave-sensitive	IPR000276:7TM GPCR, rhodopsin-like,IPR001521:Opsin, blue sensitive,IPR001760:Opsin,IPR017452:GPCR, rhodopsin-like superfamily	PIRSF038544:animal opsin,PIRSF800006:rhodopsin-like G protein-coupled receptors	none	PF00001:7 transmembrane receptor,PF00001:7tm_1
Q9PVM0	orthodenticle homolog 5	IPR001356:Homeobox,IPR003025:Transcription factor Otx,IPR012287:Homeodomain-related,IPR013851:Transcription factor Otx, C-terminal,IPR017970:Homeobox, conserved site	none	SM00389:HOX	PF00046:Homeobox,PF00046:Homeobox domain,PF03529:Otx1 transcription factor,PF03529:TF_Otx
Q9R0W1	paired-like homeodomain 2	IPR001356:Homeobox,IPR003654:Paired-like homeodomain protein, OAR,IPR012287:Homeodomain-related,IPR016233:Homeobox Pitx/unc30,IPR017970:Homeobox, conserved site	PIRSF000563:homeobox protein, Pitx/Unc30 types,PIRSF000563:Homeobox_protein_Pitx/Unc30	SM00389:HOX	PF00046:Homeobox,PF00046:Homeobox domain,PF03826:OAR,PF03826:OAR domain
Q61041	pancreatic polypeptide receptor 1	IPR000276:7TM GPCR, rhodopsin-like,IPR000611:Neuropeptide Y receptor,IPR001933:Neuropeptide Y4 receptor,IPR017452:GPCR, rhodopsin-like superfamily	PIRSF038609:neuropeptide Y receptor 1/4/6,PIRSF800006:rhodopsin-like G protein-coupled receptors	none	PF00001:7 transmembrane receptor,PF00001:7tm_1
Q80YV4	pantothenate kinase 4	IPR002791:Domain of unknown function DUF89,IPR004567:Eukaryotic pantothenate kinase,IPR011602:Fumble,IPR015844:Pantothenate kinase, acetyl-CoA regulated, two-domain type	PIRSF036939:PanK_long,PIRSF036939:pantothenate kinase, acetyl-CoA regulated, two-domain type	none	PF01937:DUF89,PF01937:Protein of unknown function DUF89,PF03630:Fumble
Q9NVE7	pantothenate kinase 4	IPR002791:Domain of unknown function DUF89,IPR004567:Eukaryotic pantothenate kinase,IPR011602:Fumble,IPR015844:Pantothenate kinase, acetyl-CoA regulated, two-domain type	PIRSF009355:pantothenate kinase, acetyl-CoA regulated, stand-alone type,PIRSF036939:PanK_long,PIRSF036939:pantothenate kinase, acetyl-CoA regulated, two-domain type	none	PF01937:DUF89,PF01937:Protein of unknown function DUF89,PF03630:Fumble
Q9V785	parcas	IPR007940:SH3-binding 5	none	none	PF05276:SH3 domain-binding protein 5,PF05276:SH3BP5
Q8C669	pellino 1	IPR006800:Pellino	none	none	PF04710:Pellino
P04176	phenylalanine hydroxylase	IPR001273:Aromatic amino acid hydroxylase,IPR002912:Amino acid-binding ACT,IPR005961:Phenylalanine-4-hydroxylase, tetrameric form,IPR018301:Aromatic amino acid hydroxylase, iron/copper binding site,IPR019773:Tyrosine 3-monooxygenase-like,IPR019774:Aromatic amino acid hydroxylase, C-terminal	PIRSF000336:TH,PIRSF000336:tyrosine 3-monooxygenase	none	PF00351:Biopterin-dependent aromatic amino acid hydroxylase,PF00351:Biopterin_H,PF01842:ACT,PF01842:ACT domain
Q8BH04	phosphoenolpyruvate carboxykinase 2 (mitochondrial)	IPR008209:Phosphoenolpyruvate carboxykinase, GTP-utilising,IPR008210:Phosphoenolpyruvate carboxykinase, N-terminal,IPR013035:Phosphoenolpyruvate carboxykinase, C-terminal,IPR018091:Phosphoenolpyruvate carboxykinase, GTP-utilising, conserved site	PIRSF001348:PEP_carboxykinase_GTP,PIRSF001348:phosphoenolpyruvate carboxykinase (GTP)	none	PF00821:PEPCK,PF00821:Phosphoenolpyruvate carboxykinase
P10895	phospholipase C, delta 1	IPR000008:C2 calcium-dependent membrane targeting,IPR000909:Phospholipase C, phosphatidylinositol-specific , X region,IPR001192:Phospholipase C, phosphoinositol-specific, C-terminal (PLC),IPR001711:Phospholipase C, phosphatidylinositol-specific, Y domain,IPR001849:Pleckstrin homology,IPR011992:EF-Hand type,IPR011993:Pleckstrin homology-type,IPR015359:Phospholipase C, phosphoinositol-specific, EF-…	PIRSF000950:1-phosphatidylinositol-4,5-bisphosphate phosphodiesterase delta-1	SM00148:PLCXc,SM00149:PLCYc,SM00233:PH,SM00239:C2	PF00168:C2,PF00168:C2 domain,PF00169:PH,PF00169:PH domain,PF00387:Phosphatidylinositol-specific phospholipase C, Y domain,PF00387:PI-PLC-Y,PF00388:Phosphatidylinositol-specific phospholipase C, X domain,PF00388:PI-PLC-X,PF09279:efhand_like,PF09279:Phosphoinositide-specific phospholipase C, efhand-like
Q4KWH8	phospholipase C, eta 1	IPR000008:C2 calcium-dependent membrane targeting,IPR000909:Phospholipase C, phosphatidylinositol-specific , X region,IPR001192:Phospholipase C, phosphoinositol-specific, C-terminal (PLC),IPR001711:Phospholipase C, phosphatidylinositol-specific, Y domain,IPR001849:Pleckstrin homology,IPR002048:Calcium-binding EF-hand,IPR011992:EF-Hand type,IPR011993:Pleckstrin homology-type,IPR015359:Phospholipas…	none	SM00054:EFh,SM00148:PLCXc,SM00149:PLCYc,SM00233:PH,SM00239:C2	PF00036:EF hand,PF00036:efhand,PF00168:C2,PF00168:C2 domain,PF00169:PH,PF00169:PH domain,PF00387:Phosphatidylinositol-specific phospholipase C, Y domain,PF00387:PI-PLC-Y,PF00388:Phosphatidylinositol-specific phospholipase C, X domain,PF00388:PI-PLC-X,PF09279:efhand_like,PF09279:Phosphoinositide-specific phospholipase C, efhand-like
Q9UPR0	phospholipase C-like 2	IPR000008:C2 calcium-dependent membrane targeting,IPR000909:Phospholipase C, phosphatidylinositol-specific , X region,IPR001192:Phospholipase C, phosphoinositol-specific, C-terminal (PLC),IPR001711:Phospholipase C, phosphatidylinositol-specific, Y domain,IPR001849:Pleckstrin homology,IPR011992:EF-Hand type,IPR011993:Pleckstrin homology-type,IPR015359:Phospholipase C, phosphoinositol-specific, EF-…	PIRSF000949:inactive phospholipase C-like proteins 1/2	SM00148:PLCXc,SM00149:PLCYc,SM00233:PH,SM00239:C2	PF00168:C2,PF00168:C2 domain,PF00169:PH,PF00169:PH domain,PF00387:Phosphatidylinositol-specific phospholipase C, Y domain,PF00387:PI-PLC-Y,PF00388:Phosphatidylinositol-specific phospholipase C, X domain,PF00388:PI-PLC-X,PF09279:efhand_like,PF09279:Phosphoinositide-specific phospholipase C, efhand-like
Q80TI1	pleckstrin homology domain containing, family H (with MyTH4 domain) member 1	IPR000299:FERM domain,IPR000857:Unconventional myosin/plant kinesin-like protein/non-motor protein conserved region MyTH4,IPR001849:Pleckstrin homology,IPR011993:Pleckstrin homology-type,IPR014352:FERM/acyl-CoA-binding protein, 3-helical bundle,IPR019747:FERM conserved site,IPR019748:FERM central domain,IPR019749:Band 4.1 domain	none	SM00139:MyTH4,SM00233:PH,SM00295:B41	PF00169:682-790,PF00169:PH,PF00373:FERM central domain,PF00373:FERM_M,PF00784:MyTH4,PF00784:MyTH4 domain
Q8IVE3	pleckstrin homology domain containing, family H (with MyTH4 domain) member 2	IPR000299:FERM domain,IPR000857:Unconventional myosin/plant kinesin-like protein/non-motor protein conserved region MyTH4,IPR001849:Pleckstrin homology,IPR011993:Pleckstrin homology-type,IPR014352:FERM/acyl-CoA-binding protein, 3-helical bundle,IPR019747:FERM conserved site,IPR019748:FERM central domain,IPR019749:Band 4.1 domain	none	SM00139:MyTH4,SM00233:PH,SM00295:B41	PF00169:812-919,PF00169:PH,PF00373:FERM central domain,PF00373:FERM_M,PF00784:MyTH4,PF00784:MyTH4 domain
Q8C115	pleckstrin homology domain containing, family H (with MyTH4 domain) member 2	IPR000299:FERM domain,IPR000857:Unconventional myosin/plant kinesin-like protein/non-motor protein conserved region MyTH4,IPR001849:Pleckstrin homology,IPR011993:Pleckstrin homology-type,IPR014352:FERM/acyl-CoA-binding protein, 3-helical bundle,IPR019747:FERM conserved site,IPR019748:FERM central domain,IPR019749:Band 4.1 domain	none	SM00139:MyTH4,SM00233:PH,SM00295:B41	PF00169:PH,PF00169:PH domain,PF00373:FERM central domain,PF00373:FERM_M,PF00784:MyTH4,PF00784:MyTH4 domain
Q63312	pleckstrin homology-like domain, family B, member 1	IPR001849:Pleckstrin homology,IPR011993:Pleckstrin homology-type	none	SM00233:PH	PF00169:PH,PF00169:PH domain
Q7T199	potassium voltage-gated channel, shaker-related subfamily, member 10	IPR000210:BTB/POZ-like,IPR003091:Voltage-dependent potassium channel,IPR003131:Potassium channel, voltage dependent, Kv, tetramerisation,IPR003968:Potassium channel, voltage dependent, Kv,IPR003972:Potassium channel, voltage dependent, Kv1,IPR005821:Ion transport,IPR011333:BTB/POZ fold	PIRSF002449:potassium voltage-gated channel, alpha subunit, subfamilies A/C/D/F/G/S	SM00225:BTB	PF00520:Ion transport protein,PF00520:Ion_trans,PF02214:K+ channel tetramerisation domain,PF02214:K_tetra
Q80VL3	prickle homolog 3 (Drosophila)	IPR001781:Zinc finger, LIM-type,IPR010442:PET domain	none	SM00132:LIM	PF00412:251-307,PF00412:276-332,PF00412:LIM,PF06297:PET,PF06297:PET Domain
Q60953	promyelocytic leukemia	IPR000315:Zinc finger, B-box,IPR001841:Zinc finger, RING-type,IPR017907:Zinc finger, RING-type, conserved site,IPR018957:Zinc finger, C3HC4 RING-type	none	SM00184:RING,SM00336:BBOX	PF00097:zf-C3HC4,PF00097:Zinc finger, C3HC4 type,PF00643:188-233,PF00643:zf-B_box
Q90623	protein phosphatase 1, regulatory (inhibitor) subunit 12A	IPR002110:Ankyrin,IPR017401:Protein phosphatase 1, regulatory subunit 12A/B/C, eukaryote,IPR017401:Protein phosphatase 1, regulatory subunits 12A/B/C, eukaryote	PIRSF038141:PP1_12ABC_vert,PIRSF038141:protein phosphatase 1, regulatory subunits 12A/B/C, vertebrate type	SM00248:ANK	PF00023:72-104,PF00023:Ank
Q28E28	protein phosphatase 1, regulatory (inhibitor) subunit 3B	IPR005036:Putative phosphatase regulatory subunit,IPR017434:Protein phosphatase 1, glycogen targeting subunit, Metazoa.	PIRSF038207:PP1_GT_animal,PIRSF038207:protein phosphatase 1, glycogen targeting subunit, animal type,PIRSF500814:protein phosphatase 1, glycogen targeting subunit GL	none	PF03370:CBM_21,PF03370:Putative phosphatase regulatory subunit
Q32LP2	radixin	IPR000299:FERM domain,IPR000798:Ezrin/radixin/moesin ERM,IPR011174:Ezrin/radixin/moesin,IPR011259:Ezrin/radixin/moesin, C-terminal,IPR011993:Pleckstrin homology-type,IPR014352:FERM/acyl-CoA-binding protein, 3-helical bundle,IPR018979:FERM, N-terminal,IPR018980:FERM, C-terminal PH-like domain,IPR019747:FERM conserved site,IPR019748:FERM central domain,IPR019749:Band 4.1 domain,IPR019750:Band 4.1 s…	PIRSF002305:ERM,PIRSF002305:ezrin/radixin/moesin	SM00295:B41	PF00373:FERM central domain,PF00373:FERM_M,PF00769:ERM,PF00769:Ezrin/radixin/moesin family,PF09379:FERM N-terminal domain,PF09379:FERM_N,PF09380:FERM C-terminal PH-like domain,PF09380:FERM_C
Q13546	receptor (TNFRSF)-interacting serine-threonine kinase 1	IPR000488:Death,IPR000719:Protein kinase, core,IPR001245:Tyrosine protein kinase,IPR008271:Serine/threonine protein kinase, active site,IPR011029:DEATH-like,IPR017442:Serine/threonine protein kinase-related	none	SM00005:DEATH,SM00219:TyrKc	PF00069:Pkinase,PF00531:Death,PF07714:Pkinase_Tyr
O14924	regulator of G-protein signaling 12	IPR000342:Regulator of G protein signalling,IPR001478:PDZ/DHR/GLGF,IPR003109:GoLoco motif,IPR003116:Raf-like Ras-binding,IPR006020:Phosphotyrosine interaction region	PIRSF036968:regulator of G protein signaling, RGS12/RGS14 types,PIRSF500246:regulator of G-protein signaling 12	SM00228:PDZ,SM00315:RGS,SM00390:GoLoco,SM00455:RBD,SM00462:PTB	PF00595:PDZ,PF00595:PDZ domain,PF00615:Regulator of G protein signaling domain,PF00615:RGS,PF00640:Phosphotyrosine interaction domain,PF00640:PID,PF02188:GoLoco,PF02188:GoLoco motif,PF02196:1034-1104,PF02196:369-439,PF02196:432-502,PF02196:RBD
Q8TC12	retinol dehydrogenase 11 (all-trans/9-cis/11-cis)	IPR002198:Short-chain dehydrogenase/reductase SDR,IPR002347:Glucose/ribitol dehydrogenase,IPR016040:NAD(P)-binding domain	PIRSF000092:short-chain dehydrogenase	none	PF00106:adh_short,PF00106:short chain dehydrogenase
P62302	ribosomal protein S13	IPR000589:Ribosomal protein S15,IPR012606:Ribosomal protein S13/S15, N-terminal	PIRSF002136:ribosomal protein S13	none	PF00312:Ribosomal protein S15,PF00312:Ribosomal_S15,PF08069:Ribosomal S13/S15 N-terminal domain,PF08069:Ribosomal_S13_N
P79781	ribosomal protein S27a	IPR000626:Ubiquitin,IPR002906:Ribosomal protein S27a,IPR019954:Ubiquitin conserved site,IPR019955:Ubiquitin supergroup,IPR019956:Ubiquitin subgroup	PIRSF002034:ubiquitin,PIRSF038431:ribosomal protein S27Ae	SM00213:UBQ	PF00240:ubiquitin,PF00240:Ubiquitin family,PF01599:Ribosomal protein S27a,PF01599:Ribosomal_S27
Q8CFH6	salt inducible kinase 2	IPR000719:Protein kinase, core,IPR002290:Serine/threonine protein kinase,IPR008271:Serine/threonine protein kinase, active site,IPR015738:Snf1-like protein kinase,IPR015940:Ubiquitin-associated/translation elongation factor EF1B, N-terminal, eukaryote,IPR017090:Serine/threonine-protein kinase, SNF1-like,IPR017441:Protein kinase, ATP binding site,IPR017442:Serine/threonine protein kinase-related	PIRSF037014:Ser/Thr_PK_SNF1-like,PIRSF037014:serine/threonine-protein kinase, SNF1-like	SM00165:UBA,SM00220:S_TKc	PF00069:Pkinase,PF00069:Protein kinase domain
Q60519	sema domain, seven thrombospondin repeats (type 1 and type 1-like), transmembrane domain (TM) and short cytoplasmic domain, (semaphorin) 5B	IPR000884:Thrombospondin, type 1 repeat,IPR001627:Semaphorin/CD100 antigen,IPR002165:Plexin,IPR003659:Plexin/semaphorin/integrin,IPR008085:Thrombospondin, type 1 repeat, subgroup,IPR015943:WD40/YVTN repeat-like	PIRSF029252:human semaphorin F	SM00209:TSP1,SM00423:PSI,SM00630:Sema	PF00090:668-712,PF00090:TSP_1,PF01403:Sema,PF01403:Sema domain,PF01437:Plexin repeat,PF01437:PSI
O08623	sequestosome 1	IPR000270:Octicosapeptide/Phox/Bem1p,IPR000433:Zinc finger, ZZ-type,IPR015940:Ubiquitin-associated/translation elongation factor EF1B, N-terminal, eukaryote	PIRSF015850:PIRSF015850	SM00165:UBA,SM00291:ZnF_ZZ,SM00666:PB1	PF00564:PB1,PF00564:PB1 domain,PF00569:Zinc finger, ZZ type,PF00569:ZZ
Q1LV22	si:dkey-266j9.3	none	none	none	none
Q1LYG0	si:dkey-82d4.2	IPR001452:Src homology-3 domain,IPR001683:Phox-like,IPR011511:Variant SH3	none	SM00312:PX,SM00326:SH3	PF00018:208-255,PF00018:SH3_1,PF00787:PX,PF00787:PX domain,PF07653:SH3_2,PF07653:Variant SH3 domain
P69141	similar to histone H2A	IPR002119:Histone H2A,IPR007125:Histone core,IPR009072:Histone-fold	PIRSF002048:histone H2A	SM00414:H2A	PF00125:Core histone H2A/H2B/H3/H4,PF00125:Histone
P69141	similar to histone H2A	IPR002119:Histone H2A,IPR007125:Histone core,IPR009072:Histone-fold	PIRSF002048:histone H2A	SM00414:H2A	PF00125:Core histone H2A/H2B/H3/H4,PF00125:Histone
P69141	similar to histone H2A	IPR002119:Histone H2A,IPR007125:Histone core,IPR009072:Histone-fold	PIRSF002048:histone H2A	SM00414:H2A	PF00125:Core histone H2A/H2B/H3/H4,PF00125:Histone
P69141	similar to histone H2A	IPR002119:Histone H2A,IPR007125:Histone core,IPR009072:Histone-fold	PIRSF002048:histone H2A	SM00414:H2A	PF00125:Core histone H2A/H2B/H3/H4,PF00125:Histone
P69141	similar to histone H2A	IPR002119:Histone H2A,IPR007125:Histone core,IPR009072:Histone-fold	PIRSF002048:histone H2A	SM00414:H2A	PF00125:Core histone H2A/H2B/H3/H4,PF00125:Histone
P69141	similar to histone H2A	IPR002119:Histone H2A,IPR007125:Histone core,IPR009072:Histone-fold	PIRSF002048:histone H2A	SM00414:H2A	PF00125:Core histone H2A/H2B/H3/H4,PF00125:Histone
B2RYD2	similar to hypothetical protein FLJ20171	IPR000504:RNA recognition motif, RNP-1,IPR012677:Nucleotide-binding, alpha-beta plait	none	SM00360:RRM	PF00076:RRM_1
Q9R1N2	sodium channel, nonvoltage-gated, type I, alpha	IPR001873:Na+ channel, amiloride-sensitive,IPR004724:Epithelial sodium channel	PIRSF006832:human amiloride-sensitive sodium channel protein	none	PF00858:Amiloride-sensitive sodium channel,PF00858:ASC
Q62668	solute carrier family 14 (urea transporter), member 2	IPR004937:Urea transporter	PIRSF016502:Urea_transporter	none	PF03253:Urea transporter,PF03253:UT
Q8K1C7	solute carrier family 16 (monocarboxylic acid transporters), member 14	IPR011701:Major facilitator superfamily MFS-1	none	none	PF07690:Major Facilitator Superfamily,PF07690:MFS_1
Q8VCL5	solute carrier family 17, member 9	IPR005829:Sugar transporter, conserved site,IPR011701:Major facilitator superfamily MFS-1	PIRSF002751:hexuronate transporter	none	PF07690:Major Facilitator Superfamily,PF07690:MFS_1
Q08DK7	solute carrier family 25, member 29	IPR001993:Mitochondrial substrate carrier,IPR002067:Mitochondrial carrier protein,IPR002113:Adenine nucleotide translocator 1,IPR018108:Mitochondrial substrate/solute carrier	PIRSF002458:ADP,ATP carrier protein	none	PF00153:91-183,PF00153:Mito_carr
Q58DD2	solute carrier family 26, member 11	IPR002645:Sulphate transporter/antisigma-factor antagonist STAS,IPR011547:Sulphate transporter,IPR018045:Sulphate anion transporter, conserved site	PIRSF002767:integral membrane protein HP0228	none	PF00916:Sulfate transporter family,PF00916:Sulfate_transp,PF01740:STAS,PF01740:STAS domain
Q80ZD3	solute carrier family 26, member 11	IPR002645:Sulphate transporter/antisigma-factor antagonist STAS,IPR011547:Sulphate transporter,IPR018045:Sulphate anion transporter, conserved site	PIRSF002767:integral membrane protein HP0228	none	PF00916:Sulfate transporter family,PF00916:Sulfate_transp,PF01740:STAS,PF01740:STAS domain
Q86WA9	solute carrier family 26, member 11	IPR002645:Sulphate transporter/antisigma-factor antagonist STAS,IPR011547:Sulphate transporter,IPR018045:Sulphate anion transporter, conserved site	PIRSF002767:integral membrane protein HP0228	none	PF00916:Sulfate transporter family,PF00916:Sulfate_transp,PF01740:STAS,PF01740:STAS domain
Q06496	solute carrier family 34 (sodium phosphate), member 1	IPR003841:Na/Pi-cotransporter	none	none	PF02690:Na+/Pi-cotransporter,PF02690:Na_Pi_cotrans
Q3TIT8	solute carrier family 37 (glycerol-3-phosphate transporter), member 3	IPR011701:Major facilitator superfamily MFS-1	PIRSF002808:hexose phosphate transport protein UhpT	none	PF07690:Major Facilitator Superfamily,PF07690:MFS_1
Q9I9R3	solute carrier family 40 (iron-regulated transporter), member 1	IPR009716:Ferroportin1	none	none	PF06963:Ferroportin1,PF06963:FPN1
Q01728	solute carrier family 8 (sodium/calcium exchanger), member 1	IPR001623:Heat shock protein DnaJ, N-terminal,IPR002987:Sodium/calcium exchanger, isoform 1,IPR003644:Na-Ca exchanger/integrin-beta4,IPR004836:Sodium/calcium exchanger protein,IPR004837:Sodium/calcium exchanger membrane region	PIRSF015579:human Na+/Ca2+-exchanging protein	SM00237:Calx_beta,SM00271:DnaJ	PF00226:DnaJ,PF01699:807-960,PF01699:Na_Ca_ex,PF03160:524-624,PF03160:Calx-beta,PF03160:Calx-beta domain
P30937	somatostatin receptor 4	IPR000276:7TM GPCR, rhodopsin-like,IPR000586:Somatostatin receptor,IPR001512:Somatostatin receptor, type 4,IPR017452:GPCR, rhodopsin-like superfamily	PIRSF038568:somatostatin receptor,PIRSF800006:rhodopsin-like G protein-coupled receptors	none	PF00001:7 transmembrane receptor,PF00001:7tm_1
Q91WL6	sorting nexin 11	IPR001683:Phox-like	PIRSF017212:sorting nexin, Snx3 type	SM00312:PX	PF00787:PX,PF00787:PX domain
Q8R4Y4	stabilin 1	IPR000538:Link,IPR000742:EGF-like, type 3,IPR000782:FAS1 domain,IPR002049:EGF-like, laminin,IPR006209:EGF,IPR006210:EGF-like,IPR013032:EGF-like region, conserved site,IPR016186:C-type lectin-like	none	SM00180:EGF_Lam,SM00181:EGF,SM00445:LINK,SM00554:FAS1	PF00008:1971-2006,PF00008:EGF,PF00008:EGF-like domain,PF00053:Laminin_EGF,PF00193:Extracellular link domain,PF00193:Xlink,PF02469:1001-1121,PF02469:Fasciclin,PF02469:Fasciclin domain
Q9QWG7	sulfotransferase family 1B, member 1	IPR000863:Sulfotransferase	PIRSF000856:alcohol sulfotransferase	none	PF00685:Sulfotransferase domain,PF00685:Sulfotransfer_1
Q4LDE5	sushi, von Willebrand factor type A, EGF and pentraxin domain containing 1	IPR000152:EGF-type aspartate/asparagine hydroxylation conserved site,IPR000436:Sushi/SCR/CCP,IPR000742:EGF-like, type 3,IPR001759:Pentaxin,IPR002035:von Willebrand factor, type A,IPR003410:Hyalin,IPR006209:EGF,IPR006210:EGF-like,IPR011641:GCC2 and GCC3,IPR013032:EGF-like region, conserved site,IPR013091:EGF calcium-binding,IPR013111:EGF, extracellular,IPR013320:Concanavalin A-like lectin/glucanas…	none	SM00032:CCP,SM00159:PTX,SM00181:EGF,SM00327:VWA	PF00008:1235-1266,PF00008:EGF,PF00084:Sushi,PF00084:Sushi domain,PF00092:von Willebrand factor type A domain,PF00092:VWA,PF00354:Pentaxin,PF00354:Pentaxin family,PF02494:643-722,PF02494:HYR,PF07645:Calcium binding EGF domain,PF07645:EGF_CA,PF07699:1005-1052,PF07699:GCC2_GCC3,PF07974:EGF-like domain,PF07974:EGF_2
Q8NB59	synaptotagmin XIV	IPR000008:C2 calcium-dependent membrane targeting,IPR018029:C2 membrane targeting protein	none	SM00239:C2	PF00168:432-521,PF00168:499-568,PF00168:C2
Q803I8	synovial apoptosis inhibitor 1, synoviolin	IPR001841:Zinc finger, RING-type,IPR017907:Zinc finger, RING-type, conserved site,IPR018957:Zinc finger, C3HC4 RING-type	none	SM00184:RING	PF00097:zf-C3HC4,PF00097:Zinc finger, C3HC4 type
Q7RTX1	taste receptor, type 1, member 1	IPR000068:GPCR, family 3, extracellular calcium-sensing receptor-related,IPR000337:GPCR, family 3,IPR001828:Extracellular ligand-binding receptor,IPR011500:GPCR, family 3, nine cysteines region,IPR017978:GPCR, family 3, C-terminal,IPR017979:GPCR, family 3, conserved site	PIRSF005608:metabotropic glutamate receptors and related,PIRSF501042:taste receptors type 1	none	PF00003:7 transmembrane sweet-taste receptor of 3 GCPR,PF00003:7tm_3,PF01094:ANF_receptor,PF01094:Receptor family ligand binding region,PF07562:NCD3G,PF07562:Nine Cysteines Domain of family 3 GPCR
Q0VC33	tetraspanin 11	IPR000301:Tetraspanin, subgroup,IPR018499:Tetraspanin,IPR018503:Tetraspanin, conserved site	PIRSF002419:CD9 antigen	none	PF00335:Tetraspanin family,PF00335:Tetraspannin
Q1LXE6	tetratricopeptide repeat domain 39C	IPR019412:Outer membrane protein, IML2, mitochondrial/Tetratricopeptide repeat protein 39	none	none	PF10300:Breast cancer protein,PF10300:Deme6
Q8VE09	tetratricopeptide repeat domain 39C	IPR019412:Outer membrane protein, IML2, mitochondrial/Tetratricopeptide repeat protein 39	none	none	PF10300:Breast cancer protein,PF10300:Deme6
P34981	thyrotropin-releasing hormone receptor	IPR000276:7TM GPCR, rhodopsin-like,IPR002120:Thyrotrophin-releasing hormone receptor,IPR009144:Thyrotropin-releasing hormone receptor,IPR017452:GPCR, rhodopsin-like superfamily	none	none	PF00001:7tm_1
O57460	tolloid-like 1; similar to Dorsal-ventral patterning tolloid-like protein 1 precursor (Mini fin protein)	IPR000152:EGF-type aspartate/asparagine hydroxylation conserved site,IPR000742:EGF-like, type 3,IPR000859:CUB,IPR001506:Peptidase M12A, astacin,IPR001881:EGF-like calcium-binding,IPR006025:Peptidase M, neutral zinc metallopeptidases, zinc-binding site,IPR006026:Peptidase, metallopeptidases,IPR006209:EGF,IPR013032:EGF-like region, conserved site,IPR013091:EGF calcium-binding,IPR015446:Bone morphog…	PIRSF001199:BMP_1/tolloid-like	SM00042:CUB,SM00179:EGF_CA,SM00235:ZnMc	PF00008:EGF,PF00431:CUB,PF01400:Astacin,PF07645:EGF_CA
Q62445	trans-acting transcription factor 4	IPR007087:Zinc finger, C2H2-type,IPR013087:Zinc finger, C2H2-type/integrase, DNA-binding,IPR015880:Zinc finger, C2H2-like	PIRSF037570:transcription factor, Sp1/Sp2/Sp3/Sp4 types,PIRSF500823:transcription factor Sp4	SM00355:ZnF_C2H2	PF00096:675-699,PF00096:zf-C2H2
Q96QT4	transient receptor potential cation channel, subfamily M, member 7	IPR004166:MHCK/EF2 kinase,IPR005821:Ion transport	PIRSF038524:transient receptor potential cation channels TRPM6/TRPM7,PIRSF500987:transient receptor potential cation channel TRPM7	SM00811:Alpha_kinase	PF00520:Ion transport protein,PF00520:Ion_trans,PF02816:Alpha-kinase family,PF02816:Alpha_kinase
Q5ZKY0	transmembrane protein 175	IPR010617:Protein of unknown function DUF1211	none	none	PF06736:DUF1211,PF06736:Protein of unknown function
Q9CXY1	transmembrane protein 175	IPR010617:Protein of unknown function DUF1211	none	none	PF06736:DUF1211,PF06736:Protein of unknown function
Q640L2	transmembrane protein quicken	IPR011701:Major facilitator superfamily MFS-1	PIRSF002808:hexose phosphate transport protein UhpT	none	PF07690:Major Facilitator Superfamily,PF07690:MFS_1
Q9JHJ0	tropomodulin 3	IPR004934:Tropomodulin	none	none	PF03250:Tropomodulin
Q5PQJ7	tubulin folding cofactor E-like	IPR019954:Ubiquitin conserved site,IPR019955:Ubiquitin supergroup	none	none	none
P13116	tyrosine protein kinase pp60-c-src	IPR000719:Protein kinase, core,IPR000980:SH2 motif,IPR001245:Tyrosine protein kinase,IPR001452:Src homology-3 domain,IPR008266:Tyrosine protein kinase, active site,IPR017441:Protein kinase, ATP binding site	PIRSF000601:tyrosine-protein kinase, proto-oncogene SRC type	SM00219:TyrKc,SM00252:SH2,SM00326:SH3	PF00017:SH2,PF00017:SH2 domain,PF00018:SH3 domain,PF00018:SH3_1,PF07714:Pkinase_Tyr,PF07714:Protein tyrosine kinase
Q9BZF9	uveal autoantigen with coiled-coil domains and ankyrin repeats	IPR000727:Target SNARE coiled-coil region,IPR002110:Ankyrin,IPR007596:Viral A-type inclusion protein repeat	none	SM00248:ANK,SM00397:t_SNARE	PF00023:54-86,PF00023:Ank,PF04508:Pox_A_type_inc,PF05739:SNARE
Q8N2E2	von Willebrand factor D and EGF domains	IPR000742:EGF-like, type 3,IPR001846:von Willebrand factor, type D,IPR006209:EGF,IPR006210:EGF-like,IPR013032:EGF-like region, conserved site,IPR013111:EGF, extracellular	none	SM00181:EGF,SM00216:VWD	PF00008:EGF,PF00094:VWD,PF07974:EGF_2
P17553	wingless-related MMTV integration site 3	IPR005816:Secreted growth factor Wnt protein,IPR005817:Wnt superfamily,IPR009141:Wnt-3 protein,IPR018161:Secreted growth factor Wnt protein, conserved site	PIRSF001784:int-1 transforming protein	SM00097:WNT1	PF00110:wnt,PF00110:wnt family
Q61467	zinc finger protein of the cerebellum 4	IPR007087:Zinc finger, C2H2-type,IPR013087:Zinc finger, C2H2-type/integrase, DNA-binding,IPR015880:Zinc finger, C2H2-like	none	SM00355:ZnF_C2H2	PF00096:241-265,PF00096:zf-C2H2
Q8N2G6	zinc finger, CCHC domain containing 24	IPR001878:Zinc finger, CCHC-type	none	SM00343:ZnF_C2HC	PF00098:zf-CCHC
Q9H7M6	zinc finger, SWIM-type containing 4	IPR007527:Zinc finger, SWIM-type	none	none	PF04434:SWIM,PF04434:SWIM zinc finger
