# Supplementary material for: Transcriptator: An Automated Computational Pipeline to Annotate Assembled Reads and Identify Non Coding RNA
Source: PLoS One. 2015 Nov 18;10(11):e0140268. doi: 10.1371/journal.pone.0140268 (PMC4651556; doi:10.1371/journal.pone.0140268)
Supplement: S3 Table — This table contains the available pathway annotations for each transcript given in Hydra vulgaris transcripts dataset. (XLSX) [file pone.0140268.s003.xlsx]

## Sheet: Result_BLAST_Analysis_7.tsv
protein_id	proteins_name	KEGG_PATHWAY	PANTHER_PATHWAY
P34981	thyrotropin-releasing hormone receptor	hsa04020:Calcium signaling pathway,hsa04080:Neuroactive ligand-receptor interaction	P04394:Thyrotropin-releasing hormone receptor signaling pathway
P47740	aldehyde dehydrogenase family 3, subfamily A2	mmu00010:Glycolysis / Gluconeogenesis,mmu00053:Ascorbate and aldarate metabolism,mmu00071:Fatty acid metabolism,mmu00280:Valine, leucine and isoleucine degradation,mmu00310:Lysine degradation,mmu00330:Arginine and proline metabolism,mmu00340:Histidine metabolism,mmu00380:Tryptophan metabolism,mmu00410:beta-Alanine metabolism,mmu00561:Glycerolipid metabolism,mmu00620:Pyruvate metabolism,mmu00640:P…	P04372:5-Hydroxytryptamine degredation
Q8BH04	phosphoenolpyruvate carboxykinase 2 (mitochondrial)	mmu00010:Glycolysis / Gluconeogenesis,mmu00020:Citrate cycle (TCA cycle),mmu00620:Pyruvate metabolism,mmu03320:PPAR signaling pathway,mmu04910:Insulin signaling pathway,mmu04920:Adipocytokine signaling pathway	P02772:Pyruvate metabolism
Q8TC12	retinol dehydrogenase 11 (all-trans/9-cis/11-cis)	hsa00830:Retinol metabolism	P02762:Pentose phosphate pathway
Q4KMC4	glutamine-fructose-6-phosphate transaminase 2	rno00250:Alanine, aspartate and glutamate metabolism,rno00520:Amino sugar and nucleotide sugar metabolism	P02756:N-acetylglucosamine metabolism,P02757:O-antigen biosynthesis
Q80YV4	pantothenate kinase 4	mmu00770:Pantothenate and CoA biosynthesis	P02736:Coenzyme A biosynthesis
Q9NVE7	pantothenate kinase 4	hsa00770:Pantothenate and CoA biosynthesis	P02736:Coenzyme A biosynthesis
Q839J4	Adenosine deaminase	efa00230:Purine metabolism	P02723:Adenine and hypoxanthine salvage pathway
Q60953	promyelocytic leukemia	mmu04120:Ubiquitin mediated proteolysis,mmu05200:Pathways in cancer,mmu05221:Acute myeloid leukemia	P00059:p53 pathway,P04396:Vitamin D metabolism and pathway
Q3UHD1	brain-specific angiogenesis inhibitor 1; similar to brain-specific angiogenesis inhibitor 1	mmu04115:p53 signaling pathway	P00059:p53 pathway
Q66HA2	cAMP responsive element binding protein 3-like 1	rno04916:Melanogenesis,rno05016:Huntington's disease,rno05215:Prostate cancer	P00055:Transcription regulation by bZIP transcription factor
Q20176	Nematode AStacin protease	none	P00052:TGF-beta signaling pathway
P98069	bone morphogenetic protein 1	none	P00052:TGF-beta signaling pathway
P20722	bone morphogenetic protein 6	mmu04340:Hedgehog signaling pathway,mmu04350:TGF-beta signaling pathway	P00052:TGF-beta signaling pathway
P23359	bone morphogenetic protein 7	mmu04060:Cytokine-cytokine receptor interaction,mmu04340:Hedgehog signaling pathway,mmu04350:TGF-beta signaling pathway	P00052:TGF-beta signaling pathway
Q28043	activin A receptor, type IIA	bta04060:Cytokine-cytokine receptor interaction,bta04350:TGF-beta signaling pathway	P00052:TGF-beta signaling pathway
P70426	Ras-like without CAAX 1	none	P00047:PDGF signaling pathway,P00052:TGF-beta signaling pathway
Q96A58	RAS-like, estrogen-regulated, growth inhibitor	none	P00047:PDGF signaling pathway
Q9I8C7	cholinergic receptor, nicotinic, alpha 10; alpha 10 subunit of nicotinic acetylcholine receptor	none	P00044:Nicotinic acetylcholine receptor signaling pathway
P10895	phospholipase C, delta 1	bta00562:Inositol phosphate metabolism,bta04020:Calcium signaling pathway,bta04070:Phosphatidylinositol signaling system	P00031:Inflammation mediated by chemokine and cytokine signaling pathway,P04374:5HT2 type receptor mediated signaling pathway,P04391:Oxytocin receptor mediated signaling pathway,P04394:Thyrotropin-releasing hormone receptor signaling pathway
Q4KWH8	phospholipase C, eta 1	none	P00031:Inflammation mediated by chemokine and cytokine signaling pathway,P04374:5HT2 type receptor mediated signaling pathway,P04385:Histamine H1 receptor mediated signaling pathway,P04391:Oxytocin receptor mediated signaling pathway,P04394:Thyrotropin-releasing hormone receptor signaling pathway
Q9UPR0	phospholipase C-like 2	none	P00031:Inflammation mediated by chemokine and cytokine signaling pathway,P04374:5HT2 type receptor mediated signaling pathway,P04385:Histamine H1 receptor mediated signaling pathway,P04391:Oxytocin receptor mediated signaling pathway,P04394:Thyrotropin-releasing hormone receptor signaling pathway
P13135	calpain, small subunit 1	none	P00029:Huntington disease
Q25157	Compound eye opsin BCRH1	none	P00028:Heterotrimeric G-protein signaling pathway-rod outer segment phototransduction
O95267	RAS guanyl releasing protein 1 (calcium and DAG-regulated)	hsa04010:MAPK signaling pathway,hsa04660:T cell receptor signaling pathway	P00027:Heterotrimeric G-protein signaling pathway-Gq alpha and Go alpha mediated pathway
P97292	histamine receptor H2	mmu04020:Calcium signaling pathway,mmu04080:Neuroactive ligand-receptor interaction	P00026:Heterotrimeric G-protein signaling pathway-Gi alpha and Gs alpha mediated pathway,P04386:Histamine H2 receptor mediated signaling pathway
P34973	dopamine receptor D2	none	P00026:Heterotrimeric G-protein signaling pathway-Gi alpha and Gs alpha mediated pathway,P00027:Heterotrimeric G-protein signaling pathway-Gq alpha and Go alpha mediated pathway,P05912:Dopamine receptor mediated signaling pathway
P31424	glutamate receptor, metabotropic 5	rno04020:Calcium signaling pathway,rno04080:Neuroactive ligand-receptor interaction,rno04540:Gap junction,rno04720:Long-term potentiation,rno04730:Long-term depression,rno05016:Huntington's disease	P00026:Heterotrimeric G-protein signaling pathway-Gi alpha and Gs alpha mediated pathway,P00027:Heterotrimeric G-protein signaling pathway-Gq alpha and Go alpha mediated pathway,P00039:Metabotropic glutamate receptor group III pathway,P00041:Metabotropic glutamate receptor group I pathway,P05730:Endogenous_cannabinoid_signaling
P70579	glutamate receptor, metabotropic 8	rno04080:Neuroactive ligand-receptor interaction	P00026:Heterotrimeric G-protein signaling pathway-Gi alpha and Gs alpha mediated pathway,P00027:Heterotrimeric G-protein signaling pathway-Gq alpha and Go alpha mediated pathway,P00039:Metabotropic glutamate receptor group III pathway
Q68EF4	glutamate receptor, metabotropic 4	mmu04080:Neuroactive ligand-receptor interaction,mmu04742:Taste transduction	P00026:Heterotrimeric G-protein signaling pathway-Gi alpha and Gs alpha mediated pathway,P00027:Heterotrimeric G-protein signaling pathway-Gq alpha and Go alpha mediated pathway,P00039:Metabotropic glutamate receptor group III pathway
P31422	hypothetical protein LOC689121; glutamate receptor, metabotropic 3	rno04080:Neuroactive ligand-receptor interaction	P00026:Heterotrimeric G-protein signaling pathway-Gi alpha and Gs alpha mediated pathway,P00027:Heterotrimeric G-protein signaling pathway-Gq alpha and Go alpha mediated pathway,P00037:Ionotropic glutamate receptor pathway,P00040:Metabotropic glutamate receptor group II pathway
Q14832	glutamate receptor, metabotropic 3	hsa04080:Neuroactive ligand-receptor interaction	P00026:Heterotrimeric G-protein signaling pathway-Gi alpha and Gs alpha mediated pathway,P00027:Heterotrimeric G-protein signaling pathway-Gq alpha and Go alpha mediated pathway,P00037:Ionotropic glutamate receptor pathway,P00040:Metabotropic glutamate receptor group II pathway
P08645	Roughened	none	P00026:Heterotrimeric G-protein signaling pathway-Gi alpha and Gs alpha mediated pathway,P00027:Heterotrimeric G-protein signaling pathway-Gq alpha and Go alpha mediated pathway,P00034:Integrin signalling pathway
P30937	somatostatin receptor 4	rno04080:Neuroactive ligand-receptor interaction	P00026:Heterotrimeric G-protein signaling pathway-Gi alpha and Gs alpha mediated pathway,P00027:Heterotrimeric G-protein signaling pathway-Gq alpha and Go alpha mediated pathway
Q18775	DOPamine receptor	none	P00026:Heterotrimeric G-protein signaling pathway-Gi alpha and Gs alpha mediated pathway,P00027:Heterotrimeric G-protein signaling pathway-Gq alpha and Go alpha mediated pathway
O14924	regulator of G-protein signaling 12	none	P00026:Heterotrimeric G-protein signaling pathway-Gi alpha and Gs alpha mediated pathway,P00027:Heterotrimeric G-protein signaling pathway-Gq alpha and Go alpha mediated pathway
P16395	muscarinic Acetylcholine Receptor 60C	dme04080:Neuroactive ligand-receptor interaction	P00026:Heterotrimeric G-protein signaling pathway-Gi alpha and Gs alpha mediated pathway,P00027:Heterotrimeric G-protein signaling pathway-Gq alpha and Go alpha mediated pathway
Q03427	Lamin C	none	P00020:FAS signaling pathway
Q63312	pleckstrin homology-like domain, family B, member 1	none	P00018:EGF receptor signaling pathway
Q4LDE5	sushi, von Willebrand factor type A, EGF and pentraxin domain containing 1	none	P00012:Cadherin signaling pathway,P00057:Wnt signaling pathway
P39429	TNF receptor-associated factor 2	mmu04010:MAPK signaling pathway,mmu04210:Apoptosis,mmu04622:RIG-I-like receptor signaling pathway,mmu04920:Adipocytokine signaling pathway,mmu05200:Pathways in cancer,mmu05222:Small cell lung cancer	P00006:Apoptosis signaling pathway,P00059:p53 pathway
Q12933	TNF receptor-associated factor 2	hsa04010:MAPK signaling pathway,hsa04210:Apoptosis,hsa04622:RIG-I-like receptor signaling pathway,hsa04920:Adipocytokine signaling pathway,hsa05200:Pathways in cancer,hsa05222:Small cell lung cancer	P00006:Apoptosis signaling pathway,P00059:p53 pathway
P51984	Cyclic AMP-responsive element-binding protein	none	P00006:Apoptosis signaling pathway,P00026:Heterotrimeric G-protein signaling pathway-Gi alpha and Gs alpha mediated pathway,P00055:Transcription regulation by bZIP transcription factor,P05913:Enkephalin release
Q9Z1P3	myeloid cell leukemia sequence 1	none	P00006:Apoptosis signaling pathway
Q13546	receptor (TNFRSF)-interacting serine-threonine kinase 1	hsa04210:Apoptosis,hsa04620:Toll-like receptor signaling pathway,hsa04622:RIG-I-like receptor signaling pathway,hsa04623:Cytosolic DNA-sensing pathway	P00006:Apoptosis signaling pathway
P97401	frizzled-related protein	none	P00005:Angiogenesis,P00057:Wnt signaling pathway
O42127	FGF receptor 3	xla04010:MAPK signaling pathway,xla04144:Endocytosis,xla04810:Regulation of actin cytoskeleton	P00005:Angiogenesis,P00021:FGF signaling pathway
Q04589	Fibroblast growth factor receptor 1; fibroblast growth factor receptor 1-like	rno04010:MAPK signaling pathway,rno04520:Adherens junction,rno04810:Regulation of actin cytoskeleton,rno05200:Pathways in cancer,rno05215:Prostate cancer,rno05218:Melanoma	P00005:Angiogenesis,P00021:FGF signaling pathway
P13116	tyrosine protein kinase pp60-c-src	xla04012:ErbB signaling pathway,xla04144:Endocytosis,xla04370:VEGF signaling pathway,xla04510:Focal adhesion,xla04520:Adherens junction,xla04530:Tight junction,xla04540:Gap junction,xla04912:GnRH signaling pathway	P00005:Angiogenesis,P00012:Cadherin signaling pathway,P00034:Integrin signalling pathway,P00036:Interleukin signaling pathway,P00049:Parkinson disease
P02510	crystallin, alpha B	none	P00005:Angiogenesis
Q10835	collagenase 3	none	P00004:Alzheimer disease-presenilin pathway,P00050:Plasminogen activating cascade
P17553	wingless-related MMTV integration site 3	mmu04310:Wnt signaling pathway,mmu04340:Hedgehog signaling pathway,mmu04916:Melanogenesis,mmu05200:Pathways in cancer,mmu05217:Basal cell carcinoma	P00004:Alzheimer disease-presenilin pathway,P00012:Cadherin signaling pathway,P00057:Wnt signaling pathway
Q5VYJ5	chromosome 10 open reading frame 112	none	P00004:Alzheimer disease-presenilin pathway
P51511	matrix metallopeptidase 15 (membrane-inserted)	none	P00004:Alzheimer disease-presenilin pathway
Q866A2	cholinergic receptor, nicotinic, alpha 7	mcc04020:Calcium signaling pathway	P00003:Alzheimer disease-amyloid secretase pathway,P00044:Nicotinic acetylcholine receptor signaling pathway
O02824	adrenergic, alpha-1A-, receptor	none	P00002:Alpha adrenergic receptor signaling pathway,P00026:Heterotrimeric G-protein signaling pathway-Gi alpha and Gs alpha mediated pathway
P04176	phenylalanine hydroxylase	rno00360:Phenylalanine metabolism,rno00400:Phenylalanine, tyrosine and tryptophan biosynthesis	P00001:Adrenaline and noradrenaline biosynthesis,P00049:Parkinson disease,P04371:5-Hydroxytryptamine biosynthesis,P05912:Dopamine receptor mediated signaling pathway
Q28E28	protein phosphatase 1, regulatory (inhibitor) subunit 3B	xtr04910:Insulin signaling pathway	none
Q640R7	RAP1B, member of RAS oncogene family	xtr04010:MAPK signaling pathway,xtr04510:Focal adhesion	none
Q9YIB7	Zinc finger protein ZIC 2-B	xla04340:Hedgehog signaling pathway	none
Q67FQ3	Low density lipoprotein receptor adapter protein 1-B	xla04144:Endocytosis	none
Q32NH8	1-phosphatidylinositol-4,5-bisphosphate phosphodiesterase delta 4	xla00562:Inositol phosphate metabolism,xla04020:Calcium signaling pathway,xla04070:Phosphatidylinositol signaling system	none
Q8CHN8	mannan-binding lectin serine peptidase 1	rno04610:Complement and coagulation cascades	none
Q9R0W1	paired-like homeodomain 2	rno04350:TGF-beta signaling pathway	none
P97639	melanin-concentrating hormone receptor 1	rno04080:Neuroactive ligand-receptor interaction	none
Q01728	solute carrier family 8 (sodium/calcium exchanger), member 1	rno04020:Calcium signaling pathway,rno04260:Cardiac muscle contraction,rno05410:Hypertrophic cardiomyopathy (HCM),rno05412:Arrhythmogenic right ventricular cardiomyopathy (ARVC),rno05414:Dilated cardiomyopathy	none
Q0DK10	60S ribosomal protein L11	osa03010:Ribosome	none
P35685	60S ribosomal protein L7a	osa03010:Ribosome	none
P49210	60S ribosomal protein L9	osa03010:Ribosome	none
Q963B6	60S ribosomal protein L10a	none	none
Q0DK10	60S ribosomal protein L11	none	none
O48513	60S ribosomal protein L13	none	none
O01358	60S ribosomal protein L27a	none	none
P35685	60S ribosomal protein L7a	none	none
Q8RWD9	AT5G27630	none	none
Q8TF62	ATPase, class I, type 8B, member 4	none	none
O54827	ATPase, class V, type 10A	none	none
Q12982	BCL2/adenovirus E1B 19kDa interacting protein 2	none	none
P32369	Bile acid transporter	none	none
Q96HU8	DIRAS family, GTP-binding RAS-like 2	none	none
A4QNP7	DMRT-like family A2	none	none
Q6NRS6	Damage-regulated autophagy modulator	none	none
Q9VHR6	Dmel_CG7331	none	none
O15083	ELKS/RAB6-interacting/CAST family member 2	none	none
Q2VWH6	FEZ family zinc finger 2	none	none
Q1LZ71	Fas apoptotic inhibitory molecule 2	none	none
Q9FJX6	Formin-like protein 6	none	none
Q86V85	G protein-coupled receptor 180	none	none
Q3U487	HECT domain containing 3	none	none
Q6LAF1	Histone H4	none	none
Q23027	INneXin	none	none
Q18885	Inhibitor of Cell Death	none	none
Q8N8K9	KIAA1958	none	none
Q9Z0Z7	Kruppel-like factor 5	none	none
Q5T7N2	LINE-1 type transposase domain containing 1	none	none
A2AJA7	MAM domain containing 4	none	none
Q63191	MAM domain containing 4	none	none
Q6UXC1	MAM domain containing 4	none	none
Q0WYX8	MAM domain containing glycosylphosphatidylinositol anchor 1	none	none
Q99MT8	MAS-related GPR, member H	none	none
Q5FW46	MGC107804 protein	none	none
Q68EU6	MGC84487 protein	none	none
Q3TN34	MICAL-like 2	none	none
A0QZA1	MSMEG_3950	none	none
Q5XXP2	Melanopsin	none	none
Q92802	NEDD4 binding protein 2-like 2	none	none
Q288C4	NLR family, pyrin domain containing 9	none	none
Q5B995	Non-histone chromosomal protein 6	none	none
Q9VCA2	Organic cation transporter	none	none
Q93126	Probable G-protein coupled receptor No9	none	none
O60103	Putative E3 ubiquitin-protein ligase C14F5.07	none	none
Q8EUL6	Putative ribosome biogenesis GTPase rsgA	none	none
Q0VCJ7	RAS-like, estrogen-regulated, growth inhibitor	none	none
Q6P0U3	RAS-like, family 11, member B	none	none
Q8BH86	RIKEN cDNA 9030617O03 gene	none	none
Q9DBU3	RIO kinase 3 (yeast)	none	none
P27551	Replication protein E1	none	none
Q69ZI1	SH3 domain containing ring finger 1	none	none
P31226	Saxiphilin	none	none
P17972	Shaker cognate w	none	none
P35317	Sodium/potassium-transporting ATPase subunit alpha	none	none
Q12325	Sulfate permease 2	none	none
A2VDD2	Tctex1 domain-containing protein 1-B	none	none
B4R090	Transcription factor kayak	none	none
P50947	Transcriptional regulatory protein PHO23	none	none
A8DYE2	Transient receptor potential cation channel CG34123	none	none
A5PN43	Transmembrane protein 175	none	none
Q7LL04	UPF0676 protein C1494.01	none	none
Q9W5D0	Uncharacterized protein CG42248	none	none
Q92JP4	Uncharacterized protein RC0023	none	none
Q8LGG8	Universal stress protein A-like protein	none	none
Q9UHC3	amiloride-sensitive cation channel 3	none	none
A6YP92	aristaless related homeobox	none	none
Q6TXF1	arrestin domain containing 3	none	none
Q9UBL3	ash2 (absent, small, or homeotic)-like (Drosophila)	none	none
Q5R949	cholinergic receptor, muscarinic 1	none	none
Q01617	couch potato	none	none
Q5R733	cytoplasmic polyadenylation element binding protein 1	none	none
Q566X8	diencephalon/mesencephalon homeobox 1b	none	none
Q8TDM6	discs, large homolog 5 (Drosophila)	none	none
Q8BG36	doublesex and mab-3 related transcription factor 2	none	none
Q9D119	dysferlin interacting protein 1	none	none
Q03001	dystonin	none	none
P22182	fibroblast growth factor receptor	none	none
P22182	fibroblast growth factor receptor-1	none	none
Q5REK0	flavin containing monooxygenase 4	none	none
Q14192	four and a half LIM domains 2	none	none
A1Z6E0	gustavus	none	none
Q96RW7	hemicentin 1	none	none
P69141	histone H2A	none	none
Q80TS3	latrophilin 3	none	none
Q32KX5	leucine rich repeat containing 28	none	none
Q7SXW3	leucine rich repeat containing 40	none	none
Q8BTN6	leukocyte receptor cluster (LRC) member 9	none	none
Q00G26	lipid storage droplet protein 5	none	none
Q8C7H1	methylmalonic aciduria (cobalamin deficiency) type A	none	none
Q86YT6	mindbomb homolog 1 (Drosophila)	none	none
Q90YJ2	neuroglobin	none	none
Q63652	opsin 1 (cone pigments), short-wave-sensitive	none	none
Q9PVM0	orthodenticle homolog 5	none	none
Q9V785	parcas	none	none
Q8C669	pellino 1	none	none
Q80TI1	pleckstrin homology domain containing, family H (with MyTH4 domain) member 1	none	none
Q8IVE3	pleckstrin homology domain containing, family H (with MyTH4 domain) member 2	none	none
Q8C115	pleckstrin homology domain containing, family H (with MyTH4 domain) member 2	none	none
Q7T199	potassium voltage-gated channel, shaker-related subfamily, member 10	none	none
Q80VL3	prickle homolog 3 (Drosophila)	none	none
P62302	ribosomal protein S13	none	none
Q8CFH6	salt inducible kinase 2	none	none
O08623	sequestosome 1	none	none
Q1LV22	si:dkey-266j9.3	none	none
Q1LYG0	si:dkey-82d4.2	none	none
P69141	similar to histone H2A	none	none
P69141	similar to histone H2A	none	none
P69141	similar to histone H2A	none	none
P69141	similar to histone H2A	none	none
P69141	similar to histone H2A	none	none
P69141	similar to histone H2A	none	none
B2RYD2	similar to hypothetical protein FLJ20171	none	none
Q9R1N2	sodium channel, nonvoltage-gated, type I, alpha	none	none
Q62668	solute carrier family 14 (urea transporter), member 2	none	none
Q8K1C7	solute carrier family 16 (monocarboxylic acid transporters), member 14	none	none
Q8VCL5	solute carrier family 17, member 9	none	none
Q08DK7	solute carrier family 25, member 29	none	none
Q58DD2	solute carrier family 26, member 11	none	none
Q80ZD3	solute carrier family 26, member 11	none	none
Q86WA9	solute carrier family 26, member 11	none	none
Q06496	solute carrier family 34 (sodium phosphate), member 1	none	none
Q3TIT8	solute carrier family 37 (glycerol-3-phosphate transporter), member 3	none	none
Q9I9R3	solute carrier family 40 (iron-regulated transporter), member 1	none	none
Q91WL6	sorting nexin 11	none	none
Q8R4Y4	stabilin 1	none	none
Q9QWG7	sulfotransferase family 1B, member 1	none	none
Q8NB59	synaptotagmin XIV	none	none
Q0VC33	tetraspanin 11	none	none
Q1LXE6	tetratricopeptide repeat domain 39C	none	none
Q8VE09	tetratricopeptide repeat domain 39C	none	none
O57460	tolloid-like 1; similar to Dorsal-ventral patterning tolloid-like protein 1 precursor (Mini fin protein)	none	none
Q62445	trans-acting transcription factor 4	none	none
Q96QT4	transient receptor potential cation channel, subfamily M, member 7	none	none
Q5ZKY0	transmembrane protein 175	none	none
Q9CXY1	transmembrane protein 175	none	none
Q640L2	transmembrane protein quicken	none	none
Q9JHJ0	tropomodulin 3	none	none
Q5PQJ7	tubulin folding cofactor E-like	none	none
Q9BZF9	uveal autoantigen with coiled-coil domains and ankyrin repeats	none	none
Q8N2E2	von Willebrand factor D and EGF domains	none	none
Q61467	zinc finger protein of the cerebellum 4	none	none
Q8N2G6	zinc finger, CCHC domain containing 24	none	none
Q9H7M6	zinc finger, SWIM-type containing 4	none	none
Q7SBD5	60S ribosomal protein L7	ncr03010:Ribosome	none
Q61462	cytochrome b-245, alpha polypeptide	mmu04670:Leukocyte transendothelial migration	none
Q60519	sema domain, seven thrombospondin repeats (type 1 and type 1-like), transmembrane domain (TM) and short cytoplasmic domain, (semaphorin) 5B	mmu04360:Axon guidance	none
Q61041	pancreatic polypeptide receptor 1	mmu04080:Neuroactive ligand-receptor interaction	none
Q9D6N1	carbonic anhydrase 13	mmu00910:Nitrogen metabolism	none
Q1RLK6	UDP-GlcNAc:betaGal beta-1,3-N-acetylglucosaminyltransferase 4	mmu00601:Glycosphingolipid biosynthesis	none
Q8K4H1	arylformamidase	mmu00380:Tryptophan metabolism,mmu00630:Glyoxylate and dicarboxylate metabolism	none
Q5S007	leucine-rich repeat kinase 2	hsa05012:Parkinson's disease	none
Q03014	hematopoietically expressed homeobox	hsa04950:Maturity onset diabetes of the young	none
Q7RTX1	taste receptor, type 1, member 1	hsa04742:Taste transduction	none
O00187	mannan-binding lectin serine peptidase 2	hsa04610:Complement and coagulation cascades	none
Q9UHC6	contactin associated protein-like 2	hsa04514:Cell adhesion molecules (CAMs)	none
Q8NHS3	major facilitator superfamily domain containing 8	hsa04142:Lysosome	none
Q9C0J1	UDP-GlcNAc:betaGal beta-1,3-N-acetylglucosaminyltransferase 4	hsa00601:Glycosphingolipid biosynthesis	none
Q16760	diacylglycerol kinase, delta 130kDa	hsa00561:Glycerolipid metabolism,hsa00564:Glycerophospholipid metabolism,hsa04070:Phosphatidylinositol signaling system	none
Q90623	protein phosphatase 1, regulatory (inhibitor) subunit 12A	gga04270:Vascular smooth muscle contraction,gga04510:Focal adhesion,gga04810:Regulation of actin cytoskeleton	none
Q5ZKX1	chromatin modifying protein 1B	gga04144:Endocytosis	none
P18519	nerve growth factor receptor (TNFR superfamily, member 16)	gga04060:Cytokine-cytokine receptor interaction	none
P79781	ribosomal protein S27a	gga03010:Ribosome	none
A1XQX0	neurexin 1a	dre04514:Cell adhesion molecules (CAMs)	none
Q803I8	synovial apoptosis inhibitor 1, synoviolin	dre04120:Ubiquitin mediated proteolysis	none
Q6PBH5	NADH dehydrogenase (ubiquinone) 1 alpha subcomplex, 4; hypothetical LOC799961	dre00190:Oxidative phosphorylation	none
Q292U5	Protein espinas	dpo04310:Wnt signaling pathway	none
P41042	Ribosomal protein S4	dme03010:Ribosome	none
Q9VAI0	Probable glucosamine 6-phosphate N-acetyltransferase	dme00520:Amino sugar and nucleotide sugar metabolism	none
Q32LP2	radixin	bta04810:Regulation of actin cytoskeleton	none
O77775	neutrophil cytosolic factor 2	bta04670:Leukocyte transendothelial migration	none
Q11126	fucosyltransferase 5 (alpha (1,3) fucosyltransferase)	bta00601:Glycosphingolipid biosynthesis	none
Q08DQ2	glutamine-fructose-6-phosphate transaminase 2	bta00250:Alanine, aspartate and glutamate metabolism,bta00520:Amino sugar and nucleotide sugar metabolism	none
Q9FLF0	40S ribosomal protein S9-2	ath03010:Ribosome	none
P46286	60S ribosomal protein L8-1	ath03010:Ribosome	none
