# Supplementary material for: Transcriptator: An Automated Computational Pipeline to Annotate Assembled Reads and Identify Non Coding RNA
Source: PLoS One. 2015 Nov 18;10(11):e0140268. doi: 10.1371/journal.pone.0140268 (PMC4651556; doi:10.1371/journal.pone.0140268)
Supplement: S4 Table — This table contains the available GO-slim annotations for each transcript given in Hydra vulgaris transcripts dataset. (XLSX) [file pone.0140268.s004.xlsx]

## Sheet: Result_BLAST_Analysis_7.tsv
protein_id	proteins_name	species	BBID	BIOCARTA	COGONTOLOGY	INTERPRO	KEGG_PATHWAY	PANTHER_PATHWAY	EC_NUMBER	OMIM_DISEASE	PIR_SUPERFAMILY	SMART	PFAM	SP_PIR_KEYWORD	UP_SEQ_FEATURE	GOTERM_CCFAT	GOTERM_BP_FAT	GOTERM_MF_FAT	BIND	MINT	UCSF_TFBS	GOTERM_BP_1	GOTERM_MF_1	GOTERM_CC_1
Q32NH8	1-phosphatidylinositol-4,5-bisphosphate phosphodiesterase delta 4	Xenopus laevis	none	none	none	IPR000008:C2 calcium-dependent membrane targeting,IPR000909:Phospholipase C, phosphatidylinositol-specific , X region,IPR001192:Phospholipase C, phosphoinositol-specific, C-terminal (PLC),IPR001711:Phospholipase C, phosphatidylinositol-specific, Y domain,IPR001849:Pleckstrin homology,IPR002048:Calcium-binding EF-hand,IPR011992:EF-Hand type,IPR011993:Pleckstrin homology-type,IPR015359:Phospholipas…	xla00562:Inositol phosphate metabolism,xla04020:Calcium signaling pathway,xla04070:Phosphatidylinositol signaling system	none	3.1.4.11	none	PIRSF000950:1-phosphatidylinositol-4,5-bisphosphate phosphodiesterase delta-1	SM00054:EFh,SM00148:PLCXc,SM00149:PLCYc,SM00233:PH,SM00239:C2	PF00036:EF hand,PF00036:efhand,PF00168:C2,PF00168:C2 domain,PF00169:PH,PF00169:PH domain,PF00387:Phosphatidylinositol-specific phospholipase C, Y domain,PF00387:PI-PLC-Y,PF00388:Phosphatidylinositol-specific phospholipase C, X domain,PF00388:PI-PLC-X,PF09279:efhand_like,PF09279:Phosphoinositide-specific phospholipase C, efhand-like	calcium,cytoplasm,endoplasmic reticulum,hydrolase,lipid degradation,membrane,metal-binding,nucleus,repeat,transducer	binding site:Substrate,calcium-binding region:1,calcium-binding region:2,chain:1-phosphatidylinositol-4,5-bisphosphate phosphodiesterase delta-4,domain:C2,domain:EF-hand 1,domain:EF-hand 2,domain:EF-hand 3,domain:PH,domain:PI-PLC X-box,domain:PI-PLC Y-box,metal ion-binding site:Calcium 1; catalytic,metal ion-binding site:Calcium 2,metal ion-binding site:Calcium 2; via carbonyl oxygen,metal ion-bi…	GO:0005783~endoplasmic reticulum,GO:0019898~extrinsic to membrane	GO:0007242~intracellular signaling cascade,GO:0016042~lipid catabolic process	GO:0004435~phosphoinositide phospholipase C activity,GO:0004620~phospholipase activity,GO:0004629~phospholipase C activity,GO:0005509~calcium ion binding,GO:0008081~phosphoric diester hydrolase activity,GO:0016298~lipase activity,GO:0043167~ion binding,GO:0043169~cation binding,GO:0046872~metal ion binding	none	none	none	GO:0008152~metabolic process,GO:0065007~biological regulation	GO:0003824~catalytic activity,GO:0005488~binding,GO:0060089~molecular transducer activity	GO:0005623~cell,GO:0043226~organelle,GO:0044464~cell part
Q9FLF0	40S ribosomal protein S9-2	Arabidopsis thaliana	none	none	none	IPR001912:Ribosomal protein S4,IPR002942:RNA-binding S4,IPR005710:Ribosomal protein S4/S9, eukaryotic/archaeal,IPR018079:Ribosomal protein S4, conserved site	ath03010:Ribosome	none	none	none	PIRSF002118:rat ribosomal protein S9	SM00363:S4	PF00163:Ribosomal protein S4/S9 N-terminal domain,PF00163:Ribosomal_S4,PF01479:S4,PF01479:S4 domain	complete proteome,ribonucleoprotein,ribosomal protein,rna-binding,rrna-binding	chain:40S ribosomal protein S9-2,domain:S4 RNA-binding	GO:0005829~cytosol,GO:0005840~ribosome,GO:0015935~small ribosomal subunit,GO:0022626~cytosolic ribosome,GO:0022627~cytosolic small ribosomal subunit,GO:0030529~ribonucleoprotein complex,GO:0033279~ribosomal subunit,GO:0043228~non-membrane-bounded organelle,GO:0043232~intracellular non-membrane-bounded organelle,GO:0044445~cytosolic part	GO:0006412~translation	GO:0003723~RNA binding,GO:0003735~structural constituent of ribosome,GO:0005198~structural molecule activity,GO:0019843~rRNA binding	none	none	none	GO:0008152~metabolic process,GO:0009987~cellular process	GO:0005198~structural molecule activity,GO:0005488~binding	GO:0005623~cell,GO:0032991~macromolecular complex,GO:0043226~organelle,GO:0044422~organelle part,GO:0044464~cell part
Q963B6	60S ribosomal protein L10a	Spodoptera frugiperda	none	none	none	IPR002143:Ribosomal protein L1,IPR016094:Ribosomal protein L1, 2-layer alpha/beta-sandwich	none	none	none	none	PIRSF002155:ribosomal protein, L1p/L1a/L10e/organellar L1 types,PIRSF002155:Ribosomal_L1	none	PF00687:Ribosomal protein L1p/L10e family,PF00687:Ribosomal_L1	ribonucleoprotein,ribosomal protein	chain:60S ribosomal protein L10a	GO:0005840~ribosome,GO:0030529~ribonucleoprotein complex,GO:0043228~non-membrane-bounded organelle,GO:0043232~intracellular non-membrane-bounded organelle	GO:0006396~RNA processing,GO:0006412~translation	GO:0003723~RNA binding,GO:0003735~structural constituent of ribosome,GO:0005198~structural molecule activity	none	none	none	GO:0008152~metabolic process,GO:0009987~cellular process	GO:0005198~structural molecule activity,GO:0005488~binding	GO:0005623~cell,GO:0032991~macromolecular complex,GO:0043226~organelle,GO:0044464~cell part
Q0DK10	60S ribosomal protein L11	Oryza sativa	none	none	none	IPR002132:Ribosomal protein L5	none	none	none	none	PIRSF002161:ribosomal protein, L5p/L5a/L11e/organellar L5 types,PIRSF002161:Ribosomal_L5	none	PF00281:Ribosomal protein L5,PF00281:Ribosomal_L5,PF00673:ribosomal L5P family C-terminus,PF00673:Ribosomal_L5_C	cytoplasm,ribonucleoprotein,ribosomal protein,rna-binding,rrna-binding	chain:60S ribosomal protein L11	GO:0005840~ribosome,GO:0030529~ribonucleoprotein complex,GO:0043228~non-membrane-bounded organelle,GO:0043232~intracellular non-membrane-bounded organelle	GO:0006412~translation	GO:0003723~RNA binding,GO:0003735~structural constituent of ribosome,GO:0005198~structural molecule activity,GO:0019843~rRNA binding	none	none	none	GO:0008152~metabolic process,GO:0009987~cellular process	GO:0005198~structural molecule activity,GO:0005488~binding	GO:0005623~cell,GO:0032991~macromolecular complex,GO:0043226~organelle,GO:0044464~cell part
Q0DK10	60S ribosomal protein L11	Oryza sativa	none	none	none	IPR002132:Ribosomal protein L5	osa03010:Ribosome	none	none	none	PIRSF002161:ribosomal protein, L5p/L5a/L11e/organellar L5 types,PIRSF002161:Ribosomal_L5	none	PF00281:Ribosomal protein L5,PF00281:Ribosomal_L5,PF00673:ribosomal L5P family C-terminus,PF00673:Ribosomal_L5_C	cytoplasm,ribonucleoprotein,ribosomal protein,rna-binding,rrna-binding	chain:60S ribosomal protein L11	GO:0005840~ribosome,GO:0030529~ribonucleoprotein complex,GO:0043228~non-membrane-bounded organelle,GO:0043232~intracellular non-membrane-bounded organelle	GO:0006412~translation	GO:0003723~RNA binding,GO:0003735~structural constituent of ribosome,GO:0005198~structural molecule activity,GO:0019843~rRNA binding	none	none	none	GO:0008152~metabolic process,GO:0009987~cellular process	GO:0005198~structural molecule activity,GO:0005488~binding	GO:0005623~cell,GO:0032991~macromolecular complex,GO:0043226~organelle,GO:0044464~cell part
O48513	60S ribosomal protein L13	Chlamydomonas sp. W80	none	none	none	IPR001380:Ribosomal protein L13e,IPR018256:Ribosomal protein L13e, conserved site	none	none	none	none	PIRSF002221:ribosomal protein L13	none	PF01294:Ribosomal protein L13e,PF01294:Ribosomal_L13e	ribonucleoprotein,ribosomal protein	chain:60S ribosomal protein L13	GO:0005840~ribosome,GO:0030529~ribonucleoprotein complex,GO:0043228~non-membrane-bounded organelle,GO:0043232~intracellular non-membrane-bounded organelle	GO:0006412~translation	GO:0003735~structural constituent of ribosome,GO:0005198~structural molecule activity	none	none	none	GO:0008152~metabolic process,GO:0009987~cellular process	GO:0005198~structural molecule activity	GO:0005623~cell,GO:0032991~macromolecular complex,GO:0043226~organelle,GO:0044464~cell part
O01358	60S ribosomal protein L27a	Oscheius brevesophaga	none	none	none	IPR001196:Ribosomal protein L15	none	none	none	none	PIRSF002174:ribosomal protein, 15L type,PIRSF500843:60S ribosomal protein L27a	none	PF00256:L15,PF00256:Ribosomal protein L15,PF01305:Ribosomal_L15	ribonucleoprotein,ribosomal protein,ribosome	chain:60S ribosomal protein L27a	GO:0005840~ribosome,GO:0030529~ribonucleoprotein complex,GO:0043228~non-membrane-bounded organelle,GO:0043232~intracellular non-membrane-bounded organelle	GO:0006412~translation	GO:0003735~structural constituent of ribosome,GO:0005198~structural molecule activity	none	none	none	GO:0008152~metabolic process,GO:0009987~cellular process	GO:0005198~structural molecule activity	GO:0005623~cell,GO:0032991~macromolecular complex,GO:0043226~organelle,GO:0044464~cell part
Q7SBD5	60S ribosomal protein L7	Neurospora crassa	none	none	none	IPR000517:Ribosomal protein L30p/L7e, N-terminal,IPR005998:Ribosomal protein L7, eukaryotic,IPR012988:Ribosomal protein L30, N-terminal,IPR018038:Ribosomal protein L30	ncr03010:Ribosome	none	none	none	PIRSF002166:ribosomal protein L30a/L7e,PIRSF500234:ribosomal protein L7e	none	PF00327:Ribosomal protein L30p/L7e,PF00327:Ribosomal_L30,PF08079:Ribosomal L30 N-terminal domain,PF08079:Ribosomal_L30_N	complete proteome,ribonucleoprotein,ribosomal protein	chain:60S ribosomal protein L7	GO:0005840~ribosome,GO:0015934~large ribosomal subunit,GO:0030529~ribonucleoprotein complex,GO:0033279~ribosomal subunit,GO:0043228~non-membrane-bounded organelle,GO:0043232~intracellular non-membrane-bounded organelle	GO:0006412~translation	GO:0003735~structural constituent of ribosome,GO:0005198~structural molecule activity,GO:0030528~transcription regulator activity	none	none	none	GO:0008152~metabolic process,GO:0009987~cellular process	GO:0005198~structural molecule activity,GO:0030528~transcription regulator activity	GO:0005623~cell,GO:0032991~macromolecular complex,GO:0043226~organelle,GO:0044422~organelle part,GO:0044464~cell part
P35685	60S ribosomal protein L7a	Oryza sativa	none	none	none	IPR001921:Ribosomal protein L7A,IPR004037:Ribosomal protein L7Ae conserved site,IPR004038:Ribosomal protein L7Ae/L30e/S12e/Gadd45,IPR018492:Ribosomal protein L7A/RS6 family	osa03010:Ribosome	none	none	none	PIRSF002165:ribosomal protein, L7Ab/L7Aa/L7Ae/L8e types/H/ACA ribonucleoprotein complex, NHP2 subunit	none	PF01248:Ribosomal protein L7Ae/L30e/S12e/Gadd45 family,PF01248:Ribosomal_L7Ae	protein biosynthesis,ribonucleoprotein,ribosomal protein,ribosome	chain:60S ribosomal protein L7a	GO:0005840~ribosome,GO:0030529~ribonucleoprotein complex,GO:0043228~non-membrane-bounded organelle,GO:0043232~intracellular non-membrane-bounded organelle	GO:0022613~ribonucleoprotein complex biogenesis,GO:0042254~ribosome biogenesis	none	none	none	none	GO:0009987~cellular process,GO:0044085~cellular component biogenesis	none	GO:0005623~cell,GO:0032991~macromolecular complex,GO:0043226~organelle,GO:0044464~cell part
P35685	60S ribosomal protein L7a	Oryza sativa	none	none	none	IPR001921:Ribosomal protein L7A,IPR004037:Ribosomal protein L7Ae conserved site,IPR004038:Ribosomal protein L7Ae/L30e/S12e/Gadd45,IPR018492:Ribosomal protein L7A/RS6 family	none	none	none	none	PIRSF002165:ribosomal protein, L7Ab/L7Aa/L7Ae/L8e types/H/ACA ribonucleoprotein complex, NHP2 subunit	none	PF01248:Ribosomal protein L7Ae/L30e/S12e/Gadd45 family,PF01248:Ribosomal_L7Ae	protein biosynthesis,ribonucleoprotein,ribosomal protein,ribosome	chain:60S ribosomal protein L7a	GO:0005739~mitochondrion,GO:0005840~ribosome,GO:0030529~ribonucleoprotein complex,GO:0043228~non-membrane-bounded organelle,GO:0043232~intracellular non-membrane-bounded organelle	GO:0022613~ribonucleoprotein complex biogenesis,GO:0042254~ribosome biogenesis	none	none	none	none	GO:0009987~cellular process,GO:0044085~cellular component biogenesis	none	GO:0005623~cell,GO:0032991~macromolecular complex,GO:0043226~organelle,GO:0044464~cell part
P46286	60S ribosomal protein L8-1	Arabidopsis thaliana	none	none	none	IPR002171:Ribosomal protein L2,IPR012340:Nucleic acid-binding, OB-fold,IPR014726:Ribosomal protein L2, domain 3	ath03010:Ribosome	none	none	none	PIRSF002158:ribosomal protein, L2p/L2a/L8e/organellar L2 types,PIRSF002158:Ribosomal_L2	none	PF00181:Ribosomal Proteins L2, RNA binding domain,PF00181:Ribosomal_L2,PF03947:Ribosomal Proteins L2, C-terminal domain,PF03947:Ribosomal_L2_C	complete proteome,cytoplasm,ribonucleoprotein,ribosomal protein	chain:60S ribosomal protein L8-1,sequence conflict	GO:0005730~nucleolus,GO:0005773~vacuole,GO:0005829~cytosol,GO:0005840~ribosome,GO:0005886~plasma membrane,GO:0009507~chloroplast,GO:0009536~plastid,GO:0015934~large ribosomal subunit,GO:0022625~cytosolic large ribosomal subunit,GO:0022626~cytosolic ribosome,GO:0030529~ribonucleoprotein complex,GO:0031974~membrane-enclosed lumen,GO:0031981~nuclear lumen,GO:0033279~ribosomal subunit,GO:0043228~non-…	GO:0003006~reproductive developmental process,GO:0006412~translation,GO:0009791~post-embryonic development,GO:0009793~embryonic development ending in seed dormancy,GO:0010154~fruit development,GO:0048316~seed development,GO:0048608~reproductive structure development	GO:0003735~structural constituent of ribosome,GO:0005198~structural molecule activity	none	none	none	GO:0000003~reproduction,GO:0008152~metabolic process,GO:0009987~cellular process,GO:0022414~reproductive process,GO:0032501~multicellular organismal process,GO:0032502~developmental process	GO:0005198~structural molecule activity	GO:0005623~cell,GO:0031974~membrane-enclosed lumen,GO:0032991~macromolecular complex,GO:0043226~organelle,GO:0044422~organelle part,GO:0044464~cell part
P49210	60S ribosomal protein L9	Oryza sativa	none	none	none	IPR000702:Ribosomal protein L6,IPR002359:Ribosomal protein L6, conserved site-2,IPR020040:Ribosomal protein L6, alpha-beta domain	osa03010:Ribosome	none	none	none	PIRSF002162:ribosomal protein, L6p/L6a/L9e/organellar L9 types,PIRSF002162:Ribosomal_L6	none	PF00347:98-177,PF00347:Ribosomal_L6	protein biosynthesis,ribonucleoprotein,ribosomal protein,ribosome	chain:60S ribosomal protein L9,sequence conflict	GO:0005840~ribosome,GO:0030529~ribonucleoprotein complex,GO:0043228~non-membrane-bounded organelle,GO:0043232~intracellular non-membrane-bounded organelle	GO:0006412~translation	GO:0003723~RNA binding,GO:0003735~structural constituent of ribosome,GO:0005198~structural molecule activity,GO:0019843~rRNA binding	none	none	none	GO:0008152~metabolic process,GO:0009987~cellular process	GO:0005198~structural molecule activity,GO:0005488~binding	GO:0005623~cell,GO:0032991~macromolecular complex,GO:0043226~organelle,GO:0044464~cell part
Q8RWD9	AT5G27630	Arabidopsis thaliana	none	none	none	none	none	none	none	none	none	none	none	coiled coil,complete proteome,cytoplasm,kelch repeat,lipid-binding,phosphoprotein,repeat,transport	chain:Acyl-CoA-binding domain-containing protein 5,domain:ACB,modified residue,mutagenesis site,repeat:Kelch 1,repeat:Kelch 2,repeat:Kelch 3,repeat:Kelch 4,repeat:Kelch 5,repeat:Kelch 6	GO:0005829~cytosol	GO:0006869~lipid transport,GO:0009314~response to radiation,GO:0009416~response to light stimulus,GO:0009628~response to abiotic stimulus,GO:0010876~lipid localization	GO:0000062~acyl-CoA binding,GO:0005504~fatty acid binding,GO:0008289~lipid binding,GO:0031406~carboxylic acid binding,GO:0033293~monocarboxylic acid binding,GO:0048037~cofactor binding,GO:0050662~coenzyme binding	none	none	none	GO:0050896~response to stimulus,GO:0051179~localization,GO:0051234~establishment of localization	GO:0005488~binding	GO:0005623~cell,GO:0044464~cell part
Q8TF62	ATPase, class I, type 8B, member 4	Homo sapiens	none	none	none	IPR001757:ATPase, P-type, K/Mg/Cd/Cu/Zn/Na/Ca/Na/H-transporter,IPR006539:ATPase, P-type, phospholipid-translocating, flippase,IPR008250:ATPase, P-type, ATPase-associated region,IPR013200:HAD superfamily hydrolase-like, type 3,IPR018303:ATPase, P-type phosphorylation site	none	none	3.6.3.1	none	none	none	PF00122:E1-E2 ATPase,PF00122:E1-E2_ATPase,PF08282:haloacid dehalogenase-like hydrolase,PF08282:Hydrolase_3	atp-binding,complete proteome,hydrolase,magnesium,membrane,metal-binding,nucleotide-binding,phosphoprotein,polymorphism,transmembrane	active site:4-aspartylphosphate intermediate,chain:Probable phospholipid-transporting ATPase IM,metal ion-binding site:Magnesium,sequence conflict,sequence variant,topological domain:Cytoplasmic,topological domain:Extracellular,transmembrane region	GO:0016021~integral to membrane,GO:0031224~intrinsic to membrane	GO:0006163~purine nucleotide metabolic process,GO:0006164~purine nucleotide biosynthetic process,GO:0006754~ATP biosynthetic process,GO:0006869~lipid transport,GO:0009141~nucleoside triphosphate metabolic process,GO:0009142~nucleoside triphosphate biosynthetic process,GO:0009144~purine nucleoside triphosphate metabolic process,GO:0009145~purine nucleoside triphosphate biosynthetic process,GO:0009…	GO:0000166~nucleotide binding,GO:0000287~magnesium ion binding,GO:0001882~nucleoside binding,GO:0001883~purine nucleoside binding,GO:0004012~phospholipid-translocating ATPase activity,GO:0005319~lipid transporter activity,GO:0005524~ATP binding,GO:0005548~phospholipid transporter activity,GO:0015247~aminophospholipid transporter activity,GO:0015399~primary active transmembrane transporter activit…	none	none	none	GO:0008152~metabolic process,GO:0009987~cellular process,GO:0051179~localization,GO:0051234~establishment of localization	GO:0003824~catalytic activity,GO:0005215~transporter activity,GO:0005488~binding	GO:0005623~cell,GO:0044464~cell part
O54827	ATPase, class V, type 10A	Mus musculus	none	none	none	IPR001757:ATPase, P-type, K/Mg/Cd/Cu/Zn/Na/Ca/Na/H-transporter,IPR006539:ATPase, P-type, phospholipid-translocating, flippase,IPR008250:ATPase, P-type, ATPase-associated region,IPR013200:HAD superfamily hydrolase-like, type 3,IPR018303:ATPase, P-type phosphorylation site	none	none	3.6.3.1	none	none	none	PF00122:E1-E2 ATPase,PF00122:E1-E2_ATPase,PF08282:haloacid dehalogenase-like hydrolase,PF08282:Hydrolase_3	atp-binding,hydrolase,magnesium,membrane,metal-binding,nucleotide-binding,phosphoprotein,transmembrane	active site:4-aspartylphosphate intermediate,chain:Probable phospholipid-transporting ATPase VA,compositionally biased region:Poly-Arg,compositionally biased region:Poly-Glu,metal ion-binding site:Magnesium,modified residue,sequence conflict,topological domain:Cytoplasmic,topological domain:Extracellular,transmembrane region	GO:0016021~integral to membrane,GO:0031224~intrinsic to membrane	GO:0006163~purine nucleotide metabolic process,GO:0006164~purine nucleotide biosynthetic process,GO:0006754~ATP biosynthetic process,GO:0006869~lipid transport,GO:0009141~nucleoside triphosphate metabolic process,GO:0009142~nucleoside triphosphate biosynthetic process,GO:0009144~purine nucleoside triphosphate metabolic process,GO:0009145~purine nucleoside triphosphate biosynthetic process,GO:0009…	GO:0000166~nucleotide binding,GO:0000287~magnesium ion binding,GO:0001882~nucleoside binding,GO:0001883~purine nucleoside binding,GO:0004012~phospholipid-translocating ATPase activity,GO:0005319~lipid transporter activity,GO:0005524~ATP binding,GO:0005548~phospholipid transporter activity,GO:0015247~aminophospholipid transporter activity,GO:0015399~primary active transmembrane transporter activit…	none	none	none	GO:0008152~metabolic process,GO:0009987~cellular process,GO:0051179~localization,GO:0051234~establishment of localization	GO:0003824~catalytic activity,GO:0005215~transporter activity,GO:0005488~binding	GO:0005623~cell,GO:0044464~cell part
Q839J4	Adenosine deaminase	Enterococcus faecalis	none	none	none	IPR001365:Adenosine/AMP deaminase,IPR006330:Adenosine deaminase,IPR006650:Adenosine/AMP deaminase active site	efa00230:Purine metabolism	P02723:Adenine and hypoxanthine salvage pathway	3.5.4.4	none	PIRSF001249:adenosine deaminase	none	PF00962:Adenosine/AMP deaminase,PF00962:A_deaminase	complete proteome,hydrolase,nucleotide metabolism	chain:Adenosine deaminase	none	GO:0006163~purine nucleotide metabolic process,GO:0006164~purine nucleotide biosynthetic process,GO:0009123~nucleoside monophosphate metabolic process,GO:0009124~nucleoside monophosphate biosynthetic process,GO:0009126~purine nucleoside monophosphate metabolic process,GO:0009127~purine nucleoside monophosphate biosynthetic process,GO:0009150~purine ribonucleotide metabolic process,GO:0009152~puri…	GO:0004000~adenosine deaminase activity,GO:0016814~hydrolase activity, acting on carbon-nitrogen (but not peptide) bonds, in cyclic amidines,GO:0019239~deaminase activity	none	none	none	GO:0008152~metabolic process,GO:0009987~cellular process	GO:0003824~catalytic activity	none
Q12982	BCL2/adenovirus E1B 19kDa interacting protein 2	Homo sapiens	none	none	none	IPR001251:Cellular retinaldehyde-binding/triple function, C-terminal	none	none	none	none	none	SM00516:SEC14	PF00650:CRAL_TRIO	Apoptosis,complete proteome,cytoplasm,phosphoprotein,polymorphism	chain:BCL2/adenovirus E1B 19 kDa protein- interacting protein 2,domain:CRAL-TRIO,modified residue,sequence variant	GO:0005635~nuclear envelope,GO:0012505~endomembrane system,GO:0031967~organelle envelope,GO:0031975~envelope,GO:0048471~perinuclear region of cytoplasm	GO:0006915~apoptosis,GO:0006916~anti-apoptosis,GO:0008219~cell death,GO:0010941~regulation of cell death,GO:0012501~programmed cell death,GO:0016265~death,GO:0042981~regulation of apoptosis,GO:0043066~negative regulation of apoptosis,GO:0043067~regulation of programmed cell death,GO:0043069~negative regulation of programmed cell death,GO:0060548~negative regulation of cell death	GO:0005096~GTPase activator activity,GO:0005509~calcium ion binding,GO:0008047~enzyme activator activity,GO:0030695~GTPase regulator activity,GO:0043167~ion binding,GO:0043169~cation binding,GO:0046872~metal ion binding,GO:0060589~nucleoside-triphosphatase regulator activity	779389:BCL2/adenovirus E1B 19kD interacting protein like,794831:Rho GTPase activating protein 8; proline rich 5 (renal); PRR5-ARHGAP8 fusion,797365:Rho GTPase activating protein 1	821041:cAMP responsive element binding protein 3	none	GO:0009987~cellular process,GO:0016265~death,GO:0065007~biological regulation	GO:0005488~binding,GO:0030234~enzyme regulator activity	GO:0005623~cell,GO:0031975~envelope,GO:0043226~organelle,GO:0044422~organelle part,GO:0044464~cell part
P32369	Bile acid transporter	Clostridium scindens	none	none	none	IPR011701:Major facilitator superfamily MFS-1	none	none	none	none	none	none	PF07690:Major Facilitator Superfamily,PF07690:MFS_1	Bile acid catabolism,cell membrane,lipid metabolism,membrane,steroid metabolism,transmembrane,transport	chain:Bile acid transporter,sequence conflict,transmembrane region	GO:0005886~plasma membrane,GO:0016021~integral to membrane,GO:0031224~intrinsic to membrane	GO:0006706~steroid catabolic process,GO:0008202~steroid metabolic process,GO:0008206~bile acid metabolic process,GO:0016042~lipid catabolic process,GO:0016054~organic acid catabolic process,GO:0030573~bile acid catabolic process,GO:0046395~carboxylic acid catabolic process	none	none	none	none	GO:0008152~metabolic process,GO:0009987~cellular process,GO:0051179~localization,GO:0051234~establishment of localization	none	GO:0005623~cell,GO:0044464~cell part
Q25157	Compound eye opsin BCRH1	Hemigrapsus sanguineus	none	none	none	IPR000276:7TM GPCR, rhodopsin-like,IPR001391:Opsin, lateral eye type,IPR001760:Opsin,IPR017452:GPCR, rhodopsin-like superfamily	none	P00028:Heterotrimeric G-protein signaling pathway-rod outer segment phototransduction	none	none	PIRSF038544:animal opsin,PIRSF800006:rhodopsin-like G protein-coupled receptors	none	PF00001:7 transmembrane receptor,PF00001:7tm_1	chromophore,disulfide bond,g-protein coupled receptor,glycoprotein,membrane,phosphoprotein,photoreceptor protein,receptor,retinal protein,sensory transduction,transducer,transmembrane,vision	chain:Compound eye opsin BCRH1,disulfide bond,glycosylation site:N-linked (GlcNAc...),modified residue,topological domain:Cytoplasmic,topological domain:Extracellular,transmembrane region	GO:0016021~integral to membrane,GO:0031224~intrinsic to membrane	GO:0007166~cell surface receptor linked signal transduction,GO:0007186~G-protein coupled receptor protein signaling pathway,GO:0007600~sensory perception,GO:0007601~visual perception,GO:0007602~phototransduction,GO:0009314~response to radiation,GO:0009416~response to light stimulus,GO:0009581~detection of external stimulus,GO:0009582~detection of abiotic stimulus,GO:0009583~detection of light sti…	GO:0009881~photoreceptor activity	none	none	none	GO:0008152~metabolic process,GO:0009987~cellular process,GO:0032501~multicellular organismal process,GO:0050896~response to stimulus,GO:0065007~biological regulation	GO:0060089~molecular transducer activity	GO:0005623~cell,GO:0044464~cell part
P51984	Cyclic AMP-responsive element-binding protein	Hydra viridissima	none	none	none	IPR001630:cAMP response element binding (CREB) protein,IPR003102:Coactivator CBP, pKID,IPR004827:Basic-leucine zipper (bZIP) transcription factor,IPR011616:bZIP transcription factor, bZIP-1	none	P00006:Apoptosis signaling pathway,P00026:Heterotrimeric G-protein signaling pathway-Gi alpha and Gs alpha mediated pathway,P00055:Transcription regulation by bZIP transcription factor,P05913:Enkephalin release	none	none	PIRSF038235:cAMP response element-binding protein (CREB)	SM00338:BRLZ	PF00170:bZIP transcription factor,PF00170:bZIP_1,PF02173:pKID,PF02173:pKID domain	dna-binding,nucleus,Transcription,transcription regulation	chain:Cyclic AMP-responsive element-binding protein,DNA-binding region:Basic motif,domain:KID,domain:Leucine-zipper	none	GO:0006350~transcription,GO:0006355~regulation of transcription, DNA-dependent,GO:0045449~regulation of transcription,GO:0051252~regulation of RNA metabolic process	GO:0003677~DNA binding,GO:0003700~transcription factor activity,GO:0030528~transcription regulator activity,GO:0043565~sequence-specific DNA binding,GO:0046983~protein dimerization activity	none	none	none	GO:0008152~metabolic process,GO:0009987~cellular process,GO:0065007~biological regulation	GO:0005488~binding,GO:0030528~transcription regulator activity	GO:0005623~cell,GO:0043226~organelle,GO:0044464~cell part
Q96HU8	DIRAS family, GTP-binding RAS-like 2	Homo sapiens	none	none	none	IPR001806:Ras GTPase,IPR003577:Ras small GTPase, Ras type,IPR005225:Small GTP-binding protein,IPR013753:Ras	none	none	none	A Genome-Wide Association Study Identifies Protein Quantitative Trait Loci (pQTLs),Genetic correlates of brain aging on MRI and cognitive test measures: a genome-wide association and linkage analysis in the Framingham Study	none	SM00173:RAS	PF00071:Ras	3d-structure,cell membrane,complete proteome,gtp-binding,lipoprotein,membrane,methylation,nucleotide-binding,prenylation	chain:GTP-binding protein Di-Ras2,helix,lipid moiety-binding region:S-geranylgeranyl cysteine,modified residue,nucleotide phosphate-binding region:GTP,propeptide:Removed in mature form,short sequence motif:Effector region,strand,turn	GO:0005886~plasma membrane,GO:0009898~internal side of plasma membrane,GO:0044459~plasma membrane part	GO:0007242~intracellular signaling cascade,GO:0007264~small GTPase mediated signal transduction	GO:0000166~nucleotide binding,GO:0003924~GTPase activity,GO:0005525~GTP binding,GO:0017076~purine nucleotide binding,GO:0019001~guanyl nucleotide binding,GO:0032553~ribonucleotide binding,GO:0032555~purine ribonucleotide binding,GO:0032561~guanyl ribonucleotide binding	none	none	none	GO:0065007~biological regulation	GO:0003824~catalytic activity,GO:0005488~binding	GO:0005623~cell,GO:0044464~cell part
A4QNP7	DMRT-like family A2	Xenopus (Silurana) tropicalis	none	none	none	IPR001275:DM DNA-binding,IPR005173:DMRTA motif	none	none	none	none	none	SM00301:DM	PF00751:DM,PF00751:DM DNA binding domain,PF03474:DMA,PF03474:DMRTA motif	dna-binding,metal-binding,nucleus,zinc	chain:Doublesex- and mab-3-related transcription factor A2,compositionally biased region:Ser-rich,DNA-binding region:DM	none	GO:0003006~reproductive developmental process,GO:0006355~regulation of transcription, DNA-dependent,GO:0007548~sex differentiation,GO:0045449~regulation of transcription,GO:0051252~regulation of RNA metabolic process	GO:0003677~DNA binding,GO:0003700~transcription factor activity,GO:0008270~zinc ion binding,GO:0030528~transcription regulator activity,GO:0043167~ion binding,GO:0043169~cation binding,GO:0046872~metal ion binding,GO:0046914~transition metal ion binding	none	none	none	GO:0000003~reproduction,GO:0022414~reproductive process,GO:0032502~developmental process,GO:0065007~biological regulation	GO:0005488~binding,GO:0030528~transcription regulator activity	GO:0005623~cell,GO:0043226~organelle,GO:0044464~cell part
Q18775	DOPamine receptor	Caenorhabditis elegans	none	none	none	IPR000276:7TM GPCR, rhodopsin-like,IPR017452:GPCR, rhodopsin-like superfamily	none	P00026:Heterotrimeric G-protein signaling pathway-Gi alpha and Gs alpha mediated pathway,P00027:Heterotrimeric G-protein signaling pathway-Gq alpha and Go alpha mediated pathway	none	none	none	none	PF00001:7tm_1	cell membrane,complete proteome,g-protein coupled receptor,glycoprotein,membrane,receptor,transducer,transmembrane	chain:Dopamine receptor 4,glycosylation site:N-linked (GlcNAc...),topological domain:Cytoplasmic,topological domain:Extracellular,transmembrane region	GO:0005886~plasma membrane,GO:0008021~synaptic vesicle,GO:0012505~endomembrane system,GO:0012506~vesicle membrane,GO:0016021~integral to membrane,GO:0016023~cytoplasmic membrane-bounded vesicle,GO:0030135~coated vesicle,GO:0030136~clathrin-coated vesicle,GO:0030285~integral to synaptic vesicle membrane,GO:0030659~cytoplasmic vesicle membrane,GO:0030662~coated vesicle membrane,GO:0030665~clathrin …	GO:0006140~regulation of nucleotide metabolic process,GO:0007166~cell surface receptor linked signal transduction,GO:0007186~G-protein coupled receptor protein signaling pathway,GO:0007187~G-protein signaling, coupled to cyclic nucleotide second messenger,GO:0007188~G-protein signaling, coupled to cAMP nucleotide second messenger,GO:0007189~activation of adenylate cyclase activity by G-protein si…	GO:0001653~peptide receptor activity,GO:0004977~melanocortin receptor activity,GO:0008528~peptide receptor activity, G-protein coupled,GO:0042277~peptide binding	none	none	none	GO:0065007~biological regulation	GO:0005488~binding,GO:0060089~molecular transducer activity	GO:0005623~cell,GO:0043226~organelle,GO:0044422~organelle part,GO:0044456~synapse part,GO:0044464~cell part,GO:0045202~synapse
Q6NRS6	Damage-regulated autophagy modulator	Xenopus laevis	none	none	none	IPR019402:Frag1/DRAM/Sfk1	none	none	none	none	PIRSF028897:Caenorhabditis elegans hypothetical protein C36F7.4b	none	PF10277:Frag1,PF10277:Frag1/DRAM/Sfk1 family	Apoptosis,autophagy,lysosome,membrane,transmembrane	chain:DNA damage-regulated autophagy modulator protein 1,transmembrane region	GO:0000323~lytic vacuole,GO:0005764~lysosome,GO:0005773~vacuole,GO:0016021~integral to membrane,GO:0031224~intrinsic to membrane	GO:0006914~autophagy,GO:0006915~apoptosis,GO:0008219~cell death,GO:0012501~programmed cell death,GO:0016265~death	none	none	none	none	GO:0008152~metabolic process,GO:0009987~cellular process,GO:0016265~death	none	GO:0005623~cell,GO:0043226~organelle,GO:0044464~cell part
Q9VHR6	Dmel_CG7331	Drosophila melanogaster	none	none	none	IPR019360:Protein of unknown function DUF2224	none	none	none	none	none	none	PF10227:DUF2224,PF10227:Uncharacterized conserved protein	autophagy,complete proteome,cytoplasm,phosphoprotein	chain:Autophagy-related protein 13 homolog,compositionally biased region:Asn-rich,modified residue	none	none	none	1977432:Autophagy-specific gene 1,1991609:Dmel_CG7053	1991609:Dmel_CG7053	none	none	GO:0005488~binding	none
O15083	ELKS/RAB6-interacting/CAST family member 2	Homo sapiens	none	none	none	IPR019323:CAZ complex, RIM-binding protein	none	none	none	Genome-wide association with bone mass and geometry in the Framingham Heart Study	none	none	PF10174:Cast	cell junction,coiled coil,complete proteome,cytoplasm,cytoskeleton,phosphoprotein,polymorphism,synapse,Synaptosome	chain:ERC protein 2,compositionally biased region:Poly-Gly,compositionally biased region:Poly-His,compositionally biased region:Poly-Lys,modified residue,sequence variant	GO:0000267~cell fraction,GO:0005624~membrane fraction,GO:0005626~insoluble fraction,GO:0005856~cytoskeleton,GO:0005886~plasma membrane,GO:0019717~synaptosome,GO:0030054~cell junction,GO:0030426~growth cone,GO:0030427~site of polarized growth,GO:0042734~presynaptic membrane,GO:0042995~cell projection,GO:0043005~neuron projection,GO:0043228~non-membrane-bounded organelle,GO:0043232~intracellular no…	none	none	773638:protein tyrosine phosphatase, receptor type, f polypeptide (PTPRF), interacting protein (liprin), alpha 1,779843:protein tyrosine phosphatase, receptor type, f polypeptide (PTPRF), interacting protein (liprin), alpha 2,782930:protein tyrosine phosphatase, receptor type, f polypeptide (PTPRF), interacting protein (liprin), alpha 3	none	none	none	GO:0005488~binding	GO:0005623~cell,GO:0043226~organelle,GO:0044456~synapse part,GO:0044464~cell part,GO:0045202~synapse
Q2VWH6	FEZ family zinc finger 2	Bos taurus	none	none	General function prediction only,Transcription / Cell division and chromosome partitioning	IPR007087:Zinc finger, C2H2-type,IPR013087:Zinc finger, C2H2-type/integrase, DNA-binding,IPR015880:Zinc finger, C2H2-like	none	none	none	none	none	SM00355:ZnF_C2H2	PF00096:304-326,PF00096:zf-C2H2	developmental protein,differentiation,dna-binding,metal-binding,neurogenesis,nucleus,polymorphism,repeat,repressor,Transcription,transcription regulation,zinc,zinc-finger	chain:Fez family zinc finger protein 2,compositionally biased region:Gly-rich,sequence variant,short sequence motif:Engrailed homology 1 repressor,zinc finger region:C2H2-type 1,zinc finger region:C2H2-type 2,zinc finger region:C2H2-type 3,zinc finger region:C2H2-type 4,zinc finger region:C2H2-type 5,zinc finger region:C2H2-type 6	none	GO:0000902~cell morphogenesis,GO:0000904~cell morphogenesis involved in differentiation,GO:0006350~transcription,GO:0006928~cell motion,GO:0007409~axonogenesis,GO:0007411~axon guidance,GO:0007413~axonal fasciculation,GO:0007610~behavior,GO:0007626~locomotory behavior,GO:0008037~cell recognition,GO:0008038~neuron recognition,GO:0016358~dendrite development,GO:0030030~cell projection organization,G…	GO:0003677~DNA binding,GO:0008270~zinc ion binding,GO:0043167~ion binding,GO:0043169~cation binding,GO:0046872~metal ion binding,GO:0046914~transition metal ion binding	none	none	none	GO:0008152~metabolic process,GO:0009987~cellular process,GO:0016043~cellular component organization,GO:0032501~multicellular organismal process,GO:0032502~developmental process,GO:0050896~response to stimulus,GO:0065007~biological regulation	GO:0005488~binding	GO:0005623~cell,GO:0043226~organelle,GO:0044464~cell part
O42127	FGF receptor 3	Xenopus laevis	none	none	none	IPR000719:Protein kinase, core,IPR001245:Tyrosine protein kinase,IPR003598:Immunoglobulin subtype 2,IPR003599:Immunoglobulin subtype,IPR007110:Immunoglobulin-like,IPR008266:Tyrosine protein kinase, active site,IPR013098:Immunoglobulin I-set,IPR013151:Immunoglobulin,IPR013783:Immunoglobulin-like fold,IPR016248:Fibroblast growth factor receptor,IPR017441:Protein kinase, ATP binding site	xla04010:MAPK signaling pathway,xla04144:Endocytosis,xla04810:Regulation of actin cytoskeleton	P00005:Angiogenesis,P00021:FGF signaling pathway	2.7.10.1	none	PIRSF000628:FGFR,PIRSF000628:fibroblast growth factor receptor	SM00219:TyrKc,SM00408:IGc2,SM00409:IG	PF00047:257-328,PF00047:ig,PF07679:I-set,PF07679:Immunoglobulin I-set domain,PF07714:Pkinase_Tyr,PF07714:Protein tyrosine kinase	atp-binding,disulfide bond,glycoprotein,Immunoglobulin domain,kinase,membrane,nucleotide-binding,phosphoprotein,receptor,repeat,signal,transferase,transmembrane,tyrosine-protein kinase	active site:Proton acceptor,binding site:ATP,chain:Fibroblast growth factor receptor 3,compositionally biased region:Asp-rich,compositionally biased region:Poly-Ser,disulfide bond,domain:Ig-like C2-type 1,domain:Ig-like C2-type 2,domain:Ig-like C2-type 3,domain:Protein kinase,glycosylation site:N-linked (GlcNAc...),modified residue,nucleotide phosphate-binding region:ATP,signal peptide,topologica…	GO:0016021~integral to membrane,GO:0031224~intrinsic to membrane	GO:0006468~protein amino acid phosphorylation,GO:0006793~phosphorus metabolic process,GO:0006796~phosphate metabolic process,GO:0016310~phosphorylation	GO:0000166~nucleotide binding,GO:0001882~nucleoside binding,GO:0001883~purine nucleoside binding,GO:0004672~protein kinase activity,GO:0004713~protein tyrosine kinase activity,GO:0004714~transmembrane receptor protein tyrosine kinase activity,GO:0005524~ATP binding,GO:0017076~purine nucleotide binding,GO:0030554~adenyl nucleotide binding,GO:0032553~ribonucleotide binding,GO:0032555~purine ribonuc…	none	none	none	GO:0008152~metabolic process,GO:0009987~cellular process	GO:0003824~catalytic activity,GO:0005488~binding,GO:0060089~molecular transducer activity	GO:0005623~cell,GO:0044464~cell part
Q1LZ71	Fas apoptotic inhibitory molecule 2	Bos taurus	none	none	none	IPR006214:Uncharacterised protein family UPF0005	none	none	none	none	none	none	PF01027:UPF0005	Apoptosis,cell junction,cell membrane,glycoprotein,membrane,phosphoprotein,postsynaptic cell membrane,synapse,transmembrane	chain:Fas apoptotic inhibitory molecule 2,glycosylation site:N-linked (GlcNAc...),modified residue,transmembrane region	GO:0005886~plasma membrane,GO:0016021~integral to membrane,GO:0030054~cell junction,GO:0031224~intrinsic to membrane,GO:0044456~synapse part,GO:0044459~plasma membrane part,GO:0045202~synapse,GO:0045211~postsynaptic membrane	GO:0006915~apoptosis,GO:0008219~cell death,GO:0012501~programmed cell death,GO:0016265~death	none	none	none	none	GO:0009987~cellular process,GO:0016265~death	none	GO:0005623~cell,GO:0044456~synapse part,GO:0044464~cell part,GO:0045202~synapse
Q04589	Fibroblast growth factor receptor 1; fibroblast growth factor receptor 1-like	Rattus norvegicus	none	none	none	IPR000719:Protein kinase, core,IPR001245:Tyrosine protein kinase,IPR003598:Immunoglobulin subtype 2,IPR007110:Immunoglobulin-like,IPR008266:Tyrosine protein kinase, active site,IPR013098:Immunoglobulin I-set,IPR013151:Immunoglobulin,IPR013783:Immunoglobulin-like fold,IPR016248:Fibroblast growth factor receptor,IPR017441:Protein kinase, ATP binding site	rno04010:MAPK signaling pathway,rno04520:Adherens junction,rno04810:Regulation of actin cytoskeleton,rno05200:Pathways in cancer,rno05215:Prostate cancer,rno05218:Melanoma	P00005:Angiogenesis,P00021:FGF signaling pathway	2.7.10.1	none	PIRSF000628:FGFR,PIRSF000628:fibroblast growth factor receptor	SM00219:TyrKc,SM00408:IGc2	PF00047:ig,PF00047:Immunoglobulin domain,PF07679:164-267,PF07679:255-358,PF07679:I-set,PF07714:Pkinase_Tyr,PF07714:Protein tyrosine kinase	alternative splicing,ATP,atp-binding,autophosphorylation,disulfide bond,glycoprotein,growth factor receptor,heparin-binding,Immunoglobulin domain,kinase,membrane,nucleotide-binding,phosphoprotein,receptor,repeat,signal,transferase,transmembrane,transmembrane protein,tyrosine-protein kinase	active site:Proton acceptor,binding site:ATP,chain:Basic fibroblast growth factor receptor 1,disulfide bond,domain:Ig-like C2-type 1,domain:Ig-like C2-type 2,domain:Ig-like C2-type 3,domain:Protein kinase,glycosylation site:N-linked (GlcNAc...),modified residue,nucleotide phosphate-binding region:ATP,region of interest:Heparin-binding,signal peptide,site:Mediates interaction with PLC-gamma and SH…	GO:0005886~plasma membrane,GO:0016021~integral to membrane,GO:0031224~intrinsic to membrane	GO:0001501~skeletal system development,GO:0001525~angiogenesis,GO:0001568~blood vessel development,GO:0001655~urogenital system development,GO:0001656~metanephros development,GO:0001657~ureteric bud development,GO:0001701~in utero embryonic development,GO:0001708~cell fate specification,GO:0001759~induction of an organ,GO:0001763~morphogenesis of a branching structure,GO:0001822~kidney developmen…	GO:0000166~nucleotide binding,GO:0001871~pattern binding,GO:0001882~nucleoside binding,GO:0001883~purine nucleoside binding,GO:0004672~protein kinase activity,GO:0004713~protein tyrosine kinase activity,GO:0004714~transmembrane receptor protein tyrosine kinase activity,GO:0005007~fibroblast growth factor receptor activity,GO:0005524~ATP binding,GO:0005539~glycosaminoglycan binding,GO:0008201~hepa…	388835:neuropilin 1	none	none	GO:0008152~metabolic process,GO:0009987~cellular process,GO:0016043~cellular component organization,GO:0032501~multicellular organismal process,GO:0032502~developmental process,GO:0065007~biological regulation	GO:0003824~catalytic activity,GO:0005488~binding,GO:0060089~molecular transducer activity	GO:0005623~cell,GO:0044464~cell part
Q9FJX6	Formin-like protein 6	Arabidopsis thaliana	none	none	none	IPR003104:Actin-binding FH2 and DRF autoregulatory,IPR015425:Actin-binding FH2	none	none	none	none	none	SM00498:FH2	PF02181:FH2,PF02181:Formin Homology 2 Domain	complete proteome,membrane,phosphoprotein,signal,transmembrane	chain:Formin-like protein 6,compositionally biased region:Poly-Ser,compositionally biased region:Pro-rich,domain:FH2,modified residue,signal peptide,transmembrane region	GO:0005618~cell wall,GO:0005730~nucleolus,GO:0005819~spindle,GO:0005856~cytoskeleton,GO:0005886~plasma membrane,GO:0009524~phragmoplast,GO:0015630~microtubule cytoskeleton,GO:0016021~integral to membrane,GO:0030312~external encapsulating structure,GO:0031224~intrinsic to membrane,GO:0031974~membrane-enclosed lumen,GO:0031981~nuclear lumen,GO:0043228~non-membrane-bounded organelle,GO:0043232~intra…	GO:0007010~cytoskeleton organization,GO:0030029~actin filament-based process,GO:0030036~actin cytoskeleton organization	GO:0003779~actin binding,GO:0008092~cytoskeletal protein binding	none	none	none	GO:0009987~cellular process,GO:0016043~cellular component organization	GO:0005488~binding	GO:0005623~cell,GO:0031974~membrane-enclosed lumen,GO:0043226~organelle,GO:0044422~organelle part,GO:0044464~cell part
Q86V85	G protein-coupled receptor 180	Homo sapiens	none	none	none	IPR019336:Rhodopsin-like GPCR transmembrane domain	none	none	none	none	none	none	PF10192:GpcrRhopsn4,PF10192:Rhodopsin-like GPCR transmembrane domain	complete proteome,glycoprotein,membrane,polymorphism,signal,transmembrane	chain:Integral membrane protein GPR180,glycosylation site:N-linked (GlcNAc...),sequence variant,signal peptide,transmembrane region	GO:0016021~integral to membrane,GO:0031224~intrinsic to membrane	none	none	none	none	none	none	none	GO:0005623~cell,GO:0044464~cell part
Q3U487	HECT domain containing 3	Mus musculus	none	none	none	IPR000569:HECT,IPR004939:Anaphase-promoting complex, subunit 10	none	none	6.3.2.-	none	none	SM00119:HECTc	PF00632:HECT,PF00632:HECT-domain,PF03256:Anaphase-promoting complex, subunit 10,PF03256:APC10	alternative splicing,ligase,ubl conjugation pathway	active site:Glycyl thioester intermediate,chain:Probable E3 ubiquitin-protein ligase HECTD3,domain:DOC,domain:HECT,sequence conflict,splice variant	GO:0000151~ubiquitin ligase complex,GO:0000152~nuclear ubiquitin ligase complex,GO:0005680~anaphase-promoting complex	GO:0006508~proteolysis,GO:0007088~regulation of mitosis,GO:0007346~regulation of mitotic cell cycle,GO:0009057~macromolecule catabolic process,GO:0010564~regulation of cell cycle process,GO:0019941~modification-dependent protein catabolic process,GO:0030071~regulation of mitotic metaphase/anaphase transition,GO:0030163~protein catabolic process,GO:0033043~regulation of organelle organization,GO:0…	GO:0016879~ligase activity, forming carbon-nitrogen bonds,GO:0016881~acid-amino acid ligase activity	none	none	none	GO:0008152~metabolic process,GO:0009987~cellular process,GO:0065007~biological regulation	GO:0003824~catalytic activity,GO:0005488~binding	GO:0005623~cell,GO:0032991~macromolecular complex,GO:0043226~organelle,GO:0044422~organelle part,GO:0044464~cell part
Q6LAF1	Histone H4	Dendronephthya klunzingeri	none	none	none	IPR001951:Histone H4,IPR007125:Histone core,IPR019809:Histone H4, conserved site	none	none	none	none	PIRSF002052:histone H4	SM00417:H4	PF00125:Core histone H2A/H2B/H3/H4,PF00125:Histone	acetylation,chromosomal protein,dna-binding,methylation,nucleosome core,nucleus	chain:Histone H4,modified residue	GO:0000785~chromatin,GO:0000786~nucleosome,GO:0005694~chromosome,GO:0032993~protein-DNA complex,GO:0043228~non-membrane-bounded organelle,GO:0043232~intracellular non-membrane-bounded organelle,GO:0044427~chromosomal part	GO:0006323~DNA packaging,GO:0006325~chromatin organization,GO:0006333~chromatin assembly or disassembly,GO:0006334~nucleosome assembly,GO:0031497~chromatin assembly,GO:0034621~cellular macromolecular complex subunit organization,GO:0034622~cellular macromolecular complex assembly,GO:0034728~nucleosome organization,GO:0043933~macromolecular complex subunit organization,GO:0051276~chromosome organi…	GO:0003677~DNA binding	none	none	none	GO:0009987~cellular process,GO:0016043~cellular component organization,GO:0044085~cellular component biogenesis	GO:0005488~binding	GO:0005623~cell,GO:0032991~macromolecular complex,GO:0043226~organelle,GO:0044422~organelle part,GO:0044464~cell part
Q23027	INneXin	Caenorhabditis elegans	none	none	none	IPR000990:Innexin	none	none	none	none	none	none	PF00876:Innexin	cell junction,cell membrane,complete proteome,gap junction,membrane,transmembrane	chain:Innexin-5,transmembrane region	GO:0005886~plasma membrane,GO:0005911~cell-cell junction,GO:0005921~gap junction,GO:0016021~integral to membrane,GO:0030054~cell junction,GO:0031224~intrinsic to membrane,GO:0044459~plasma membrane part	none	none	none	none	none	none	none	GO:0005623~cell,GO:0044464~cell part
Q18885	Inhibitor of Cell Death	Caenorhabditis elegans	none	none	none	IPR002715:Nascent polypeptide-associated complex NAC	none	none	none	none	none	none	PF01849:NAC	complete proteome,nucleus,Transcription,transcription regulation	chain:Transcription factor BTF3 homolog,domain:NAC-A/B	none	GO:0003006~reproductive developmental process,GO:0006350~transcription,GO:0007548~sex differentiation,GO:0009792~embryonic development ending in birth or egg hatching,GO:0010171~body morphogenesis,GO:0010941~regulation of cell death,GO:0040008~regulation of growth,GO:0040009~regulation of growth rate,GO:0040010~positive regulation of growth rate,GO:0040035~hermaphrodite genitalia development,GO:0…	none	2301987:AMP-Activated Kinase,2303335:LEThal,2322756:Nascent polypeptide-associated complex subunit alpha	2301987:AMP-Activated Kinase,2303335:LEThal,2322756:Nascent polypeptide-associated complex subunit alpha	none	GO:0000003~reproduction,GO:0008152~metabolic process,GO:0009987~cellular process,GO:0022414~reproductive process,GO:0032501~multicellular organismal process,GO:0032502~developmental process,GO:0040011~locomotion,GO:0065007~biological regulation	GO:0005488~binding	GO:0005623~cell,GO:0043226~organelle,GO:0044464~cell part
Q8N8K9	KIAA1958	Homo sapiens	none	none	none	none	none	none	none	none	none	none	none	alternative splicing,complete proteome,phosphoprotein	chain:Uncharacterized protein KIAA1958,modified residue,sequence conflict,splice variant	none	none	none	none	none	none	none	none	none
Q9Z0Z7	Kruppel-like factor 5	Mus musculus	none	none	none	IPR007087:Zinc finger, C2H2-type,IPR013087:Zinc finger, C2H2-type/integrase, DNA-binding,IPR015880:Zinc finger, C2H2-like	none	none	none	none	none	SM00355:ZnF_C2H2	PF00096:zf-C2H2	activator,dna-binding,metal-binding,nucleus,repeat,Transcription,transcription regulation,zinc,zinc-finger	chain:Krueppel-like factor 5,sequence conflict,zinc finger region:C2H2-type 1,zinc finger region:C2H2-type 2,zinc finger region:C2H2-type 3	none	GO:0001525~angiogenesis,GO:0001568~blood vessel development,GO:0001944~vasculature development,GO:0006350~transcription,GO:0006355~regulation of transcription, DNA-dependent,GO:0008284~positive regulation of cell proliferation,GO:0009891~positive regulation of biosynthetic process,GO:0010557~positive regulation of macromolecule biosynthetic process,GO:0010604~positive regulation of macromolecule …	GO:0003677~DNA binding,GO:0003700~transcription factor activity,GO:0008270~zinc ion binding,GO:0030528~transcription regulator activity,GO:0043167~ion binding,GO:0043169~cation binding,GO:0046872~metal ion binding,GO:0046914~transition metal ion binding	446110:CCAAT/enhancer binding protein (C/EBP), beta	none	none	GO:0008152~metabolic process,GO:0009987~cellular process,GO:0016043~cellular component organization,GO:0032501~multicellular organismal process,GO:0032502~developmental process,GO:0044085~cellular component biogenesis,GO:0065007~biological regulation	GO:0005488~binding,GO:0030528~transcription regulator activity	GO:0005623~cell,GO:0043226~organelle,GO:0044464~cell part
Q5T7N2	LINE-1 type transposase domain containing 1	Homo sapiens	none	none	none	IPR004244:Transposase, L1	none	none	none	none	none	none	PF02994:652-860,PF02994:Transposase_22	coiled coil,complete proteome,polymorphism	chain:LINE-1 type transposase domain-containing protein 1,compositionally biased region:Glu-rich,compositionally biased region:Poly-Glu,sequence conflict,sequence variant	none	none	none	none	784785:zinc finger protein 512B	none	none	none	none
Q03427	Lamin C	Drosophila melanogaster	none	none	none	IPR001322:Intermediate filament, C-terminal,IPR001664:Intermediate filament protein,IPR016044:Filament,IPR018039:Intermediate filament protein, conserved site	none	P00020:FAS signaling pathway	none	none	none	none	PF00038:Filament,PF00038:Intermediate filament protein,PF00932:IF_tail,PF00932:Intermediate filament tail domain	coiled coil,complete proteome,Intermediate filament,nucleus,phosphoprotein	chain:Lamin-C,modified residue,region of interest:Coil 1A,region of interest:Coil 1B,region of interest:Coil 2,region of interest:Head,region of interest:Linker 1,region of interest:Linker 2,region of interest:Rod,region of interest:Tail,sequence conflict,short sequence motif:Nuclear localization signal,site:Heptad change of phase	GO:0005635~nuclear envelope,GO:0005637~nuclear inner membrane,GO:0005638~lamin filament,GO:0005652~nuclear lamina,GO:0005856~cytoskeleton,GO:0005882~intermediate filament,GO:0012505~endomembrane system,GO:0019866~organelle inner membrane,GO:0031090~organelle membrane,GO:0031965~nuclear membrane,GO:0031967~organelle envelope,GO:0031974~membrane-enclosed lumen,GO:0031975~envelope,GO:0031981~nuclear…	GO:0000278~mitotic cell cycle,GO:0006997~nucleus organization,GO:0006998~nuclear envelope organization,GO:0007049~cell cycle,GO:0007084~mitotic nuclear envelope reassembly,GO:0010256~endomembrane organization,GO:0016044~membrane organization,GO:0022402~cell cycle process,GO:0031468~nuclear envelope reassembly	GO:0005198~structural molecule activity	1992021:Transport and Golgi organization 6	1980280:Dmel_CG8169,1992021:Transport and Golgi organization 6	none	GO:0009987~cellular process,GO:0016043~cellular component organization	GO:0005198~structural molecule activity	GO:0005623~cell,GO:0031974~membrane-enclosed lumen,GO:0031975~envelope,GO:0032991~macromolecular complex,GO:0043226~organelle,GO:0044422~organelle part,GO:0044464~cell part
Q67FQ3	Low density lipoprotein receptor adapter protein 1-B	Xenopus laevis	none	none	none	IPR006020:Phosphotyrosine interaction region,IPR011993:Pleckstrin homology-type	xla04144:Endocytosis	none	none	none	none	SM00462:PTB	PF00640:Phosphotyrosine interaction domain,PF00640:PID	atherosclerosis,cholesterol metabolism,cytoplasm,Endocytosis,hyperlipidemia,lipid metabolism,steroid metabolism	chain:Low density lipoprotein receptor adapter protein 1-B,compositionally biased region:Ser-rich,domain:PID,region of interest:AP-2 complex binding,sequence conflict,short sequence motif:Clathrin box	none	GO:0006897~endocytosis,GO:0008202~steroid metabolic process,GO:0008203~cholesterol metabolic process,GO:0010324~membrane invagination,GO:0016044~membrane organization,GO:0016125~sterol metabolic process,GO:0016192~vesicle-mediated transport	none	none	none	none	GO:0008152~metabolic process,GO:0009987~cellular process,GO:0016043~cellular component organization,GO:0051179~localization,GO:0051234~establishment of localization	none	GO:0005623~cell,GO:0044464~cell part
A2AJA7	MAM domain containing 4	Mus musculus	none	none	none	IPR000998:MAM,IPR002172:Low density lipoprotein-receptor, class A, cysteine-rich	none	none	none	none	none	SM00137:MAM,SM00192:LDLa	PF00057:Ldl_recept_a,PF00057:Low-density lipoprotein receptor domain class A,PF00629:272-426,PF00629:MAM	alternative splicing,disulfide bond,glycoprotein,membrane,phosphoprotein,protein transport,repeat,signal,transmembrane,transport	chain:Apical endosomal glycoprotein,disulfide bond,domain:LDL-receptor class A 1; truncated,domain:LDL-receptor class A 2,domain:LDL-receptor class A 3,domain:MAM 1,domain:MAM 2,domain:MAM 3,domain:MAM 4,domain:MAM 5,domain:MAM 6,glycosylation site:N-linked (GlcNAc...),modified residue,signal peptide,splice variant,topological domain:Cytoplasmic,topological domain:Extracellular,transmembrane regi…	GO:0016021~integral to membrane,GO:0031224~intrinsic to membrane	GO:0008104~protein localization,GO:0015031~protein transport,GO:0045184~establishment of protein localization	none	none	none	none	GO:0051179~localization,GO:0051234~establishment of localization	none	GO:0005623~cell,GO:0044464~cell part
Q63191	MAM domain containing 4	Rattus norvegicus	none	none	none	IPR000998:MAM,IPR002172:Low density lipoprotein-receptor, class A, cysteine-rich	none	none	none	none	none	SM00137:MAM,SM00192:LDLa	PF00057:Ldl_recept_a,PF00057:Low-density lipoprotein receptor domain class A,PF00629:273-427,PF00629:MAM	direct protein sequencing,disulfide bond,glycoprotein,membrane,phosphoprotein,protein transport,repeat,signal,transmembrane,transport	chain:Apical endosomal glycoprotein,disulfide bond,domain:LDL-receptor class A 1; truncated,domain:LDL-receptor class A 2,domain:LDL-receptor class A 3,domain:MAM 1,domain:MAM 2,domain:MAM 3,domain:MAM 4,domain:MAM 5,domain:MAM 6,glycosylation site:N-linked (GlcNAc...),modified residue,signal peptide,topological domain:Cytoplasmic,topological domain:Extracellular,transmembrane region	GO:0005768~endosome,GO:0016021~integral to membrane,GO:0031224~intrinsic to membrane	GO:0008104~protein localization,GO:0015031~protein transport,GO:0045184~establishment of protein localization	none	none	none	none	GO:0051179~localization,GO:0051234~establishment of localization	none	GO:0005623~cell,GO:0043226~organelle,GO:0044464~cell part
Q6UXC1	MAM domain containing 4	Homo sapiens	none	none	none	IPR000998:MAM,IPR002172:Low density lipoprotein-receptor, class A, cysteine-rich	none	none	none	none	none	SM00137:MAM,SM00192:LDLa	PF00057:Ldl_recept_a,PF00057:Low-density lipoprotein receptor domain class A,PF00629:271-425,PF00629:MAM	alternative splicing,complete proteome,disulfide bond,glycoprotein,membrane,phosphoprotein,polymorphism,protein transport,repeat,signal,transmembrane,transport	chain:Apical endosomal glycoprotein,disulfide bond,domain:LDL-receptor class A 1; truncated,domain:LDL-receptor class A 2,domain:LDL-receptor class A 3,domain:MAM 1,domain:MAM 2,domain:MAM 3,domain:MAM 4,domain:MAM 5,domain:MAM 6,glycosylation site:N-linked (GlcNAc...),modified residue,sequence variant,signal peptide,splice variant,topological domain:Cytoplasmic,topological domain:Extracellular,t…	GO:0016021~integral to membrane,GO:0031224~intrinsic to membrane	GO:0008104~protein localization,GO:0015031~protein transport,GO:0045184~establishment of protein localization	none	none	none	none	GO:0051179~localization,GO:0051234~establishment of localization	none	GO:0005623~cell,GO:0044464~cell part
Q0WYX8	MAM domain containing glycosylphosphatidylinositol anchor 1	Gallus gallus	none	none	none	IPR000998:MAM,IPR003598:Immunoglobulin subtype 2,IPR003599:Immunoglobulin subtype,IPR003961:Fibronectin, type III,IPR007110:Immunoglobulin-like,IPR013106:Immunoglobulin V-set,IPR013151:Immunoglobulin,IPR013783:Immunoglobulin-like fold	none	none	none	none	none	SM00060:FN3,SM00137:MAM,SM00408:IGc2,SM00409:IG	PF00041:fn3,PF00047:ig,PF00629:MAM,PF07686:V-set	cell membrane,developmental protein,differentiation,disulfide bond,glycoprotein,gpi-anchor,Immunoglobulin domain,lipoprotein,membrane,neurogenesis,repeat,signal	chain:MAM domain-containing glycosylphosphatidylinositol anchor protein 1,disulfide bond,domain:Fibronectin type-III,domain:Ig-like 1,domain:Ig-like 2,domain:Ig-like 3,domain:Ig-like 4,domain:Ig-like 5,domain:Ig-like 6,domain:MAM,glycosylation site:N-linked (GlcNAc...),lipid moiety-binding region:GPI-anchor amidated serine,propeptide:Removed in mature form,signal peptide	GO:0005886~plasma membrane,GO:0031224~intrinsic to membrane,GO:0031225~anchored to membrane,GO:0031226~intrinsic to plasma membrane,GO:0044459~plasma membrane part,GO:0046658~anchored to plasma membrane	GO:0001764~neuron migration,GO:0006928~cell motion,GO:0016477~cell migration,GO:0048870~cell motility,GO:0051674~localization of cell	none	none	none	none	GO:0009987~cellular process,GO:0032501~multicellular organismal process,GO:0032502~developmental process,GO:0040011~locomotion,GO:0051179~localization	none	GO:0005623~cell,GO:0044464~cell part
Q99MT8	MAS-related GPR, member H	Mus musculus	none	none	none	IPR000276:7TM GPCR, rhodopsin-like,IPR017452:GPCR, rhodopsin-like superfamily	none	none	none	none	PIRSF001712:mas-related G protein-coupled receptor,PIRSF800006:rhodopsin-like G protein-coupled receptors	none	PF00001:7 transmembrane receptor,PF00001:7tm_1	cell membrane,g-protein coupled receptor,glycoprotein,membrane,receptor,transducer,transmembrane	chain:Mas-related G-protein coupled receptor member H,glycosylation site:N-linked (GlcNAc...),topological domain:Cytoplasmic,topological domain:Extracellular,transmembrane region	GO:0005886~plasma membrane,GO:0016021~integral to membrane,GO:0031224~intrinsic to membrane	GO:0007166~cell surface receptor linked signal transduction,GO:0007186~G-protein coupled receptor protein signaling pathway	none	none	none	none	GO:0065007~biological regulation	GO:0060089~molecular transducer activity	GO:0005623~cell,GO:0044464~cell part
Q5FW46	MGC107804 protein	Xenopus (Silurana) tropicalis	none	none	none	none	none	none	none	none	none	none	none	none	chain:Uncharacterized protein KIAA1370 homolog	none	none	none	none	none	none	none	none	none
Q68EU6	MGC84487 protein	Xenopus laevis	none	none	none	IPR011701:Major facilitator superfamily MFS-1	none	none	none	none	none	none	PF07690:Major Facilitator Superfamily,PF07690:MFS_1	membrane,transmembrane	chain:Major facilitator superfamily domain- containing protein 6-like protein A,transmembrane region	GO:0016021~integral to membrane,GO:0031224~intrinsic to membrane	none	none	none	none	none	none	none	GO:0005623~cell,GO:0044464~cell part
Q3TN34	MICAL-like 2	Mus musculus	none	none	none	IPR001715:Calponin-like actin-binding,IPR001781:Zinc finger, LIM-type	none	none	none	none	none	SM00033:CH,SM00132:LIM	PF00307:CH,PF00412:LIM	LIM domain,metal-binding,zinc	none	GO:0005856~cytoskeleton,GO:0005886~plasma membrane,GO:0005911~cell-cell junction,GO:0005923~tight junction,GO:0015629~actin cytoskeleton,GO:0016327~apicolateral plasma membrane,GO:0030054~cell junction,GO:0032432~actin filament bundle,GO:0043228~non-membrane-bounded organelle,GO:0043232~intracellular non-membrane-bounded organelle,GO:0043296~apical junction complex,GO:0044430~cytoskeletal part,GO…	GO:0006897~endocytosis,GO:0010324~membrane invagination,GO:0016044~membrane organization,GO:0016192~vesicle-mediated transport	GO:0008270~zinc ion binding,GO:0043167~ion binding,GO:0043169~cation binding,GO:0046872~metal ion binding,GO:0046914~transition metal ion binding	none	none	none	GO:0009987~cellular process,GO:0016043~cellular component organization,GO:0051179~localization,GO:0051234~establishment of localization	GO:0005488~binding	GO:0005623~cell,GO:0043226~organelle,GO:0044422~organelle part,GO:0044464~cell part
A0QZA1	MSMEG_3950	Mycobacterium smegmatis	none	none	none	IPR006015:Universal stress protein A,IPR006016:UspA,IPR014729:Rossmann-like alpha/beta/alpha sandwich fold	none	none	none	none	none	none	PF00582:Usp	complete proteome	none	none	none	none	none	none	none	GO:0050896~response to stimulus	none	none
Q5XXP2	Melanopsin	Phodopus sungorus	none	none	none	IPR000276:7TM GPCR, rhodopsin-like,IPR001760:Opsin,IPR017452:GPCR, rhodopsin-like superfamily	none	none	none	none	PIRSF038544:animal opsin,PIRSF800006:rhodopsin-like G protein-coupled receptors	none	PF00001:7 transmembrane receptor,PF00001:7tm_1	biological rhythms,chromophore,disulfide bond,g-protein coupled receptor,glycoprotein,membrane,photoreceptor protein,receptor,retinal protein,sensory transduction,transducer,transmembrane	chain:Melanopsin,disulfide bond,glycosylation site:N-linked (GlcNAc...),modified residue,topological domain:Cytoplasmic,topological domain:Extracellular,transmembrane region	GO:0016021~integral to membrane,GO:0031224~intrinsic to membrane	GO:0007166~cell surface receptor linked signal transduction,GO:0007186~G-protein coupled receptor protein signaling pathway,GO:0007600~sensory perception,GO:0007601~visual perception,GO:0007602~phototransduction,GO:0009314~response to radiation,GO:0009416~response to light stimulus,GO:0009581~detection of external stimulus,GO:0009582~detection of abiotic stimulus,GO:0009583~detection of light sti…	GO:0005501~retinoid binding,GO:0005502~11-cis retinal binding,GO:0008020~G-protein coupled photoreceptor activity,GO:0008289~lipid binding,GO:0009881~photoreceptor activity,GO:0016918~retinal binding,GO:0019840~isoprenoid binding,GO:0019842~vitamin binding	none	none	none	GO:0008152~metabolic process,GO:0009987~cellular process,GO:0032501~multicellular organismal process,GO:0048511~rhythmic process,GO:0050896~response to stimulus,GO:0065007~biological regulation	GO:0005488~binding,GO:0060089~molecular transducer activity	GO:0005623~cell,GO:0044464~cell part
Q6PBH5	NADH dehydrogenase (ubiquinone) 1 alpha subcomplex, 4; hypothetical LOC799961	Danio rerio	none	none	none	IPR019550:NADH dehydrogenase [ubiquinone] 1 alpha subcomplex subunit 4	dre00190:Oxidative phosphorylation	none	none	none	PIRSF037639:NADH dehydrogenase [ubiquinone] (complex I), alpha subcomplex subunit 4	none	PF10526:NADH-ubiquinone reductase complex 1 MLRQ subunit,PF10526:NADH_ub_rd_NUML	electron transport,membrane,mitochondrion,mitochondrion inner membrane,respiratory chain,transport	chain:NADH dehydrogenase [ubiquinone] 1 alpha subcomplex subunit 4	GO:0005739~mitochondrion,GO:0005740~mitochondrial envelope,GO:0005743~mitochondrial inner membrane,GO:0019866~organelle inner membrane,GO:0031090~organelle membrane,GO:0031966~mitochondrial membrane,GO:0031967~organelle envelope,GO:0031975~envelope,GO:0044429~mitochondrial part,GO:0070469~respiratory chain	GO:0006091~generation of precursor metabolites and energy,GO:0022900~electron transport chain,GO:0055114~oxidation reduction	none	none	none	none	GO:0008152~metabolic process,GO:0009987~cellular process,GO:0051179~localization,GO:0051234~establishment of localization	none	GO:0005623~cell,GO:0031975~envelope,GO:0043226~organelle,GO:0044422~organelle part,GO:0044464~cell part
Q92802	NEDD4 binding protein 2-like 2	Homo sapiens	none	none	none	none	none	none	none	none	none	none	none	alternative splicing,coiled coil,complete proteome,phosphoprotein,polymorphism	chain:NEDD4-binding protein 2-like 2,compositionally biased region:Poly-Pro,modified residue,sequence variant,splice variant	none	none	none	798450:hepatocyte nuclear factor 4, alpha	none	none	none	none	none
Q288C4	NLR family, pyrin domain containing 9	Bos taurus	none	none	none	IPR004020:Pyrin,IPR007111:NACHT nucleoside triphosphatase,IPR011029:DEATH-like	none	none	none	none	PIRSF037494:NALP protein	none	PF02758:PAAD/DAPIN/Pyrin domain,PF02758:PAAD_DAPIN,PF05729:NACHT,PF05729:NACHT domain	atp-binding,cytoplasm,leucine-rich repeat,nucleotide-binding,repeat	chain:NACHT, LRR and PYD domains-containing protein 9,domain:DAPIN,domain:NACHT,nucleotide phosphate-binding region:ATP,repeat:LRR 1,repeat:LRR 2,repeat:LRR 3,repeat:LRR 4,repeat:LRR 5,sequence conflict	none	none	GO:0000166~nucleotide binding,GO:0001882~nucleoside binding,GO:0001883~purine nucleoside binding,GO:0005524~ATP binding,GO:0017076~purine nucleotide binding,GO:0030554~adenyl nucleotide binding,GO:0032553~ribonucleotide binding,GO:0032555~purine ribonucleotide binding,GO:0032559~adenyl ribonucleotide binding	none	none	none	none	GO:0005488~binding	GO:0005623~cell,GO:0044464~cell part
Q20176	Nematode AStacin protease	Caenorhabditis elegans	none	none	none	IPR000152:EGF-type aspartate/asparagine hydroxylation conserved site,IPR000742:EGF-like, type 3,IPR000859:CUB,IPR001506:Peptidase M12A, astacin,IPR001881:EGF-like calcium-binding,IPR006025:Peptidase M, neutral zinc metallopeptidases, zinc-binding site,IPR006026:Peptidase, metallopeptidases,IPR006209:EGF,IPR013032:EGF-like region, conserved site,IPR013091:EGF calcium-binding,IPR015446:Bone morphog…	none	P00052:TGF-beta signaling pathway	3.4.24.21	none	PIRSF001199:BMP_1/tolloid-like,PIRSF001199:bone morphogenetic protein 1/tolloid-like protein	SM00042:CUB,SM00179:EGF_CA,SM00235:ZnMc	PF00008:EGF,PF00008:EGF-like domain,PF00431:542-645,PF00431:CUB,PF01400:Astacin,PF07645:Calcium binding EGF domain,PF07645:EGF_CA	complete proteome,disulfide bond,egf-like domain,glycoprotein,hydrolase,metal-binding,metalloprotease,Protease,repeat,Secreted,signal,zinc	chain:Zinc metalloproteinase nas-39,disulfide bond,domain:CUB 1,domain:CUB 2,domain:CUB 3,domain:CUB 4,domain:CUB 5,domain:EGF-like 1; calcium-binding,domain:EGF-like 2; calcium-binding,glycosylation site:N-linked (GlcNAc...),metal ion-binding site:Zinc; catalytic,signal peptide	GO:0005576~extracellular region,GO:0016021~integral to membrane,GO:0031224~intrinsic to membrane	GO:0006508~proteolysis	GO:0004175~endopeptidase activity,GO:0004222~metalloendopeptidase activity,GO:0005509~calcium ion binding,GO:0008233~peptidase activity,GO:0008237~metallopeptidase activity,GO:0008270~zinc ion binding,GO:0043167~ion binding,GO:0043169~cation binding,GO:0046872~metal ion binding,GO:0046914~transition metal ion binding,GO:0070011~peptidase activity, acting on L-amino acid peptides	2301564:protein KINase	none	none	GO:0008152~metabolic process	GO:0003824~catalytic activity,GO:0005488~binding	GO:0005576~extracellular region,GO:0005623~cell,GO:0044464~cell part
Q5B995	Non-histone chromosomal protein 6	Emericella nidulans	none	none	none	IPR000135:High mobility group, HMG1/HMG2, subgroup,IPR000910:High mobility group, HMG1/HMG2	none	none	none	none	none	SM00398:HMG	PF00505:HMG,PF00505:HMG_box	chromosomal protein,complete proteome,DNA damage,dna repair,dna replication,dna-binding,nucleus,Transcription,transcription regulation	chain:Non-histone chromosomal protein 6,DNA-binding region:HMG box	GO:0000228~nuclear chromosome,GO:0000785~chromatin,GO:0000790~nuclear chromatin,GO:0005694~chromosome,GO:0043228~non-membrane-bounded organelle,GO:0043232~intracellular non-membrane-bounded organelle,GO:0044427~chromosomal part,GO:0044454~nuclear chromosome part	GO:0006259~DNA metabolic process,GO:0006260~DNA replication,GO:0006281~DNA repair,GO:0006323~DNA packaging,GO:0006325~chromatin organization,GO:0006333~chromatin assembly or disassembly,GO:0006334~nucleosome assembly,GO:0006338~chromatin remodeling,GO:0006350~transcription,GO:0006355~regulation of transcription, DNA-dependent,GO:0006357~regulation of transcription from RNA polymerase II promoter,…	GO:0003677~DNA binding,GO:0003682~chromatin binding,GO:0043565~sequence-specific DNA binding	none	none	none	GO:0008152~metabolic process,GO:0009987~cellular process,GO:0016043~cellular component organization,GO:0044085~cellular component biogenesis,GO:0050896~response to stimulus,GO:0065007~biological regulation	GO:0005488~binding	GO:0005623~cell,GO:0043226~organelle,GO:0044422~organelle part,GO:0044464~cell part
Q9VCA2	Organic cation transporter	Drosophila melanogaster	none	none	none	IPR011701:Major facilitator superfamily MFS-1	none	none	none	none	none	none	PF07690:Major Facilitator Superfamily,PF07690:MFS_1	complete proteome,glycoprotein,ion transport,membrane,transmembrane,transport	chain:Organic cation transporter protein,glycosylation site:N-linked (GlcNAc...),sequence conflict,topological domain:Cytoplasmic,topological domain:Extracellular,transmembrane region	GO:0016021~integral to membrane,GO:0031224~intrinsic to membrane	GO:0006811~ion transport,GO:0006812~cation transport,GO:0006915~apoptosis,GO:0008219~cell death,GO:0012501~programmed cell death,GO:0015695~organic cation transport,GO:0016265~death	GO:0015101~organic cation transmembrane transporter activity	none	1984279:Imaginal disc growth factor 2	none	GO:0009987~cellular process,GO:0016265~death,GO:0051179~localization,GO:0051234~establishment of localization	GO:0005215~transporter activity,GO:0005488~binding	GO:0005623~cell,GO:0044464~cell part
Q93126	Probable G-protein coupled receptor No9	Balanus amphitrite	none	none	none	IPR000276:7TM GPCR, rhodopsin-like,IPR002233:Adrenergic receptor,IPR017452:GPCR, rhodopsin-like superfamily	none	none	none	none	PIRSF800006:rhodopsin-like G protein-coupled receptors	none	PF00001:7 transmembrane receptor,PF00001:7tm_1	cell membrane,disulfide bond,G protein-coupled receptor,g-protein coupled receptor,glycoprotein,membrane,phosphoprotein,receptor,transducer,transmembrane,transmembrane protein	chain:Probable G-protein coupled receptor No9,disulfide bond,glycosylation site:N-linked (GlcNAc...),sequence conflict,site:Implicated in ligand binding,topological domain:Cytoplasmic,topological domain:Extracellular,transmembrane region	GO:0005886~plasma membrane,GO:0016021~integral to membrane,GO:0031224~intrinsic to membrane	GO:0007166~cell surface receptor linked signal transduction,GO:0007186~G-protein coupled receptor protein signaling pathway	GO:0004935~adrenoceptor activity,GO:0008227~amine receptor activity	none	none	none	GO:0065007~biological regulation	GO:0060089~molecular transducer activity	GO:0005623~cell,GO:0044464~cell part
Q9VAI0	Probable glucosamine 6-phosphate N-acetyltransferase	Drosophila melanogaster	none	none	none	IPR000182:GCN5-related N-acetyltransferase,IPR016181:Acyl-CoA N-acyltransferase	dme00520:Amino sugar and nucleotide sugar metabolism	none	2.3.1.-,2.3.1.4	none	none	none	PF00583:Acetyltransferase,PF00583:Acetyltransf_1	Acyltransferase,complete proteome,transferase	binding site:Substrate,chain:Probable glucosamine 6-phosphate N- acetyltransferase,domain:N-acetyltransferase,region of interest:Acetyl-CoA binding,region of interest:Substrate binding	none	none	GO:0004343~glucosamine 6-phosphate N-acetyltransferase activity,GO:0008080~N-acetyltransferase activity,GO:0016407~acetyltransferase activity,GO:0016410~N-acyltransferase activity,GO:0042802~identical protein binding	none	none	none	GO:0008152~metabolic process	GO:0003824~catalytic activity,GO:0005488~binding	none
Q292U5	Protein espinas	Drosophila pseudoobscura	none	none	none	IPR001781:Zinc finger, LIM-type,IPR010442:PET domain	dpo04310:Wnt signaling pathway	none	none	none	none	SM00132:LIM	PF00412:LIM,PF06297:PET	complete proteome,LIM domain,metal-binding,repeat,zinc	chain:Protein espinas,domain:LIM zinc-binding 1,domain:LIM zinc-binding 2,domain:LIM zinc-binding 3,domain:PET	none	none	GO:0008270~zinc ion binding,GO:0043167~ion binding,GO:0043169~cation binding,GO:0046872~metal ion binding,GO:0046914~transition metal ion binding	none	none	none	none	GO:0005488~binding	none
O60103	Putative E3 ubiquitin-protein ligase C14F5.07	Schizosaccharomyces pombe	none	none	RNA processing and modification	IPR011016:Zinc finger, RING-CH-type,IPR018957:Zinc finger, C3HC4 RING-type	none	none	6.3.2.-	none	none	SM00744:RINGv	PF00097:zf-C3HC4,PF00097:Zinc finger, C3HC4 type	complete proteome,endoplasmic reticulum,ligase,membrane,metal-binding,phosphoprotein,transmembrane,ubl conjugation pathway,zinc,zinc-finger	chain:Putative E3 ubiquitin-protein ligase C14F5.07,modified residue,transmembrane region,zinc finger region:RING-CH-type	GO:0005783~endoplasmic reticulum,GO:0012505~endomembrane system,GO:0016021~integral to membrane,GO:0031224~intrinsic to membrane,GO:0042175~nuclear envelope-endoplasmic reticulum network	GO:0006508~proteolysis,GO:0006511~ubiquitin-dependent protein catabolic process,GO:0009057~macromolecule catabolic process,GO:0010498~proteasomal protein catabolic process,GO:0016567~protein ubiquitination,GO:0019941~modification-dependent protein catabolic process,GO:0030163~protein catabolic process,GO:0030433~ER-associated protein catabolic process,GO:0032446~protein modification by small prot…	GO:0004842~ubiquitin-protein ligase activity,GO:0008270~zinc ion binding,GO:0016879~ligase activity, forming carbon-nitrogen bonds,GO:0016881~acid-amino acid ligase activity,GO:0019787~small conjugating protein ligase activity,GO:0043167~ion binding,GO:0043169~cation binding,GO:0046872~metal ion binding,GO:0046914~transition metal ion binding	none	none	none	GO:0008152~metabolic process,GO:0009987~cellular process	GO:0003824~catalytic activity,GO:0005488~binding	GO:0005623~cell,GO:0043226~organelle,GO:0044464~cell part
Q8EUL6	Putative ribosome biogenesis GTPase rsgA	Mycoplasma penetrans	none	none	none	IPR004881:GTPase EngC,IPR010914:EngC GTPase	none	none	3.6.1.-	none	none	none	PF03193:DUF258	complete proteome,gtp-binding,hydrolase,metal-binding,nucleotide-binding,zinc	chain:Putative ribosome biogenesis GTPase rsgA,domain:EngC GTPase,metal ion-binding site:Zinc,nucleotide phosphate-binding region:GTP,short sequence motif:Knuckle-like cysteine cluster	none	none	GO:0000166~nucleotide binding,GO:0003924~GTPase activity,GO:0005525~GTP binding,GO:0008270~zinc ion binding,GO:0017076~purine nucleotide binding,GO:0019001~guanyl nucleotide binding,GO:0032553~ribonucleotide binding,GO:0032555~purine ribonucleotide binding,GO:0032561~guanyl ribonucleotide binding,GO:0043167~ion binding,GO:0043169~cation binding,GO:0046872~metal ion binding,GO:0046914~transition m…	none	none	none	none	GO:0003824~catalytic activity,GO:0005488~binding	none
Q640R7	RAP1B, member of RAS oncogene family	Xenopus (Silurana) tropicalis	none	none	none	IPR001806:Ras GTPase,IPR003577:Ras small GTPase, Ras type,IPR005225:Small GTP-binding protein,IPR013753:Ras	xtr04010:MAPK signaling pathway,xtr04510:Focal adhesion	none	none	none	PIRSF037165:ras protein	SM00173:RAS	PF00071:Ras,PF00071:Ras family	cell membrane,cytoplasm,gtp-binding,lipoprotein,membrane,methylation,nucleotide-binding,prenylation	chain:Ras-related protein Rap-1b,lipid moiety-binding region:S-geranylgeranyl cysteine,modified residue,nucleotide phosphate-binding region:GTP,propeptide:Removed in mature form,short sequence motif:Effector region	GO:0005829~cytosol,GO:0005886~plasma membrane	GO:0007242~intracellular signaling cascade,GO:0007264~small GTPase mediated signal transduction	GO:0000166~nucleotide binding,GO:0005525~GTP binding,GO:0017076~purine nucleotide binding,GO:0019001~guanyl nucleotide binding,GO:0032553~ribonucleotide binding,GO:0032555~purine ribonucleotide binding,GO:0032561~guanyl ribonucleotide binding	none	none	none	GO:0065007~biological regulation	GO:0005488~binding	GO:0005623~cell,GO:0044464~cell part
O95267	RAS guanyl releasing protein 1 (calcium and DAG-regulated)	Homo sapiens	none	none	none	IPR000651:Guanine nucleotide exchange factor for Ras-like GTPases, N-terminal,IPR001895:Guanine-nucleotide dissociation stimulator CDC25,IPR002219:Protein kinase C, phorbol ester/diacylglycerol binding,IPR002219:Protein kinase C-like, phorbol ester/diacylglycerol binding,IPR008937:Ras guanine nucleotide exchange factor,IPR011992:EF-Hand type,IPR018247:EF-HAND 1,IPR018248:EF hand,IPR018249:EF-HAND…	hsa04010:MAPK signaling pathway,hsa04660:T cell receptor signaling pathway	P00027:Heterotrimeric G-protein signaling pathway-Gq alpha and Go alpha mediated pathway	none	Collaborative genome-wide association analysis supports a role for ANK3 and CACNA1C in bipolar disorder,Follow up analysis of genome-wide association data identifies novel loci for type 1 diabetes	none	SM00109:C1,SM00147:RasGEF,SM00229:RasGEFN	PF00036:efhand,PF00130:C1_1,PF00617:RasGEF,PF00618:RasGEF_N	alternative splicing,calcium,cell membrane,coiled coil,complete proteome,cytoplasm,differentiation,endoplasmic reticulum,golgi apparatus,guanine-nucleotide releasing factor,membrane,metal-binding,phosphoprotein,repeat,systemic lupus erythematosus,zinc,zinc-finger	calcium-binding region:1,calcium-binding region:2,chain:RAS guanyl-releasing protein 1,domain:EF-hand 1,domain:EF-hand 2,domain:N-terminal Ras-GEF,domain:Ras-GEF,modified residue,mutagenesis site,region of interest:PT region; mediates the BCR-dependent translocation to plasma membrane,region of interest:Ras exchanger motif region; required for transforming activity,region of interest:Suppress the…	GO:0000267~cell fraction,GO:0005624~membrane fraction,GO:0005626~insoluble fraction,GO:0005783~endoplasmic reticulum,GO:0005794~Golgi apparatus,GO:0005829~cytosol,GO:0005886~plasma membrane,GO:0019898~extrinsic to membrane	GO:0007242~intracellular signaling cascade,GO:0007264~small GTPase mediated signal transduction,GO:0007265~Ras protein signal transduction,GO:0051056~regulation of small GTPase mediated signal transduction	GO:0005085~guanyl-nucleotide exchange factor activity,GO:0005509~calcium ion binding,GO:0008270~zinc ion binding,GO:0008289~lipid binding,GO:0019992~diacylglycerol binding,GO:0030695~GTPase regulator activity,GO:0043167~ion binding,GO:0043169~cation binding,GO:0046872~metal ion binding,GO:0046914~transition metal ion binding,GO:0060589~nucleoside-triphosphatase regulator activity	none	none	none	GO:0009987~cellular process,GO:0032502~developmental process,GO:0065007~biological regulation	GO:0005488~binding,GO:0030234~enzyme regulator activity	GO:0005623~cell,GO:0043226~organelle,GO:0044464~cell part
Q96A58	RAS-like, estrogen-regulated, growth inhibitor	Homo sapiens	none	none	none	IPR001806:Ras GTPase,IPR003577:Ras small GTPase, Ras type,IPR005225:Small GTP-binding protein,IPR013753:Ras	none	P00047:PDGF signaling pathway	none	none	PIRSF037165:ras protein	SM00173:RAS	PF00071:Ras,PF00071:Ras family	3d-structure,complete proteome,cytoplasm,gtp-binding,nucleotide-binding,phosphoprotein,Proto-oncogene	chain:Ras-related and estrogen-regulated growth inhibitor,compositionally biased region:Poly-Arg,helix,modified residue,nucleotide phosphate-binding region:GTP,strand,turn	GO:0005829~cytosol	GO:0001558~regulation of cell growth,GO:0007242~intracellular signaling cascade,GO:0007264~small GTPase mediated signal transduction,GO:0008285~negative regulation of cell proliferation,GO:0008361~regulation of cell size,GO:0009719~response to endogenous stimulus,GO:0009725~response to hormone stimulus,GO:0010033~response to organic substance,GO:0030308~negative regulation of cell growth,GO:00325…	GO:0000166~nucleotide binding,GO:0001882~nucleoside binding,GO:0001883~purine nucleoside binding,GO:0003924~GTPase activity,GO:0005525~GTP binding,GO:0017076~purine nucleotide binding,GO:0019001~guanyl nucleotide binding,GO:0019003~GDP binding,GO:0030331~estrogen receptor binding,GO:0032553~ribonucleotide binding,GO:0032555~purine ribonucleotide binding,GO:0032561~guanyl ribonucleotide binding,GO…	none	none	none	GO:0050896~response to stimulus,GO:0065007~biological regulation	GO:0003824~catalytic activity,GO:0005488~binding	GO:0005623~cell,GO:0043226~organelle,GO:0044464~cell part
Q0VCJ7	RAS-like, estrogen-regulated, growth inhibitor	Bos taurus	none	none	none	IPR001806:Ras GTPase,IPR003577:Ras small GTPase, Ras type,IPR005225:Small GTP-binding protein,IPR013753:Ras	none	none	none	none	PIRSF037165:ras protein	SM00173:RAS	PF00071:Ras,PF00071:Ras family	cytoplasm,gtp-binding,nucleotide-binding,phosphoprotein,Proto-oncogene	chain:Ras-related and estrogen-regulated growth inhibitor,compositionally biased region:Poly-Arg,modified residue,nucleotide phosphate-binding region:GTP	GO:0005829~cytosol	GO:0001558~regulation of cell growth,GO:0007242~intracellular signaling cascade,GO:0007264~small GTPase mediated signal transduction,GO:0008285~negative regulation of cell proliferation,GO:0008361~regulation of cell size,GO:0009719~response to endogenous stimulus,GO:0009725~response to hormone stimulus,GO:0010033~response to organic substance,GO:0030308~negative regulation of cell growth,GO:00325…	GO:0000166~nucleotide binding,GO:0003924~GTPase activity,GO:0005525~GTP binding,GO:0017076~purine nucleotide binding,GO:0019001~guanyl nucleotide binding,GO:0032553~ribonucleotide binding,GO:0032555~purine ribonucleotide binding,GO:0032561~guanyl ribonucleotide binding	none	none	none	GO:0050896~response to stimulus,GO:0065007~biological regulation	GO:0003824~catalytic activity,GO:0005488~binding	GO:0005623~cell,GO:0043226~organelle,GO:0044464~cell part
Q6P0U3	RAS-like, family 11, member B	Danio rerio	none	none	none	IPR001806:Ras GTPase,IPR005225:Small GTP-binding protein,IPR013753:Ras	none	none	none	none	none	none	PF00071:Ras	gtp-binding,nucleotide-binding	chain:Ras-like protein family member 11B,nucleotide phosphate-binding region:GTP,region of interest:Small GTPase-like,sequence conflict	none	GO:0007242~intracellular signaling cascade,GO:0007264~small GTPase mediated signal transduction,GO:0007492~endoderm development,GO:0007498~mesoderm development,GO:0048382~mesendoderm development	GO:0000166~nucleotide binding,GO:0005525~GTP binding,GO:0017076~purine nucleotide binding,GO:0019001~guanyl nucleotide binding,GO:0032553~ribonucleotide binding,GO:0032555~purine ribonucleotide binding,GO:0032561~guanyl ribonucleotide binding	none	none	none	GO:0032501~multicellular organismal process,GO:0032502~developmental process,GO:0065007~biological regulation	GO:0005488~binding	none
Q8BH86	RIKEN cDNA 9030617O03 gene	Mus musculus	none	none	none	IPR009906:Protein of unknown function DUF1445,IPR017135:Uncharacterised protein family UPF0317, mitochondria	none	none	none	none	PIRSF037204:UCP037204,PIRSF037204:uncharacterized conserved protein	none	PF07286:DUF1445,PF07286:Protein of unknown function	alternative splicing,mitochondrion,transit peptide	chain:UPF0317 protein C14orf159 homolog, mitochondrial,sequence conflict,splice variant,transit peptide:Mitochondrion	GO:0005739~mitochondrion	none	none	none	none	none	none	none	GO:0005623~cell,GO:0043226~organelle,GO:0044464~cell part
Q9DBU3	RIO kinase 3 (yeast)	Mus musculus	none	none	none	IPR000687:RIO kinase,IPR017406:Serine/threonine-protein kinase Rio3,IPR018934:RIO-like kinase,IPR018935:RIO kinase, conserved site	none	none	2.7.11.1	none	PIRSF038146:Ser/Thr_PK_RIO3,PIRSF038146:serine/threonine-protein kinase RIO3	SM00090:RIO	PF01163:RIO1,PF01163:RIO1 family	atp-binding,kinase,nucleotide-binding,phosphoprotein,serine/threonine-protein kinase,transferase	active site:Proton acceptor,binding site:ATP,chain:Serine/threonine-protein kinase RIO3,domain:Protein kinase,modified residue,nucleotide phosphate-binding region:ATP,sequence conflict	none	GO:0006468~protein amino acid phosphorylation,GO:0006793~phosphorus metabolic process,GO:0006796~phosphate metabolic process,GO:0016310~phosphorylation	GO:0000166~nucleotide binding,GO:0001882~nucleoside binding,GO:0001883~purine nucleoside binding,GO:0004672~protein kinase activity,GO:0004674~protein serine/threonine kinase activity,GO:0005524~ATP binding,GO:0017076~purine nucleotide binding,GO:0030554~adenyl nucleotide binding,GO:0032553~ribonucleotide binding,GO:0032555~purine ribonucleotide binding,GO:0032559~adenyl ribonucleotide binding	none	none	none	GO:0008152~metabolic process,GO:0009987~cellular process	GO:0003824~catalytic activity,GO:0005488~binding	none
P70426	Ras-like without CAAX 1	Mus musculus	none	none	none	IPR001806:Ras GTPase,IPR003577:Ras small GTPase, Ras type,IPR005225:Small GTP-binding protein,IPR013753:Ras	none	P00047:PDGF signaling pathway,P00052:TGF-beta signaling pathway	none	none	PIRSF037165:ras protein	SM00173:RAS	PF00071:Ras,PF00071:Ras family	cell membrane,gtp-binding,membrane,nucleotide-binding	chain:GTP-binding protein Rit1,nucleotide phosphate-binding region:GTP	GO:0005886~plasma membrane	GO:0007242~intracellular signaling cascade,GO:0007264~small GTPase mediated signal transduction	GO:0000166~nucleotide binding,GO:0005525~GTP binding,GO:0017076~purine nucleotide binding,GO:0019001~guanyl nucleotide binding,GO:0032553~ribonucleotide binding,GO:0032555~purine ribonucleotide binding,GO:0032561~guanyl ribonucleotide binding	451713:ral guanine nucleotide dissociation stimulator-like 3	none	none	GO:0065007~biological regulation	GO:0005488~binding	GO:0005623~cell,GO:0044464~cell part
P27551	Replication protein E1	Human papillomavirus - 41	none	none	none	IPR001177:DNA helicase E1 protein, C-terminal, Papillomavirus,IPR014000:DNA helicase E1 protein, N-terminal, Papillomavirus,IPR014015:Helicase, superfamily 3, DNA virus,IPR016393:Replication protein E1, papillomavirus	none	none	3.6.1.-	none	PIRSF003383:replication protein E1, papillomavirus type,PIRSF003383:Rep_E1_papillomaV	none	PF00519:Papillomavirus helicase,PF00519:PPV_E1_C,PF00524:E1 Protein, N terminal domain,PF00524:PPV_E1_N	atp-binding,dna replication,dna-binding,early protein,helicase,host nucleus,hydrolase,nucleotide-binding	chain:Replication protein E1,domain:SF3 helicase,nucleotide phosphate-binding region:ATP	GO:0005576~extracellular region,GO:0018995~host,GO:0033643~host cell part,GO:0033646~host intracellular part,GO:0033647~host intracellular organelle,GO:0033648~host intracellular membrane-bounded organelle,GO:0042025~host cell nucleus,GO:0043245~extraorganismal space,GO:0043656~intracellular region of host,GO:0043657~host cell,GO:0044421~extracellular region part	GO:0006259~DNA metabolic process,GO:0006260~DNA replication	GO:0000166~nucleotide binding,GO:0001882~nucleoside binding,GO:0001883~purine nucleoside binding,GO:0003677~DNA binding,GO:0003678~DNA helicase activity,GO:0004003~ATP-dependent DNA helicase activity,GO:0004386~helicase activity,GO:0005524~ATP binding,GO:0008026~ATP-dependent helicase activity,GO:0008094~DNA-dependent ATPase activity,GO:0016887~ATPase activity,GO:0017076~purine nucleotide binding…	none	none	none	GO:0008152~metabolic process,GO:0009987~cellular process	GO:0003824~catalytic activity,GO:0005488~binding	GO:0005576~extracellular region,GO:0005623~cell,GO:0043226~organelle,GO:0044421~extracellular region part,GO:0044464~cell part
P41042	Ribosomal protein S4	Drosophila melanogaster	none	none	none	IPR000876:Ribosomal protein S4e,IPR002942:RNA-binding S4,IPR005824:KOW,IPR013843:Ribosomal protein S4e, N-terminal,IPR013845:Ribosomal protein S4e, central,IPR018199:Ribosomal protein S4e, N-terminal, conserved site	dme03010:Ribosome	none	none	none	PIRSF002116:ribosomal protein S4a/S4e,PIRSF002116:Ribosomal_S4	SM00363:S4,SM00739:KOW	PF00467:KOW,PF00467:KOW motif,PF00900:Ribosomal family S4e,PF00900:Ribosomal_S4e,PF01479:S4,PF01479:S4 domain,PF08071:RS4NT	complete proteome,protein biosynthesis,ribonucleoprotein,ribosomal protein,ribosome,rna-binding,rrna-binding	chain:40S ribosomal protein S4,domain:S4 RNA-binding,sequence conflict	GO:0005811~lipid particle,GO:0005829~cytosol,GO:0005840~ribosome,GO:0015935~small ribosomal subunit,GO:0022626~cytosolic ribosome,GO:0022627~cytosolic small ribosomal subunit,GO:0030529~ribonucleoprotein complex,GO:0033279~ribosomal subunit,GO:0043228~non-membrane-bounded organelle,GO:0043232~intracellular non-membrane-bounded organelle,GO:0044445~cytosolic part	GO:0000022~mitotic spindle elongation,GO:0000226~microtubule cytoskeleton organization,GO:0000278~mitotic cell cycle,GO:0000279~M phase,GO:0006412~translation,GO:0007010~cytoskeleton organization,GO:0007017~microtubule-based process,GO:0007049~cell cycle,GO:0007051~spindle organization,GO:0007052~mitotic spindle organization,GO:0022402~cell cycle process,GO:0022403~cell cycle phase,GO:0051231~spi…	GO:0003723~RNA binding,GO:0003735~structural constituent of ribosome,GO:0005198~structural molecule activity,GO:0019843~rRNA binding,GO:0032182~small conjugating protein binding,GO:0032183~SUMO binding	1975597:Dmel_CG7146,1978760:SoxNeuro Co-Factor,1981115:Dmel_CG6950,1995077:Dmel_CG6196	1975597:Dmel_CG7146,1978760:SoxNeuro Co-Factor,1981115:Dmel_CG6950,1995077:Dmel_CG6196	none	GO:0008152~metabolic process,GO:0009987~cellular process,GO:0016043~cellular component organization	GO:0005198~structural molecule activity,GO:0005488~binding	GO:0005623~cell,GO:0032991~macromolecular complex,GO:0043226~organelle,GO:0044422~organelle part,GO:0044464~cell part
P08645	Roughened	Drosophila melanogaster	none	none	none	IPR001806:Ras GTPase,IPR003577:Ras small GTPase, Ras type,IPR005225:Small GTP-binding protein,IPR013753:Ras	none	P00026:Heterotrimeric G-protein signaling pathway-Gi alpha and Gs alpha mediated pathway,P00027:Heterotrimeric G-protein signaling pathway-Gq alpha and Go alpha mediated pathway,P00034:Integrin signalling pathway	none	none	PIRSF037165:ras protein	SM00173:RAS	PF00071:Ras,PF00071:Ras family	cell membrane,complete proteome,gtp-binding,lipoprotein,membrane,methylation,nucleotide-binding,prenylation,sensory transduction,vision	chain:Ras-like protein 3,lipid moiety-binding region:S-geranylgeranyl cysteine,modified residue,nucleotide phosphate-binding region:GTP,propeptide:Removed in mature form,sequence conflict,sequence variant,short sequence motif:Effector region	GO:0005811~lipid particle,GO:0005886~plasma membrane,GO:0009898~internal side of plasma membrane,GO:0044459~plasma membrane part	GO:0000902~cell morphogenesis,GO:0000904~cell morphogenesis involved in differentiation,GO:0001654~eye development,GO:0001700~embryonic development via the syncytial blastoderm,GO:0001745~compound eye morphogenesis,GO:0001751~compound eye photoreceptor cell differentiation,GO:0001752~compound eye photoreceptor fate commitment,GO:0001754~eye photoreceptor cell differentiation,GO:0002009~morphogene…	GO:0000166~nucleotide binding,GO:0001882~nucleoside binding,GO:0001883~purine nucleoside binding,GO:0003924~GTPase activity,GO:0005525~GTP binding,GO:0017076~purine nucleotide binding,GO:0019001~guanyl nucleotide binding,GO:0019003~GDP binding,GO:0032553~ribonucleotide binding,GO:0032555~purine ribonucleotide binding,GO:0032561~guanyl ribonucleotide binding	1989277:basket	none	none	GO:0000003~reproduction,GO:0002376~immune system process,GO:0009987~cellular process,GO:0016043~cellular component organization,GO:0022414~reproductive process,GO:0022610~biological adhesion,GO:0032501~multicellular organismal process,GO:0032502~developmental process,GO:0040011~locomotion,GO:0044085~cellular component biogenesis,GO:0050896~response to stimulus,GO:0051179~localization,GO:0065007~b…	GO:0003824~catalytic activity,GO:0005488~binding	GO:0005623~cell,GO:0044464~cell part
Q69ZI1	SH3 domain containing ring finger 1	Mus musculus	none	none	none	IPR000108:Neutrophil cytosol factor 2,IPR001452:Src homology-3 domain,IPR001841:Zinc finger, RING-type,IPR017907:Zinc finger, RING-type, conserved site,IPR018957:Zinc finger, C3HC4 RING-type	none	none	6.3.2.-	none	none	SM00184:RING,SM00326:SH3	PF00018:221-279,PF00018:SH3_1,PF00097:zf-C3HC4,PF00097:Zinc finger, C3HC4 type	alternative splicing,cell projection,cytoplasm,golgi apparatus,ligase,metal-binding,phosphoprotein,repeat,sh3 domain,signal transduction,ubl conjugation,zinc,zinc-finger	chain:Putative E3 ubiquitin-protein ligase SH3RF1,compositionally biased region:Ala-rich,compositionally biased region:Poly-Gly,compositionally biased region:Poly-Pro,domain:SH3 1,domain:SH3 2,domain:SH3 3,domain:SH3 4,modified residue,mutagenesis site,region of interest:Interaction with AKT2,sequence conflict,splice variant,zinc finger region:RING-type	GO:0005794~Golgi apparatus,GO:0030027~lamellipodium,GO:0031252~cell leading edge,GO:0042995~cell projection,GO:0048471~perinuclear region of cytoplasm	GO:0010627~regulation of protein kinase cascade,GO:0043408~regulation of MAPKKK cascade,GO:0046328~regulation of JNK cascade,GO:0070302~regulation of stress-activated protein kinase signaling pathway,GO:0080135~regulation of cellular response to stress	GO:0005078~MAP-kinase scaffold activity,GO:0005198~structural molecule activity,GO:0008270~zinc ion binding,GO:0030159~receptor signaling complex scaffold activity,GO:0032947~protein complex scaffold,GO:0043167~ion binding,GO:0043169~cation binding,GO:0046872~metal ion binding,GO:0046914~transition metal ion binding	453509:mitogen-activated protein kinase kinase kinase 11,456250:similar to RAC-beta serine/threonine-protein kinase (RAC-PK-beta) (Protein kinase Akt-2) (Protein kinase B, beta) (PKB beta); thymoma viral proto-oncogene 2; similar to serine/threonine kinase	none	none	GO:0065007~biological regulation	GO:0003824~catalytic activity,GO:0005198~structural molecule activity,GO:0005488~binding	GO:0005623~cell,GO:0043226~organelle,GO:0044464~cell part
P31226	Saxiphilin	Rana catesbeiana	none	none	none	IPR000716:Thyroglobulin type-1,IPR001156:Peptidase S60, transferrin lactoferrin	none	none	none	none	none	SM00094:TR_FER,SM00211:TY	PF00086:180-244,PF00086:Thyroglobulin_1,PF00405:250-482,PF00405:Transferrin	direct protein sequencing,disulfide bond,repeat,Secreted,signal	chain:Saxiphilin,disulfide bond,domain:Thyroglobulin type-1 1,domain:Thyroglobulin type-1 2,domain:Transferrin-like 1; first part,domain:Transferrin-like 1; second part,domain:Transferrin-like 2,region of interest:Absent in transferrins,signal peptide	GO:0005576~extracellular region	GO:0000041~transition metal ion transport,GO:0006811~ion transport,GO:0006812~cation transport,GO:0006826~iron ion transport,GO:0006873~cellular ion homeostasis,GO:0006879~cellular iron ion homeostasis,GO:0015674~di-, tri-valent inorganic cation transport,GO:0019725~cellular homeostasis,GO:0030001~metal ion transport,GO:0030003~cellular cation homeostasis,GO:0030005~cellular di-, tri-valent inorg…	GO:0005506~iron ion binding,GO:0008199~ferric iron binding,GO:0043167~ion binding,GO:0043169~cation binding,GO:0046872~metal ion binding,GO:0046914~transition metal ion binding	none	none	none	GO:0009987~cellular process,GO:0051179~localization,GO:0051234~establishment of localization,GO:0065007~biological regulation	GO:0005488~binding	GO:0005576~extracellular region
P17972	Shaker cognate w	Drosophila melanogaster	none	none	none	IPR000210:BTB/POZ-like,IPR003091:Voltage-dependent potassium channel,IPR003131:Potassium channel, voltage dependent, Kv, tetramerisation,IPR003968:Potassium channel, voltage dependent, Kv,IPR003974:Potassium channel, voltage dependent, Kv3,IPR005821:Ion transport,IPR011333:BTB/POZ fold,IPR015572:Voltage-dependent potassium channel Kv3, invertebrate	none	none	none	none	PIRSF002449:potassium voltage-gated channel, alpha subunit, subfamilies A/C/D/F/G/S,PIRSF500973:shaw-related voltage-gated potassium channel, alpha subunit	SM00225:BTB	PF00520:Ion transport protein,PF00520:Ion_trans,PF02214:K+ channel tetramerisation domain,PF02214:K_tetra	complete proteome,glycoprotein,ion channel,ion transport,ionic channel,membrane,potassium,potassium channel,potassium transport,transmembrane,transmembrane protein,transport,voltage-gated channel	chain:Potassium voltage-gated channel protein Shaw,glycosylation site:N-linked (GlcNAc...),short sequence motif:Selectivity filter,transmembrane region	GO:0005886~plasma membrane,GO:0005887~integral to plasma membrane,GO:0008076~voltage-gated potassium channel complex,GO:0016021~integral to membrane,GO:0031224~intrinsic to membrane,GO:0031226~intrinsic to plasma membrane,GO:0034702~ion channel complex,GO:0034703~cation channel complex,GO:0034705~potassium channel complex,GO:0044459~plasma membrane part	GO:0006811~ion transport,GO:0006812~cation transport,GO:0006813~potassium ion transport,GO:0015672~monovalent inorganic cation transport,GO:0030001~metal ion transport	GO:0005216~ion channel activity,GO:0005244~voltage-gated ion channel activity,GO:0005249~voltage-gated potassium channel activity,GO:0005261~cation channel activity,GO:0005267~potassium channel activity,GO:0015267~channel activity,GO:0022803~passive transmembrane transporter activity,GO:0022832~voltage-gated channel activity,GO:0022836~gated channel activity,GO:0022838~substrate specific channel …	none	none	none	GO:0051179~localization,GO:0051234~establishment of localization	GO:0005215~transporter activity,GO:0005488~binding	GO:0005623~cell,GO:0032991~macromolecular complex,GO:0044464~cell part
P35317	Sodium/potassium-transporting ATPase subunit alpha	Hydra vulgaris	none	none	none	IPR001757:ATPase, P-type, K/Mg/Cd/Cu/Zn/Na/Ca/Na/H-transporter,IPR004014:ATPase, P-type cation-transporter, N-terminal,IPR005775:ATPase, P-type cation exchange, alpha subunit, eukaryotic,IPR005834:Haloacid dehalogenase-like hydrolase,IPR006068:ATPase, P-type cation-transporter, C-terminal,IPR006069:ATPase, P-type cation exchange, alpha subunit,IPR008250:ATPase, P-type, ATPase-associated region,IP…	none	none	3.6.3.9	none	PIRSF001297:Na(+)/K(+)-transporting ATPase alpha chain	none	PF00122:E1-E2 ATPase,PF00122:E1-E2_ATPase,PF00689:Cation transporting ATPase, C-terminus,PF00689:Cation_ATPase_C,PF00690:Cation transporter/ATPase, N-terminus,PF00690:Cation_ATPase_N,PF00702:haloacid dehalogenase-like hydrolase,PF00702:Hydrolase	atp-binding,hydrolase,ion transport,magnesium,membrane,metal-binding,nucleotide-binding,phosphoprotein,potassium,potassium transport,Sodium,Sodium transport,sodium/potassium transport,transmembrane,transport	active site:4-aspartylphosphate intermediate,binding site:ATP,chain:Sodium/potassium-transporting ATPase subunit alpha,metal ion-binding site:Magnesium,transmembrane region	GO:0016021~integral to membrane,GO:0031224~intrinsic to membrane	GO:0006163~purine nucleotide metabolic process,GO:0006164~purine nucleotide biosynthetic process,GO:0006754~ATP biosynthetic process,GO:0006811~ion transport,GO:0006812~cation transport,GO:0006813~potassium ion transport,GO:0006814~sodium ion transport,GO:0009141~nucleoside triphosphate metabolic process,GO:0009142~nucleoside triphosphate biosynthetic process,GO:0009144~purine nucleoside triphosp…	GO:0000166~nucleotide binding,GO:0000287~magnesium ion binding,GO:0001882~nucleoside binding,GO:0001883~purine nucleoside binding,GO:0005391~sodium:potassium-exchanging ATPase activity,GO:0005524~ATP binding,GO:0015077~monovalent inorganic cation transmembrane transporter activity,GO:0015399~primary active transmembrane transporter activity,GO:0015405~P-P-bond-hydrolysis-driven transmembrane tran…	none	none	none	GO:0008152~metabolic process,GO:0009987~cellular process,GO:0051179~localization,GO:0051234~establishment of localization	GO:0003824~catalytic activity,GO:0005215~transporter activity,GO:0005488~binding	GO:0005623~cell,GO:0044464~cell part
Q12325	Sulfate permease 2	Saccharomyces cerevisiae	none	none	none	IPR001902:Sulphate anion transporter,IPR002645:Sulphate transporter/antisigma-factor antagonist STAS,IPR011547:Sulphate transporter,IPR018045:Sulphate anion transporter, conserved site	none	none	none	none	none	none	PF00916:Sulfate transporter family,PF00916:Sulfate_transp,PF01740:STAS,PF01740:STAS domain	complete proteome,membrane,transmembrane,transmembrane protein,transport	chain:Sulfate permease 2,domain:STAS,topological domain:Cytoplasmic,topological domain:Extracellular,transmembrane region	GO:0000267~cell fraction,GO:0001950~plasma membrane enriched fraction,GO:0005624~membrane fraction,GO:0005626~insoluble fraction,GO:0005886~plasma membrane,GO:0016021~integral to membrane,GO:0031224~intrinsic to membrane	GO:0006811~ion transport,GO:0006820~anion transport,GO:0007029~endoplasmic reticulum organization,GO:0008272~sulfate transport,GO:0009636~response to toxin,GO:0015698~inorganic anion transport	GO:0008271~secondary active sulfate transmembrane transporter activity,GO:0008509~anion transmembrane transporter activity,GO:0015103~inorganic anion transmembrane transporter activity,GO:0015116~sulfate transmembrane transporter activity	3125014:Myosin light chain 1,3125253:Myosin-4,3125635:Protein JSN1,3126934:Eukaryotic peptide chain release factor subunit 1,3129755:Uncharacterized protein YBR130C	3125635:Protein JSN1,3129755:Uncharacterized protein YBR130C	none	GO:0009987~cellular process,GO:0016043~cellular component organization,GO:0050896~response to stimulus,GO:0051179~localization,GO:0051234~establishment of localization	GO:0005215~transporter activity,GO:0005488~binding	GO:0005623~cell,GO:0044464~cell part
Q12933	TNF receptor-associated factor 2	Homo sapiens	40.Deg_of_Chrom_DNA_TNF-ind_apoptosis,44.Sig_Trans_TNFR1-DR3-DR4_DR5,51.CD40_and_EBV,99.NF-kB_activation	h_41bbPathway:The 4-1BB-dependent immune response,h_ceramidePathway:Ceramide Signaling Pathway,h_deathPathway:Induction of apoptosis through DR3 and DR4/5 Death Receptors ,h_HivnefPathway:HIV-I Nef: negative effector of Fas and TNF,h_keratinocytePathway:Keratinocyte Differentiation,h_mapkPathway:MAPKinase Signaling Pathway,h_p38mapkPathway:p38 MAPK Signaling Pathway ,h_soddPathway:SODD/TNFR1 Sign…	none	IPR001293:Zinc finger, TRAF-type,IPR001841:Zinc finger, RING-type,IPR002083:MATH,IPR012227:TNF receptor-associated factor TRAF,IPR013322:TRAF-type,IPR017907:Zinc finger, RING-type, conserved site,IPR018957:Zinc finger, C3HC4 RING-type	hsa04010:MAPK signaling pathway,hsa04210:Apoptosis,hsa04622:RIG-I-like receptor signaling pathway,hsa04920:Adipocytokine signaling pathway,hsa05200:Pathways in cancer,hsa05222:Small cell lung cancer	P00006:Apoptosis signaling pathway,P00059:p53 pathway	none	none	PIRSF015614:TNF receptor-associated factor (TRAF),PIRSF015614:TRAF	SM00061:MATH,SM00184:RING	PF00097:zf-C3HC4,PF00097:Zinc finger, C3HC4 type,PF00917:MATH,PF00917:MATH domain,PF02176:TRAF-type zinc finger,PF02176:zf-TRAF	3d-structure,acetylation,alternative splicing,Apoptosis,coiled coil,complete proteome,cytoplasm,metal-binding,phosphoprotein,receptor,repeat,ubl conjugation,zinc,zinc finger,zinc-finger	chain:TNF receptor-associated factor 2,domain:MATH,helix,modified residue,sequence conflict,splice variant,strand,turn,zinc finger region:RING-type,zinc finger region:TRAF-type 1,zinc finger region:TRAF-type 2	GO:0005829~cytosol	GO:0001817~regulation of cytokine production,GO:0001819~positive regulation of cytokine production,GO:0002684~positive regulation of immune system process,GO:0002694~regulation of leukocyte activation,GO:0002696~positive regulation of leukocyte activation,GO:0002697~regulation of immune effector process,GO:0002699~positive regulation of immune effector process,GO:0002700~regulation of production …	GO:0008270~zinc ion binding,GO:0043167~ion binding,GO:0043169~cation binding,GO:0046872~metal ion binding,GO:0046914~transition metal ion binding	160845:Genome polyprotein,446818:TRAF family member-associated Nf-kappa B activator,772704:TRAF family member-associated NFKB activator,776473:X-prolyl aminopeptidase (aminopeptidase P) 3, putative,784852:baculoviral IAP repeat-containing 2,787047:TANK-binding kinase 1,788586:lymphotoxin beta receptor (TNFR superfamily, member 3),789625:inhibitor of kappa light polypeptide gene enhancer in B-cell…	309841:HHV4_BALF4,309953:HHV4_BRRF1,5426681:ORF71,772704:TRAF family member-associated NFKB activator,775407:solute carrier family 25 (mitochondrial carrier; adenine nucleotide translocator), member 5; solute carrier family 25 (mitochondrial carrier; adenine nucleotide translocator), member 5 pseudogene 8,775531:heat shock 70kDa protein 1A; heat shock 70kDa protein 1B,776019:calmodulin 3 (phospho…	none	GO:0009987~cellular process,GO:0016043~cellular component organization,GO:0016265~death,GO:0044085~cellular component biogenesis,GO:0065007~biological regulation	GO:0005488~binding,GO:0060089~molecular transducer activity	GO:0005623~cell,GO:0044464~cell part
P39429	TNF receptor-associated factor 2	Mus musculus	none	m_41bbPathway:The 4-1BB-dependent immune response,m_ceramidePathway:Ceramide Signaling Pathway,m_deathPathway:Induction of apoptosis through DR3 and DR4/5 Death Receptors ,m_HivnefPathway:HIV-I Nef: negative effector of Fas and TNF,m_keratinocytePathway:Keratinocyte Differentiation,m_mapkPathway:MAPKinase Signaling Pathway,m_p38mapkPathway:p38 MAPK Signaling Pathway ,m_soddPathway:SODD/TNFR1 Sign…	none	IPR001293:Zinc finger, TRAF-type,IPR001841:Zinc finger, RING-type,IPR002083:MATH,IPR012227:TNF receptor-associated factor TRAF,IPR013322:TRAF-type,IPR017907:Zinc finger, RING-type, conserved site,IPR018957:Zinc finger, C3HC4 RING-type	mmu04010:MAPK signaling pathway,mmu04210:Apoptosis,mmu04622:RIG-I-like receptor signaling pathway,mmu04920:Adipocytokine signaling pathway,mmu05200:Pathways in cancer,mmu05222:Small cell lung cancer	P00006:Apoptosis signaling pathway,P00059:p53 pathway	none	none	PIRSF015614:TRAF	SM00061:MATH,SM00184:RING	PF00097:zf-C3HC4,PF00917:MATH,PF02176:zf-TRAF	acetylation,alternative splicing,Apoptosis,coiled coil,cytoplasm,direct protein sequencing,metal-binding,phosphoprotein,receptor,repeat,ubl conjugation,zinc,zinc-finger	chain:TNF receptor-associated factor 2,domain:MATH,modified residue,splice variant,zinc finger region:RING-type,zinc finger region:TRAF-type 1,zinc finger region:TRAF-type 2	none	GO:0002637~regulation of immunoglobulin production,GO:0002697~regulation of immune effector process,GO:0002700~regulation of production of molecular mediator of immune response,GO:0006915~apoptosis,GO:0006916~anti-apoptosis,GO:0008219~cell death,GO:0009057~macromolecule catabolic process,GO:0010627~regulation of protein kinase cascade,GO:0010941~regulation of cell death,GO:0012501~programmed cell…	GO:0008270~zinc ion binding,GO:0043167~ion binding,GO:0043169~cation binding,GO:0046872~metal ion binding,GO:0046914~transition metal ion binding	333266:Viral CASP8 and FADD-like apoptosis regulator,444947:tumor necrosis factor receptor superfamily, member 11a,476642:TRAF-interacting protein with forkhead-associated domain; similar to Traf2 binding protein,5426576:HHV8gp76,5514168:Viral CASP8 and FADD-like apoptosis regulator,811831:CD27 molecule	422452:CD40 antigen	none	GO:0008152~metabolic process,GO:0009987~cellular process,GO:0016265~death,GO:0065007~biological regulation	GO:0005488~binding,GO:0060089~molecular transducer activity	GO:0005623~cell,GO:0044464~cell part
A2VDD2	Tctex1 domain-containing protein 1-B	Xenopus laevis	none	none	none	IPR005334:Tctex-1	none	none	none	none	none	none	PF03645:Tctex-1,PF03645:Tctex-1 family	none	chain:Tctex1 domain-containing protein 1-B	none	none	none	none	none	none	none	none	none
B4R090	Transcription factor kayak	Drosophila simulans	none	none	none	IPR000837:Fos transforming protein,IPR004827:Basic-leucine zipper (bZIP) transcription factor,IPR011616:bZIP transcription factor, bZIP-1	none	none	none	none	none	SM00338:BRLZ	PF00170:bZIP_1	activator,dna-binding,nucleus,phosphoprotein,Transcription,transcription regulation	chain:Transcription factor kayak,DNA-binding region:Basic motif,domain:Leucine-zipper,modified residue	none	GO:0006350~transcription,GO:0006355~regulation of transcription, DNA-dependent,GO:0045449~regulation of transcription,GO:0051252~regulation of RNA metabolic process	GO:0003677~DNA binding,GO:0003700~transcription factor activity,GO:0030528~transcription regulator activity,GO:0043565~sequence-specific DNA binding,GO:0046983~protein dimerization activity	none	none	none	GO:0008152~metabolic process,GO:0009987~cellular process,GO:0032501~multicellular organismal process,GO:0032502~developmental process,GO:0065007~biological regulation	GO:0005488~binding,GO:0030528~transcription regulator activity	GO:0005623~cell,GO:0043226~organelle,GO:0044464~cell part
P50947	Transcriptional regulatory protein PHO23	Saccharomyces cerevisiae	none	none	Chromatin structure and dynamics	IPR001965:Zinc finger, PHD-type,IPR019786:Zinc finger, PHD-type, conserved site,IPR019787:Zinc finger, PHD-finger	none	none	none	none	none	SM00249:PHD	PF00628:PHD,PF00628:PHD-finger	chromatin regulator,complete proteome,metal-binding,nucleus,phosphoprotein,repressor,Transcription,transcription regulation,zinc,zinc-finger	chain:Transcriptional regulatory protein PHO23,modified residue,sequence variant,zinc finger region:PHD-type	GO:0000118~histone deacetylase complex,GO:0000228~nuclear chromosome,GO:0000785~chromatin,GO:0000790~nuclear chromatin,GO:0005654~nucleoplasm,GO:0005694~chromosome,GO:0016585~chromatin remodeling complex,GO:0031974~membrane-enclosed lumen,GO:0031981~nuclear lumen,GO:0033698~Rpd3L complex,GO:0043228~non-membrane-bounded organelle,GO:0043232~intracellular non-membrane-bounded organelle,GO:0043233~o…	GO:0006325~chromatin organization,GO:0006350~transcription,GO:0006476~protein amino acid deacetylation,GO:0009890~negative regulation of biosynthetic process,GO:0010558~negative regulation of macromolecule biosynthetic process,GO:0010605~negative regulation of macromolecule metabolic process,GO:0010629~negative regulation of gene expression,GO:0016481~negative regulation of transcription,GO:00165…	GO:0004407~histone deacetylase activity,GO:0008270~zinc ion binding,GO:0016811~hydrolase activity, acting on carbon-nitrogen (but not peptide) bonds, in linear amides,GO:0019213~deacetylase activity,GO:0033558~protein deacetylase activity,GO:0035064~methylated histone residue binding,GO:0042393~histone binding,GO:0043167~ion binding,GO:0043169~cation binding,GO:0046872~metal ion binding,GO:004691…	3122582:Chromatin structure-remodeling complex protein RSC8,3122683:ARS-binding factor 2, mitochondrial,3122761:Transcriptional regulatory protein UME1,3122925:Transcriptional regulatory protein RCO1,3123097:Protein BIM1,3123229:Reduced viability upon starvation protein 167,3123366:Transcriptional regulatory protein SDS3,3123387:Histone deacetylase RPD3,3123392:Casein kinase II subunit beta,31241…	3123366:Transcriptional regulatory protein SDS3,3123387:Histone deacetylase RPD3,3124171:Probable ATP-dependent RNA helicase DHR1,3124435:Transcriptional regulatory protein ASH1,3124693:Transcriptional regulatory protein RXT2,3125978:THO complex subunit MFT1,3126058:Transcriptional regulatory protein SIN3,3126642:Histone deacetylase complex subunit CTI6,3127652:Transcriptional regulatory protein …	none	GO:0008152~metabolic process,GO:0009987~cellular process,GO:0016043~cellular component organization,GO:0065007~biological regulation	GO:0003824~catalytic activity,GO:0005488~binding	GO:0005623~cell,GO:0031974~membrane-enclosed lumen,GO:0032991~macromolecular complex,GO:0043226~organelle,GO:0044422~organelle part,GO:0044464~cell part
A8DYE2	Transient receptor potential cation channel CG34123	Drosophila melanogaster	none	none	none	IPR005821:Ion transport	none	none	none	none	none	none	PF00520:Ion transport protein,PF00520:Ion_trans	alternative splicing,complete proteome,ion transport,ionic channel,membrane,phosphoprotein,transmembrane,transport	chain:Transient receptor potential cation channel CG34123,compositionally biased region:Gly-rich,modified residue,sequence variant,splice variant,topological domain:Cytoplasmic,topological domain:Extracellular,transmembrane region	GO:0016021~integral to membrane,GO:0031224~intrinsic to membrane	GO:0006811~ion transport	GO:0004672~protein kinase activity,GO:0005216~ion channel activity,GO:0015267~channel activity,GO:0022803~passive transmembrane transporter activity,GO:0022838~substrate specific channel activity	none	none	none	GO:0051179~localization,GO:0051234~establishment of localization	GO:0003824~catalytic activity,GO:0005215~transporter activity	GO:0005623~cell,GO:0044464~cell part
A5PN43	Transmembrane protein 175	Danio rerio	none	none	none	IPR010617:Protein of unknown function DUF1211	none	none	none	none	none	none	PF06736:DUF1211,PF06736:Protein of unknown function	membrane,transmembrane	chain:Transmembrane protein 175,transmembrane region	GO:0016021~integral to membrane,GO:0031224~intrinsic to membrane	none	none	none	none	none	none	none	GO:0005623~cell,GO:0044464~cell part
Q1RLK6	UDP-GlcNAc:betaGal beta-1,3-N-acetylglucosaminyltransferase 4	Mus musculus	none	m_mitochondriaPathway:Role of Mitochondria in Apoptotic Signaling	none	IPR002659:Glycosyl transferase, family 31	mmu00601:Glycosphingolipid biosynthesis	none	2.4.1.-	none	none	none	PF01762:Galactosyltransferase,PF01762:Galactosyl_T	glycoprotein,glycosyltransferase,golgi apparatus,membrane,Signal-anchor,transferase,transmembrane	chain:UDP-GlcNAc:betaGal beta-1,3-N- acetylglucosaminyltransferase 4,glycosylation site:N-linked (GlcNAc...),sequence conflict,topological domain:Cytoplasmic,topological domain:Lumenal,transmembrane region	GO:0005794~Golgi apparatus,GO:0016021~integral to membrane,GO:0031224~intrinsic to membrane	GO:0006486~protein amino acid glycosylation,GO:0009100~glycoprotein metabolic process,GO:0009101~glycoprotein biosynthetic process,GO:0043413~biopolymer glycosylation,GO:0070085~glycosylation	GO:0008378~galactosyltransferase activity	none	none	none	GO:0008152~metabolic process,GO:0009987~cellular process	GO:0003824~catalytic activity	GO:0005623~cell,GO:0043226~organelle,GO:0044464~cell part
Q9C0J1	UDP-GlcNAc:betaGal beta-1,3-N-acetylglucosaminyltransferase 4	Homo sapiens	none	none	none	IPR002659:Glycosyl transferase, family 31	hsa00601:Glycosphingolipid biosynthesis	none	2.4.1.-	none	none	none	PF01762:Galactosyltransferase,PF01762:Galactosyl_T	alternative splicing,complete proteome,glycoprotein,glycosyltransferase,golgi apparatus,membrane,polymorphism,Signal-anchor,transferase,transmembrane	chain:UDP-GlcNAc:betaGal beta-1,3-N- acetylglucosaminyltransferase 4,glycosylation site:N-linked (GlcNAc...),sequence conflict,sequence variant,splice variant,topological domain:Cytoplasmic,topological domain:Lumenal,transmembrane region	GO:0005794~Golgi apparatus,GO:0016021~integral to membrane,GO:0031224~intrinsic to membrane	GO:0006486~protein amino acid glycosylation,GO:0009100~glycoprotein metabolic process,GO:0009101~glycoprotein biosynthetic process,GO:0043413~biopolymer glycosylation,GO:0070085~glycosylation	GO:0008378~galactosyltransferase activity	none	802874:golgi membrane protein 1	none	GO:0008152~metabolic process,GO:0009987~cellular process	GO:0003824~catalytic activity	GO:0005623~cell,GO:0043226~organelle,GO:0044464~cell part
Q7LL04	UPF0676 protein C1494.01	Schizosaccharomyces pombe	none	none	General function prediction only	IPR005123:Oxoglutarate and iron-dependent oxygenase	none	none	none	none	PIRSF000154:isopenicillin N synthase	none	PF03171:2OG-Fe(II) oxygenase superfamily,PF03171:2OG-FeII_Oxy	complete proteome,cytoplasm,nucleus	chain:UPF0676 protein C1494.01,domain:Fe2OG dioxygenase	GO:0005829~cytosol	none	none	none	none	none	none	GO:0003824~catalytic activity	GO:0005623~cell,GO:0043226~organelle,GO:0044464~cell part
Q9W5D0	Uncharacterized protein CG42248	Drosophila melanogaster	none	none	none	IPR000299:FERM domain,IPR000857:Unconventional myosin/plant kinesin-like protein/non-motor protein conserved region MyTH4,IPR001849:Pleckstrin homology,IPR011993:Pleckstrin homology-type,IPR014352:FERM/acyl-CoA-binding protein, 3-helical bundle,IPR019747:FERM conserved site,IPR019748:FERM central domain,IPR019749:Band 4.1 domain	none	none	none	none	none	SM00139:MyTH4,SM00233:PH,SM00295:B41	PF00169:759-865,PF00169:PH,PF00373:FERM central domain,PF00373:FERM_M,PF00784:MyTH4,PF00784:MyTH4 domain	alternative splicing,coiled coil,complete proteome,phosphoprotein,repeat	chain:Uncharacterized protein CG42248,compositionally biased region:His-rich,compositionally biased region:Ser-rich,domain:FERM,domain:MyTH4,domain:PH 1,domain:PH 2,modified residue,splice variant	GO:0005856~cytoskeleton,GO:0043228~non-membrane-bounded organelle,GO:0043232~intracellular non-membrane-bounded organelle	none	none	none	none	none	none	GO:0005488~binding	GO:0005623~cell,GO:0043226~organelle,GO:0044464~cell part
Q92JP4	Uncharacterized protein RC0023	Rickettsia conorii	none	none	none	none	none	none	none	none	none	none	none	complete proteome	chain:Uncharacterized protein RC0023	none	none	none	none	none	none	none	none	none
Q8LGG8	Universal stress protein A-like protein	Arabidopsis thaliana	none	none	none	IPR006015:Universal stress protein A,IPR006016:UspA,IPR014729:Rossmann-like alpha/beta/alpha sandwich fold	none	none	none	none	none	none	PF00582:Universal stress protein family,PF00582:Usp	3d-structure,complete proteome	binding site:AMP,binding site:AMP; via amide nitrogen,binding site:AMP; via amide nitrogen and carbonyl oxygen,binding site:AMP; via carbonyl oxygen,chain:Universal stress protein A-like protein,helix,strand,turn	GO:0005886~plasma membrane	none	none	none	none	none	GO:0050896~response to stimulus	none	GO:0005623~cell,GO:0044464~cell part
Q9YIB7	Zinc finger protein ZIC 2-B	Xenopus laevis	none	none	Transcription / Cell division and chromosome partitioning	IPR007087:Zinc finger, C2H2-type,IPR013087:Zinc finger, C2H2-type/integrase, DNA-binding,IPR015880:Zinc finger, C2H2-like	xla04340:Hedgehog signaling pathway	none	none	none	none	SM00355:ZnF_C2H2	PF00096:380-404,PF00096:zf-C2H2	developmental protein,differentiation,dna-binding,gastrulation,metal-binding,neurogenesis,nucleus,repeat,repressor,Transcription,transcription regulation,zinc,zinc-finger	chain:Zinc finger protein ZIC 2-B,compositionally biased region:Gly-rich,compositionally biased region:His-rich,compositionally biased region:Poly-Ala,compositionally biased region:Poly-His,zinc finger region:C2H2-type 1; atypical,zinc finger region:C2H2-type 2; atypical,zinc finger region:C2H2-type 3,zinc finger region:C2H2-type 4,zinc finger region:C2H2-type 5	none	GO:0000122~negative regulation of transcription from RNA polymerase II promoter,GO:0000902~cell morphogenesis,GO:0000904~cell morphogenesis involved in differentiation,GO:0001667~ameboidal cell migration,GO:0001837~epithelial to mesenchymal transition,GO:0003002~regionalization,GO:0006350~transcription,GO:0006355~regulation of transcription, DNA-dependent,GO:0006357~regulation of transcription fr…	GO:0003677~DNA binding,GO:0008270~zinc ion binding,GO:0016564~transcription repressor activity,GO:0030528~transcription regulator activity,GO:0043167~ion binding,GO:0043169~cation binding,GO:0046872~metal ion binding,GO:0046914~transition metal ion binding	none	none	none	GO:0008152~metabolic process,GO:0009987~cellular process,GO:0016043~cellular component organization,GO:0032501~multicellular organismal process,GO:0032502~developmental process,GO:0040011~locomotion,GO:0051179~localization,GO:0065007~biological regulation	GO:0005488~binding,GO:0030528~transcription regulator activity	GO:0005623~cell,GO:0043226~organelle,GO:0044464~cell part
Q28043	activin A receptor, type IIA	Bos taurus	none	none	none	IPR000333:Activin type II receptor,IPR000472:TGF-beta receptor/activin receptor, type I/II,IPR000719:Protein kinase, core,IPR008271:Serine/threonine protein kinase, active site,IPR015768:Activin type II receptor, C-terminal,IPR017441:Protein kinase, ATP binding site,IPR017442:Serine/threonine protein kinase-related	bta04060:Cytokine-cytokine receptor interaction,bta04350:TGF-beta signaling pathway	P00052:TGF-beta signaling pathway	2.7.11.30	none	PIRSF000627:type II serine/threonine-protein kinase receptor, Activin/BMP types,PIRSF500457:activin receptor type IIA	none	PF00069:Pkinase,PF00069:Protein kinase domain,PF01064:Activin types I and II receptor domain,PF01064:Activin_recp	ATP,atp-binding,disulfide bond,glycoprotein,kinase,magnesium,manganese,membrane,metal-binding,nucleotide-binding,receptor,serine/threonine-protein kinase,signal,transferase,transmembrane	active site:Proton acceptor,binding site:ATP,chain:Activin receptor type-2A,disulfide bond,domain:Protein kinase,glycosylation site:N-linked (GlcNAc...),nucleotide phosphate-binding region:ATP,signal peptide,topological domain:Cytoplasmic,topological domain:Extracellular,transmembrane region	GO:0005886~plasma membrane,GO:0016021~integral to membrane,GO:0031224~intrinsic to membrane,GO:0034673~inhibin-betaglycan-ActRII complex,GO:0044459~plasma membrane part	GO:0001501~skeletal system development,GO:0001702~gastrulation with mouth forming second,GO:0001932~regulation of protein amino acid phosphorylation,GO:0001934~positive regulation of protein amino acid phosphorylation,GO:0003002~regionalization,GO:0003006~reproductive developmental process,GO:0006468~protein amino acid phosphorylation,GO:0006793~phosphorus metabolic process,GO:0006796~phosphate m…	GO:0000166~nucleotide binding,GO:0000287~magnesium ion binding,GO:0001882~nucleoside binding,GO:0001883~purine nucleoside binding,GO:0004672~protein kinase activity,GO:0004674~protein serine/threonine kinase activity,GO:0004675~transmembrane receptor protein serine/threonine kinase activity,GO:0005024~transforming growth factor beta receptor activity,GO:0005524~ATP binding,GO:0015026~coreceptor a…	none	none	none	GO:0000003~reproduction,GO:0008152~metabolic process,GO:0009987~cellular process,GO:0022414~reproductive process,GO:0032501~multicellular organismal process,GO:0032502~developmental process,GO:0051704~multi-organism process,GO:0065007~biological regulation	GO:0003824~catalytic activity,GO:0005488~binding,GO:0060089~molecular transducer activity	GO:0005623~cell,GO:0032991~macromolecular complex,GO:0044464~cell part
O02824	adrenergic, alpha-1A-, receptor	Oryctolagus cuniculus	none	none	none	IPR000276:7TM GPCR, rhodopsin-like,IPR001004:Adrenergic receptor, alpha 1C subtype,IPR002233:Adrenergic receptor,IPR017452:GPCR, rhodopsin-like superfamily	none	P00002:Alpha adrenergic receptor signaling pathway,P00026:Heterotrimeric G-protein signaling pathway-Gi alpha and Gs alpha mediated pathway	none	none	PIRSF038550:alpha-1 adrenergic receptor,PIRSF800006:rhodopsin-like G protein-coupled receptors	none	PF00001:7 transmembrane receptor,PF00001:7tm_1	cell membrane,g-protein coupled receptor,glycoprotein,lipoprotein,membrane,palmitate,phosphoprotein,receptor,transducer,transmembrane	chain:Alpha-1A adrenergic receptor,glycosylation site:N-linked (GlcNAc...),lipid moiety-binding region:S-palmitoyl cysteine,topological domain:Cytoplasmic,topological domain:Extracellular,transmembrane region	GO:0005886~plasma membrane,GO:0016021~integral to membrane,GO:0031224~intrinsic to membrane	GO:0007166~cell surface receptor linked signal transduction,GO:0007186~G-protein coupled receptor protein signaling pathway	GO:0004935~adrenoceptor activity,GO:0004936~alpha-adrenergic receptor activity,GO:0004937~alpha1-adrenergic receptor activity,GO:0008227~amine receptor activity	none	none	none	GO:0065007~biological regulation	GO:0060089~molecular transducer activity	GO:0005623~cell,GO:0044464~cell part
P47740	aldehyde dehydrogenase family 3, subfamily A2	Mus musculus	none	none	none	IPR012394:Aldehyde dehydrogenase NAD(P)-dependent,IPR015590:Aldehyde dehydrogenase,IPR016160:Aldehyde dehydrogenase, conserved site,IPR016162:Aldehyde dehydrogenase, N-terminal	mmu00010:Glycolysis / Gluconeogenesis,mmu00053:Ascorbate and aldarate metabolism,mmu00071:Fatty acid metabolism,mmu00280:Valine, leucine and isoleucine degradation,mmu00310:Lysine degradation,mmu00330:Arginine and proline metabolism,mmu00340:Histidine metabolism,mmu00380:Tryptophan metabolism,mmu00410:beta-Alanine metabolism,mmu00561:Glycerolipid metabolism,mmu00620:Pyruvate metabolism,mmu00640:P…	P04372:5-Hydroxytryptamine degredation	1.2.1.3	none	PIRSF036492:aldehyde dehydrogenase,PIRSF036492:ALDH	none	PF00171:Aldedh,PF00171:Aldehyde dehydrogenase family	endoplasmic reticulum,membrane,nad,oxidoreductase,transmembrane	chain:Fatty aldehyde dehydrogenase,nucleotide phosphate-binding region:NAD,short sequence motif:Prevents secretion from ER,topological domain:Cytoplasmic,transmembrane region	GO:0005739~mitochondrion,GO:0005740~mitochondrial envelope,GO:0005743~mitochondrial inner membrane,GO:0005783~endoplasmic reticulum,GO:0005886~plasma membrane,GO:0009898~internal side of plasma membrane,GO:0016021~integral to membrane,GO:0019866~organelle inner membrane,GO:0031090~organelle membrane,GO:0031224~intrinsic to membrane,GO:0031966~mitochondrial membrane,GO:0031967~organelle envelope,G…	GO:0006081~cellular aldehyde metabolic process,GO:0055114~oxidation reduction	GO:0004029~aldehyde dehydrogenase (NAD) activity,GO:0004030~aldehyde dehydrogenase [NAD(P)+] activity,GO:0016620~oxidoreductase activity, acting on the aldehyde or oxo group of donors, NAD or NADP as acceptor	none	none	none	GO:0008152~metabolic process,GO:0009987~cellular process	GO:0003824~catalytic activity	GO:0005623~cell,GO:0031975~envelope,GO:0043226~organelle,GO:0044422~organelle part,GO:0044464~cell part
Q9UHC3	amiloride-sensitive cation channel 3	Homo sapiens	none	none	none	IPR001873:Na+ channel, amiloride-sensitive,IPR004724:Epithelial sodium channel	none	none	none	none	none	none	PF00858:Amiloride-sensitive sodium channel,PF00858:ASC	alternative splicing,cell membrane,complete proteome,cytoplasm,disulfide bond,glycoprotein,ion transport,ionic channel,membrane,mitochondrion,phosphoprotein,polymorphism,Sodium,sodium channel,Sodium transport,transmembrane,transport	chain:Amiloride-sensitive cation channel 3,disulfide bond,glycosylation site:N-linked (GlcNAc...),modified residue,mutagenesis site,sequence conflict,sequence variant,short sequence motif:PDZ-binding,site:Potassium ion selectivity and permeability,splice variant,topological domain:Cytoplasmic,topological domain:Extracellular,transmembrane region	GO:0005886~plasma membrane,GO:0005887~integral to plasma membrane,GO:0016021~integral to membrane,GO:0031224~intrinsic to membrane,GO:0031226~intrinsic to plasma membrane,GO:0044459~plasma membrane part	GO:0006811~ion transport,GO:0006812~cation transport,GO:0006814~sodium ion transport,GO:0007600~sensory perception,GO:0015672~monovalent inorganic cation transport,GO:0030001~metal ion transport,GO:0050877~neurological system process,GO:0050890~cognition	GO:0005216~ion channel activity,GO:0005261~cation channel activity,GO:0005272~sodium channel activity,GO:0015267~channel activity,GO:0015276~ligand-gated ion channel activity,GO:0022803~passive transmembrane transporter activity,GO:0022834~ligand-gated channel activity,GO:0022836~gated channel activity,GO:0022838~substrate specific channel activity,GO:0031402~sodium ion binding,GO:0031420~alkali …	782645:membrane associated guanylate kinase, WW and PDZ domain containing 1; CNKSR family member 3,797369:discs, large homolog 4 (Drosophila),805935:golgi associated PDZ and coiled-coil motif containing,816459:lin-7 homolog B (C. elegans)	none	none	GO:0032501~multicellular organismal process,GO:0051179~localization,GO:0051234~establishment of localization,GO:0065007~biological regulation	GO:0005215~transporter activity,GO:0005488~binding	GO:0005623~cell,GO:0044464~cell part
A6YP92	aristaless related homeobox	Rattus norvegicus	none	none	none	IPR001356:Homeobox,IPR003654:Paired-like homeodomain protein, OAR,IPR012287:Homeodomain-related,IPR017970:Homeobox, conserved site	none	none	none	none	none	SM00389:HOX	PF00046:Homeobox,PF00046:Homeobox domain,PF03826:OAR,PF03826:OAR domain	developmental protein,differentiation,dna-binding,Homeobox,neurogenesis,nucleus,Transcription,transcription regulation	chain:Homeobox protein ARX,compositionally biased region:Ala-rich,compositionally biased region:Glu-rich,compositionally biased region:Pro-rich,DNA-binding region:Homeobox,short sequence motif:OAR	none	GO:0000902~cell morphogenesis,GO:0000904~cell morphogenesis involved in differentiation,GO:0001764~neuron migration,GO:0006350~transcription,GO:0006355~regulation of transcription, DNA-dependent,GO:0006928~cell motion,GO:0007409~axonogenesis,GO:0007411~axon guidance,GO:0008283~cell proliferation,GO:0016477~cell migration,GO:0021536~diencephalon development,GO:0021537~telencephalon development,GO:…	GO:0003677~DNA binding,GO:0003700~transcription factor activity,GO:0030528~transcription regulator activity,GO:0043565~sequence-specific DNA binding	none	none	none	GO:0008152~metabolic process,GO:0009987~cellular process,GO:0016043~cellular component organization,GO:0032501~multicellular organismal process,GO:0032502~developmental process,GO:0040011~locomotion,GO:0051179~localization,GO:0065007~biological regulation	GO:0005488~binding,GO:0030528~transcription regulator activity	GO:0005623~cell,GO:0043226~organelle,GO:0044464~cell part
Q6TXF1	arrestin domain containing 3	Rattus norvegicus	none	none	none	IPR011021:Arrestin-like, N-terminal,IPR011022:Arrestin-like, C-terminal	none	none	none	none	none	none	PF00339:Arrestin_N,PF00339:N-terminal domain,PF02752:Arrestin_C,PF02752:C-terminal domain	cytoplasm	chain:Arrestin domain-containing protein 3	none	none	none	none	none	none	none	none	GO:0005623~cell,GO:0044464~cell part
Q8K4H1	arylformamidase	Mus musculus	none	none	none	none	mmu00380:Tryptophan metabolism,mmu00630:Glyoxylate and dicarboxylate metabolism	none	3.5.1.9	none	none	none	none	alternative splicing,cytoplasm,direct protein sequencing,hydrolase,nucleus,tryptophan catabolism	chain:Probable arylformamidase,mutagenesis site,sequence conflict,splice variant	GO:0005829~cytosol	GO:0006568~tryptophan metabolic process,GO:0006569~tryptophan catabolic process,GO:0006575~cellular amino acid derivative metabolic process,GO:0006576~biogenic amine metabolic process,GO:0006586~indolalkylamine metabolic process,GO:0009063~cellular amino acid catabolic process,GO:0009072~aromatic amino acid family metabolic process,GO:0009074~aromatic amino acid family catabolic process,GO:000931…	GO:0004061~arylformamidase activity,GO:0016811~hydrolase activity, acting on carbon-nitrogen (but not peptide) bonds, in linear amides	none	none	none	GO:0008152~metabolic process,GO:0009987~cellular process	GO:0003824~catalytic activity	GO:0005623~cell,GO:0043226~organelle,GO:0044464~cell part
Q9UBL3	ash2 (absent, small, or homeotic)-like (Drosophila)	Homo sapiens	none	none	none	IPR001870:B302 (SPRY)-like,IPR003877:SPla/RYanodine receptor SPRY,IPR018355:SPla/RYanodine receptor subgroup	none	none	none	none	PIRSF016387:Caenorhabditis elegans hypothetical protein Y17G7B.2b	SM00449:SPRY	PF00622:SPRY,PF00622:SPRY domain	alternative splicing,chromatin regulator,complete proteome,metal-binding,nucleus,polymorphism,Transcription,transcription regulation,zinc,zinc-finger	chain:Set1/Ash2 histone methyltransferase complex subunit ASH2,domain:B30.2/SPRY,sequence conflict,sequence variant,splice variant,zinc finger region:C4-type	GO:0005654~nucleoplasm,GO:0031974~membrane-enclosed lumen,GO:0031981~nuclear lumen,GO:0034708~methyltransferase complex,GO:0035097~histone methyltransferase complex,GO:0043233~organelle lumen,GO:0044451~nucleoplasm part,GO:0070013~intracellular organelle lumen	GO:0002520~immune system development,GO:0006350~transcription,GO:0006351~transcription, DNA-dependent,GO:0006355~regulation of transcription, DNA-dependent,GO:0006366~transcription from RNA polymerase II promoter,GO:0030097~hemopoiesis,GO:0032774~RNA biosynthetic process,GO:0034984~cellular response to DNA damage stimulus,GO:0045449~regulation of transcription,GO:0048534~hemopoietic or lymphoid o…	GO:0003677~DNA binding,GO:0008270~zinc ion binding,GO:0030528~transcription regulator activity,GO:0043167~ion binding,GO:0043169~cation binding,GO:0046872~metal ion binding,GO:0046914~transition metal ion binding	783508:SMAD specific E3 ubiquitin protein ligase 2,800343:SMAD specific E3 ubiquitin protein ligase 1,817131:transforming growth factor, beta receptor 1	772673:unc-119 homolog (C. elegans),781984:dpy-30 homolog (C. elegans),822746:SMAD family member 9	none	GO:0002376~immune system process,GO:0008152~metabolic process,GO:0009987~cellular process,GO:0032501~multicellular organismal process,GO:0032502~developmental process,GO:0065007~biological regulation	GO:0005488~binding,GO:0030528~transcription regulator activity	GO:0005623~cell,GO:0031974~membrane-enclosed lumen,GO:0032991~macromolecular complex,GO:0043226~organelle,GO:0044422~organelle part,GO:0044464~cell part
P98069	bone morphogenetic protein 1	Strongylocentrotus purpuratus	none	none	none	IPR000152:EGF-type aspartate/asparagine hydroxylation conserved site,IPR000742:EGF-like, type 3,IPR000859:CUB,IPR001506:Peptidase M12A, astacin,IPR001881:EGF-like calcium-binding,IPR006025:Peptidase M, neutral zinc metallopeptidases, zinc-binding site,IPR006026:Peptidase, metallopeptidases,IPR013032:EGF-like region, conserved site,IPR013091:EGF calcium-binding,IPR015446:Bone morphogenetic protein…	none	P00052:TGF-beta signaling pathway	3.4.24.-,3.4.24.19	none	PIRSF001199:BMP_1/tolloid-like	SM00042:CUB,SM00179:EGF_CA,SM00235:ZnMc	PF00431:CUB,PF01400:Astacin,PF07645:EGF_CA	calcium,cleavage on pair of basic residues,developmental protein,disulfide bond,egf-like domain,glycoprotein,hydrolase,metal-binding,metalloprotease,Protease,repeat,signal,zinc	chain:Bone morphogenetic protein 1 homolog,disulfide bond,domain:CUB 1,domain:CUB 2,domain:EGF-like; calcium-binding,glycosylation site:N-linked (GlcNAc...),metal ion-binding site:Zinc; catalytic,region of interest:Metalloprotease,signal peptide	none	GO:0006508~proteolysis	GO:0004175~endopeptidase activity,GO:0004222~metalloendopeptidase activity,GO:0005509~calcium ion binding,GO:0008233~peptidase activity,GO:0008237~metallopeptidase activity,GO:0008270~zinc ion binding,GO:0043167~ion binding,GO:0043169~cation binding,GO:0046872~metal ion binding,GO:0046914~transition metal ion binding,GO:0070011~peptidase activity, acting on L-amino acid peptides	none	none	none	GO:0008152~metabolic process,GO:0032501~multicellular organismal process,GO:0032502~developmental process	GO:0003824~catalytic activity,GO:0005488~binding	none
P20722	bone morphogenetic protein 6	Mus musculus	none	none	none	IPR001111:Transforming growth factor beta (TGFb), N-terminal,IPR001839:Transforming growth factor beta,IPR002405:Inhibin, alpha subunit,IPR015615:Transforming growth factor-beta-related,IPR017948:Transforming growth factor beta, conserved site	mmu04340:Hedgehog signaling pathway,mmu04350:TGF-beta signaling pathway	P00052:TGF-beta signaling pathway	none	none	none	SM00204:TGFB	PF00019:TGF_beta,PF00019:Transforming growth factor beta like domain,PF00688:TGF-beta propeptide,PF00688:TGFb_propeptide	Chondrogenesis,cleavage on pair of basic residues,cytokine,developmental protein,differentiation,disulfide bond,glycoprotein,growth factor,osteogenesis,Secreted,signal	chain:Bone morphogenetic protein 6,disulfide bond,glycosylation site:N-linked (GlcNAc...),sequence conflict,signal peptide	GO:0005576~extracellular region,GO:0005615~extracellular space,GO:0044421~extracellular region part	GO:0001501~skeletal system development,GO:0001503~ossification,GO:0001649~osteoblast differentiation,GO:0006952~defense response,GO:0006954~inflammatory response,GO:0007166~cell surface receptor linked signal transduction,GO:0007167~enzyme linked receptor protein signaling pathway,GO:0007178~transmembrane receptor protein serine/threonine kinase signaling pathway,GO:0009611~response to wounding,G…	GO:0005125~cytokine activity,GO:0008083~growth factor activity	437915:BMP-binding endothelial regulator	none	none	GO:0009987~cellular process,GO:0032501~multicellular organismal process,GO:0032502~developmental process,GO:0040007~growth,GO:0050896~response to stimulus	GO:0005488~binding	GO:0005576~extracellular region,GO:0044421~extracellular region part
P23359	bone morphogenetic protein 7	Mus musculus	none	none	none	IPR001111:Transforming growth factor beta (TGFb), N-terminal,IPR001839:Transforming growth factor beta,IPR015615:Transforming growth factor-beta-related,IPR017948:Transforming growth factor beta, conserved site	mmu04060:Cytokine-cytokine receptor interaction,mmu04340:Hedgehog signaling pathway,mmu04350:TGF-beta signaling pathway	P00052:TGF-beta signaling pathway	none	none	PIRSF037272:bone morphogenetic protein,PIRSF800009:TGF-beta-like cysteine-knot cytokine	SM00204:TGFB	PF00019:TGF_beta,PF00019:Transforming growth factor beta like domain,PF00688:TGF-beta propeptide,PF00688:TGFb_propeptide	Chondrogenesis,cytokine,developmental protein,differentiation,disulfide bond,glycoprotein,growth factor,osteogenesis,Secreted,signal	chain:Bone morphogenetic protein 7,disulfide bond,glycosylation site:N-linked (GlcNAc...),sequence conflict,signal peptide	GO:0005576~extracellular region,GO:0005615~extracellular space,GO:0044421~extracellular region part	GO:0000902~cell morphogenesis,GO:0000904~cell morphogenesis involved in differentiation,GO:0001501~skeletal system development,GO:0001503~ossification,GO:0001654~eye development,GO:0001655~urogenital system development,GO:0001704~formation of primary germ layer,GO:0001707~mesoderm formation,GO:0001763~morphogenesis of a branching structure,GO:0001822~kidney development,GO:0006355~regulation of tr…	GO:0001871~pattern binding,GO:0005125~cytokine activity,GO:0005539~glycosaminoglycan binding,GO:0008083~growth factor activity,GO:0008201~heparin binding,GO:0030246~carbohydrate binding,GO:0030247~polysaccharide binding	463587:kielin/chordin-like protein,472533:growth differentiation factor 7,474299:bone morphogenetic protein receptor, type 1A	none	none	GO:0009987~cellular process,GO:0016043~cellular component organization,GO:0032501~multicellular organismal process,GO:0032502~developmental process,GO:0040007~growth,GO:0065007~biological regulation	GO:0005488~binding	GO:0005576~extracellular region,GO:0044421~extracellular region part
Q3UHD1	brain-specific angiogenesis inhibitor 1; similar to brain-specific angiogenesis inhibitor 1	Mus musculus	none	none	none	IPR000203:GPS,IPR000832:GPCR, family 2, secretin-like,IPR000884:Thrombospondin, type 1 repeat,IPR001879:GPCR, family 2, extracellular region,IPR008077:GPCR, family 2, brain-specific angiogenesis inhibitor,IPR008085:Thrombospondin, type 1 repeat, subgroup,IPR017981:GPCR, family 2-like,IPR017983:GPCR, family 2, secretin-like, conserved site	mmu04115:p53 signaling pathway	P00059:p53 pathway	none	none	PIRSF038670:brain-specific angiogenesis inhibitors,PIRSF800007:secretin receptor-like G protein-coupled receptors	SM00008:HormR,SM00209:TSP1,SM00303:GPS	PF00002:7 transmembrane receptor,PF00002:7tm_2,PF00090:358-406,PF00090:TSP_1,PF01825:GPS,PF01825:Latrophilin/CL-1-like GPS domain,PF02793:Hormone receptor domain,PF02793:HRM	alternative splicing,cell membrane,direct protein sequencing,disulfide bond,g-protein coupled receptor,glycoprotein,membrane,phosphoprotein,receptor,repeat,signal,transducer,transmembrane	chain:Brain-specific angiogenesis inhibitor 1,compositionally biased region:Pro-rich,disulfide bond,domain:GPS,domain:TSP type-1 1,domain:TSP type-1 2,domain:TSP type-1 3,domain:TSP type-1 4,domain:TSP type-1 5,glycosylation site:N-linked (GlcNAc...),modified residue,sequence conflict,short sequence motif:Cell attachment site,signal peptide,topological domain:Cytoplasmic,topological domain:Extrac…	GO:0005886~plasma membrane,GO:0016021~integral to membrane,GO:0031224~intrinsic to membrane	GO:0007166~cell surface receptor linked signal transduction,GO:0007186~G-protein coupled receptor protein signaling pathway,GO:0007218~neuropeptide signaling pathway,GO:0016525~negative regulation of angiogenesis,GO:0045765~regulation of angiogenesis	none	471257:phytanoyl-CoA hydroxylase interacting protein	none	none	GO:0065007~biological regulation	GO:0005488~binding,GO:0060089~molecular transducer activity	GO:0005623~cell,GO:0044464~cell part
Q66HA2	cAMP responsive element binding protein 3-like 1	Rattus norvegicus	none	none	none	IPR001630:cAMP response element binding (CREB) protein,IPR004827:Basic-leucine zipper (bZIP) transcription factor,IPR011616:bZIP transcription factor, bZIP-1	rno04916:Melanogenesis,rno05016:Huntington's disease,rno05215:Prostate cancer	P00055:Transcription regulation by bZIP transcription factor	none	none	none	SM00338:BRLZ	PF00170:bZIP transcription factor,PF00170:bZIP_1	activator,dna-binding,endoplasmic reticulum,glycoprotein,membrane,nucleus,Signal-anchor,Transcription,transcription regulation,transmembrane,unfolded protein response	chain:Cyclic AMP-responsive element-binding protein 3-like protein 1,chain:Processed cyclic AMP-responsive element- binding protein 3-like protein 1,DNA-binding region:Basic motif,domain:Leucine-zipper,glycosylation site:N-linked (GlcNAc...),region of interest:Required for transcriptional activation,site:Cleavage; by PS1,topological domain:Cytoplasmic,topological domain:Lumenal,transmembrane regi…	GO:0005783~endoplasmic reticulum,GO:0016021~integral to membrane,GO:0031224~intrinsic to membrane	GO:0006350~transcription,GO:0006355~regulation of transcription, DNA-dependent,GO:0006986~response to unfolded protein,GO:0010033~response to organic substance,GO:0045449~regulation of transcription,GO:0051252~regulation of RNA metabolic process,GO:0051789~response to protein stimulus	GO:0003677~DNA binding,GO:0003700~transcription factor activity,GO:0030528~transcription regulator activity,GO:0043565~sequence-specific DNA binding,GO:0046983~protein dimerization activity	none	none	none	GO:0008152~metabolic process,GO:0009987~cellular process,GO:0050896~response to stimulus,GO:0065007~biological regulation	GO:0005488~binding,GO:0030528~transcription regulator activity	GO:0005623~cell,GO:0043226~organelle,GO:0044464~cell part
P13135	calpain, small subunit 1	Bos taurus	none	none	Signal transduction mechanisms / Cytoskeleton / Cell division and chromosome partitioning / General function prediction only	IPR002048:Calcium-binding EF-hand,IPR011992:EF-Hand type,IPR018247:EF-HAND 1,IPR018249:EF-HAND 2	none	P00029:Huntington disease	3.4.22.17	none	none	SM00054:EFh	none	acetylation,calcium,calcium binding,cell membrane,cysteine proteinase,cytoplasm,duplication,EF hand,heterodimer,hydrolase,membrane,repeat	calcium-binding region:1,calcium-binding region:2,calcium-binding region:3,chain:Calpain small subunit 1,compositionally biased region:Gly-rich (hydrophobic),compositionally biased region:Poly-Gly,domain:EF-hand 1; atypical,domain:EF-hand 2,domain:EF-hand 3,domain:EF-hand 4,domain:EF-hand 5,modified residue	GO:0005886~plasma membrane	none	GO:0004175~endopeptidase activity,GO:0004197~cysteine-type endopeptidase activity,GO:0004198~calcium-dependent cysteine-type endopeptidase activity,GO:0005509~calcium ion binding,GO:0008233~peptidase activity,GO:0008234~cysteine-type peptidase activity,GO:0043167~ion binding,GO:0043169~cation binding,GO:0046872~metal ion binding,GO:0070011~peptidase activity, acting on L-amino acid peptides	none	none	none	none	GO:0003824~catalytic activity,GO:0005488~binding	GO:0005623~cell,GO:0043226~organelle,GO:0044464~cell part
Q9D6N1	carbonic anhydrase 13	Mus musculus	none	none	none	IPR001148:Carbonic anhydrase, alpha-class, catalytic domain,IPR018338:Carbonic anhydrase, alpha-class, conserved site,IPR018443:Carbonic anhydrase, CA-XIII	mmu00910:Nitrogen metabolism	none	4.2.1.1	none	PIRSF001392:carbonate dehydratase	none	PF00194:Carb_anhydrase,PF00194:Eukaryotic-type carbonic anhydrase	lyase,metal-binding,zinc	chain:Carbonic anhydrase 13,metal ion-binding site:Zinc; catalytic	none	GO:0006730~one-carbon metabolic process	GO:0004089~carbonate dehydratase activity,GO:0008270~zinc ion binding,GO:0016836~hydro-lyase activity,GO:0043167~ion binding,GO:0043169~cation binding,GO:0046872~metal ion binding,GO:0046914~transition metal ion binding	none	none	none	GO:0008152~metabolic process,GO:0009987~cellular process	GO:0003824~catalytic activity,GO:0005488~binding	none
Q5R949	cholinergic receptor, muscarinic 1	Pongo abelii	none	none	none	IPR000276:7TM GPCR, rhodopsin-like,IPR000995:Muscarinic acetylcholine receptor,IPR002228:Muscarinic acetylcholine receptor M1,IPR017452:GPCR, rhodopsin-like superfamily	none	none	none	none	PIRSF038548:muscarinic acetylcholine receptor,PIRSF800006:rhodopsin-like G protein-coupled receptors	none	PF00001:7 transmembrane receptor,PF00001:7tm_1	cell junction,cell membrane,disulfide bond,g-protein coupled receptor,glycoprotein,membrane,phosphoprotein,postsynaptic cell membrane,receptor,synapse,transducer,transmembrane	chain:Muscarinic acetylcholine receptor M1,disulfide bond,glycosylation site:N-linked (GlcNAc...),modified residue,topological domain:Cytoplasmic,topological domain:Extracellular,transmembrane region	GO:0005886~plasma membrane,GO:0016021~integral to membrane,GO:0030054~cell junction,GO:0031224~intrinsic to membrane,GO:0044456~synapse part,GO:0044459~plasma membrane part,GO:0045202~synapse,GO:0045211~postsynaptic membrane	GO:0007166~cell surface receptor linked signal transduction,GO:0007186~G-protein coupled receptor protein signaling pathway,GO:0040012~regulation of locomotion	GO:0004981~muscarinic acetylcholine receptor activity,GO:0008227~amine receptor activity,GO:0015464~acetylcholine receptor activity,GO:0016907~G-protein coupled acetylcholine receptor activity,GO:0030594~neurotransmitter receptor activity,GO:0042165~neurotransmitter binding,GO:0042166~acetylcholine binding,GO:0043176~amine binding	none	none	none	GO:0065007~biological regulation	GO:0005488~binding,GO:0060089~molecular transducer activity	GO:0005623~cell,GO:0044456~synapse part,GO:0044464~cell part,GO:0045202~synapse
Q9I8C7	cholinergic receptor, nicotinic, alpha 10; alpha 10 subunit of nicotinic acetylcholine receptor	Gallus gallus	none	none	none	IPR002394:Nicotinic acetylcholine receptor, N-terminal,IPR006029:Neurotransmitter-gated ion-channel transmembrane region,IPR006201:Neurotransmitter-gated ion-channel,IPR006202:Neurotransmitter-gated ion-channel ligand-binding,IPR018000:Neurotransmitter-gated ion-channel, conserved site	none	P00044:Nicotinic acetylcholine receptor signaling pathway	none	none	PIRSF002443:acetylcholine receptor	none	PF02931:Neurotransmitter-gated ion-channel ligand binding domain,PF02931:Neur_chan_LBD,PF02932:Neurotransmitter-gated ion-channel transmembrane region,PF02932:Neur_chan_memb	calcium,calcium channel,calcium transport,cell junction,cell membrane,disulfide bond,glycoprotein,ion transport,ionic channel,membrane,postsynaptic cell membrane,receptor,signal,synapse,transmembrane,transport	chain:Neuronal acetylcholine receptor subunit alpha-10,disulfide bond,glycosylation site:N-linked (GlcNAc...),signal peptide,topological domain:Cytoplasmic,topological domain:Extracellular,transmembrane region	GO:0005886~plasma membrane,GO:0016021~integral to membrane,GO:0030054~cell junction,GO:0031224~intrinsic to membrane,GO:0044456~synapse part,GO:0044459~plasma membrane part,GO:0045202~synapse,GO:0045211~postsynaptic membrane	GO:0006811~ion transport,GO:0006812~cation transport,GO:0006816~calcium ion transport,GO:0015674~di-, tri-valent inorganic cation transport,GO:0030001~metal ion transport	GO:0005216~ion channel activity,GO:0005230~extracellular ligand-gated ion channel activity,GO:0005261~cation channel activity,GO:0005262~calcium channel activity,GO:0005509~calcium ion binding,GO:0015267~channel activity,GO:0015276~ligand-gated ion channel activity,GO:0022803~passive transmembrane transporter activity,GO:0022834~ligand-gated channel activity,GO:0022836~gated channel activity,GO:0…	none	none	none	GO:0051179~localization,GO:0051234~establishment of localization	GO:0005215~transporter activity,GO:0005488~binding,GO:0060089~molecular transducer activity	GO:0005623~cell,GO:0044456~synapse part,GO:0044464~cell part,GO:0045202~synapse
Q866A2	cholinergic receptor, nicotinic, alpha 7	Macaca mulatta	none	none	none	IPR002394:Nicotinic acetylcholine receptor, N-terminal,IPR006029:Neurotransmitter-gated ion-channel transmembrane region,IPR006201:Neurotransmitter-gated ion-channel,IPR006202:Neurotransmitter-gated ion-channel ligand-binding,IPR018000:Neurotransmitter-gated ion-channel, conserved site	mcc04020:Calcium signaling pathway	P00003:Alzheimer disease-amyloid secretase pathway,P00044:Nicotinic acetylcholine receptor signaling pathway	none	none	PIRSF002443:acetylcholine receptor	none	PF02931:Neurotransmitter-gated ion-channel ligand binding domain,PF02931:Neur_chan_LBD,PF02932:Neurotransmitter-gated ion-channel transmembrane region,PF02932:Neur_chan_memb	cell junction,cell membrane,disulfide bond,glycoprotein,ion transport,ionic channel,membrane,postsynaptic cell membrane,signal,synapse,transmembrane,transport	chain:Neuronal acetylcholine receptor subunit alpha-7,disulfide bond,glycosylation site:N-linked (GlcNAc...),signal peptide,topological domain:Cytoplasmic,topological domain:Extracellular,transmembrane region	GO:0005886~plasma membrane,GO:0005887~integral to plasma membrane,GO:0005892~nicotinic acetylcholine-gated receptor-channel complex,GO:0016021~integral to membrane,GO:0030054~cell junction,GO:0031224~intrinsic to membrane,GO:0031226~intrinsic to plasma membrane,GO:0034702~ion channel complex,GO:0043235~receptor complex,GO:0044456~synapse part,GO:0044459~plasma membrane part,GO:0045202~synapse,GO:…	GO:0000165~MAPKKK cascade,GO:0000187~activation of MAPK activity,GO:0001666~response to hypoxia,GO:0001817~regulation of cytokine production,GO:0001818~negative regulation of cytokine production,GO:0006468~protein amino acid phosphorylation,GO:0006793~phosphorus metabolic process,GO:0006796~phosphate metabolic process,GO:0006811~ion transport,GO:0006812~cation transport,GO:0006816~calcium ion tra…	GO:0001540~beta-amyloid binding,GO:0005216~ion channel activity,GO:0005230~extracellular ligand-gated ion channel activity,GO:0005261~cation channel activity,GO:0015267~channel activity,GO:0015276~ligand-gated ion channel activity,GO:0015464~acetylcholine receptor activity,GO:0015643~toxin binding,GO:0016247~channel regulator activity,GO:0017081~chloride channel regulator activity,GO:0022803~pass…	none	none	none	GO:0008152~metabolic process,GO:0009987~cellular process,GO:0032501~multicellular organismal process,GO:0050896~response to stimulus,GO:0051179~localization,GO:0051234~establishment of localization,GO:0065007~biological regulation	GO:0005215~transporter activity,GO:0005488~binding,GO:0060089~molecular transducer activity	GO:0005623~cell,GO:0032991~macromolecular complex,GO:0044456~synapse part,GO:0044464~cell part,GO:0045202~synapse
Q5ZKX1	chromatin modifying protein 1B	Gallus gallus	none	none	none	IPR005024:Snf7	gga04144:Endocytosis	none	none	none	PIRSF017270:ESCRT-3 complex, Chmp1/Chmp2/Chmp3 subunits,PIRSF500855:ESCRT-3 complex, Chmp1 subunit	none	PF03357:Snf7	coiled coil,cytoplasm,endosome,membrane,protein transport,transport	chain:Charged multivesicular body protein 1b,short sequence motif:MIT-interacting motif	GO:0005768~endosome,GO:0005829~cytosol,GO:0019898~extrinsic to membrane	GO:0008104~protein localization,GO:0015031~protein transport,GO:0045184~establishment of protein localization	none	none	none	none	GO:0051179~localization,GO:0051234~establishment of localization	none	GO:0005623~cell,GO:0043226~organelle,GO:0044464~cell part
Q5VYJ5	chromosome 10 open reading frame 112	Homo sapiens	none	none	none	IPR000998:MAM,IPR002172:Low density lipoprotein-receptor, class A, cysteine-rich	none	P00004:Alzheimer disease-presenilin pathway	none	none	none	SM00137:MAM,SM00192:LDLa	PF00057:Ldl_recept_a,PF00629:MAM,PF00629:MAM domain	complete proteome,disulfide bond,membrane,polymorphism,repeat,transmembrane	chain:MAM and LDL-receptor class A domain- containing protein C10orf112,compositionally biased region:Poly-Arg,disulfide bond,domain:LDL-receptor class A 1,domain:LDL-receptor class A 2,domain:LDL-receptor class A 3,domain:LDL-receptor class A 4,domain:LDL-receptor class A 5,domain:LDL-receptor class A 6,domain:LDL-receptor class A 7,domain:LDL-receptor class A 8,domain:MAM 1,domain:MAM 2,domain:…	GO:0016021~integral to membrane,GO:0031224~intrinsic to membrane	none	none	none	none	none	none	none	GO:0005623~cell,GO:0044464~cell part
Q10835	collagenase 3	Xenopus laevis	none	none	none	IPR000585:Hemopexin/matrixin,IPR001818:Peptidase M10A and M12B, matrixin and adamalysin,IPR002477:Peptidoglycan binding-like,IPR006025:Peptidase M, neutral zinc metallopeptidases, zinc-binding site,IPR006026:Peptidase, metallopeptidases,IPR016293:Peptidase M10A, matrix metallopeotidase,IPR018486:Hemopexin/matrixin, conserved site,IPR018487:Hemopexin/matrixin, repeat	none	P00004:Alzheimer disease-presenilin pathway,P00050:Plasminogen activating cascade	3.4.24.-	none	PIRSF001191:Peptidase_M10A_matrix	SM00120:HX,SM00235:ZnMc	PF00045:Hemopexin,PF00413:Peptidase_M10,PF01471:PG_binding_1	calcium,collagen degradation,disulfide bond,extracellular matrix,glycoprotein,hydrolase,metal-binding,metalloprotease,Protease,repeat,Secreted,signal,zinc,zymogen	chain:Collagenase 3,disulfide bond,domain:Hemopexin-like 1,domain:Hemopexin-like 2,domain:Hemopexin-like 3,domain:Hemopexin-like 4,glycosylation site:N-linked (GlcNAc...),metal ion-binding site:Calcium 1,metal ion-binding site:Calcium 1; via carbonyl oxygen,metal ion-binding site:Calcium 2,metal ion-binding site:Calcium 2; via carbonyl oxygen,metal ion-binding site:Calcium 3; via carbonyl oxygen,…	GO:0005576~extracellular region,GO:0005578~proteinaceous extracellular matrix,GO:0031012~extracellular matrix,GO:0044421~extracellular region part	GO:0006508~proteolysis,GO:0030574~collagen catabolic process,GO:0032963~collagen metabolic process,GO:0044236~multicellular organismal metabolic process,GO:0044243~multicellular organismal catabolic process,GO:0044259~multicellular organismal macromolecule metabolic process	GO:0004175~endopeptidase activity,GO:0004222~metalloendopeptidase activity,GO:0005509~calcium ion binding,GO:0008233~peptidase activity,GO:0008237~metallopeptidase activity,GO:0008270~zinc ion binding,GO:0043167~ion binding,GO:0043169~cation binding,GO:0046872~metal ion binding,GO:0046914~transition metal ion binding,GO:0070011~peptidase activity, acting on L-amino acid peptides	none	none	none	GO:0008152~metabolic process,GO:0032501~multicellular organismal process	GO:0003824~catalytic activity,GO:0005488~binding	GO:0005576~extracellular region,GO:0044421~extracellular region part
Q9UHC6	contactin associated protein-like 2	Homo sapiens	none	none	none	IPR000421:Coagulation factor 5/8 type, C-terminal,IPR000742:EGF-like, type 3,IPR001791:Laminin G,IPR002181:Fibrinogen, alpha/beta/gamma chain, C-terminal globular,IPR003585:Neurexin/syndecan/glycophorin C,IPR006209:EGF,IPR006210:EGF-like,IPR012680:Laminin G, subdomain 2,IPR013032:EGF-like region, conserved site,IPR013320:Concanavalin A-like lectin/glucanase, subgroup	hsa04514:Cell adhesion molecules (CAMs)	none	none	Autism, susceptibility to, 15,Cortical dysplasia-focal epilepsy syndrome,Genome-wide association with bone mass and geometry in the Framingham Heart Study	PIRSF036358:paranodin	SM00181:EGF,SM00186:FBG,SM00231:FA58C,SM00282:LamG,SM00294:4.1m	PF00008:EGF,PF00008:EGF-like domain,PF00147:Fibrinogen_C,PF00754:F5/8 type C domain,PF00754:F5_F8_type_C,PF02210:401-529,PF02210:Laminin G domain,PF02210:Laminin_G_2	alternative splicing,cell adhesion,chromosomal rearrangement,complete proteome,disulfide bond,egf-like domain,epilepsy,glycoprotein,membrane,phosphoprotein,polymorphism,repeat,signal,transmembrane	chain:Contactin-associated protein-like 2,disulfide bond,domain:EGF-like 1,domain:EGF-like 2,domain:F5/8 type C,domain:Fibrinogen C-terminal,domain:Laminin G-like 1,domain:Laminin G-like 2,domain:Laminin G-like 3,domain:Laminin G-like 4,glycosylation site:N-linked (GlcNAc...),modified residue,sequence variant,signal peptide,splice variant,topological domain:Cytoplasmic,topological domain:Extracel…	GO:0016021~integral to membrane,GO:0031224~intrinsic to membrane	GO:0007155~cell adhesion,GO:0008037~cell recognition,GO:0008038~neuron recognition,GO:0019226~transmission of nerve impulse,GO:0022610~biological adhesion,GO:0030182~neuron differentiation,GO:0048666~neuron development,GO:0050877~neurological system process	none	787456:HNF1 homeobox A	787450:calcium/calmodulin-dependent serine protein kinase (MAGUK family)	none	GO:0009987~cellular process,GO:0022610~biological adhesion,GO:0032501~multicellular organismal process,GO:0032502~developmental process,GO:0065007~biological regulation	GO:0005488~binding	GO:0005623~cell,GO:0044464~cell part
Q01617	couch potato	Drosophila melanogaster	none	none	none	IPR000504:RNA recognition motif, RNP-1,IPR012677:Nucleotide-binding, alpha-beta plait	none	none	none	none	none	SM00360:RRM	PF00076:RBD,PF00076:RRM_1	alternative splicing,complete proteome,nucleus,repeat,RNA binding,rna-binding	chain:Protein couch potato,compositionally biased region:Ala-rich,compositionally biased region:Ala/Ser-rich,compositionally biased region:Gln-rich,compositionally biased region:His-rich,compositionally biased region:Poly-Ala,compositionally biased region:Poly-Ser,domain:RRM,region of interest:7 X 5 AA approximate repeats of P-V-S-V- P,repeat:1,repeat:2,repeat:3,repeat:4,repeat:5,repeat:6,repeat:…	none	GO:0007267~cell-cell signaling,GO:0007268~synaptic transmission,GO:0007422~peripheral nervous system development,GO:0007610~behavior,GO:0007635~chemosensory behavior,GO:0019226~transmission of nerve impulse,GO:0042048~olfactory behavior,GO:0050877~neurological system process	GO:0000166~nucleotide binding,GO:0003723~RNA binding,GO:0003729~mRNA binding	none	1984013:Male-specific RNA 98Ca,1984323:Dmel_CG12017	none	GO:0009987~cellular process,GO:0032501~multicellular organismal process,GO:0032502~developmental process,GO:0050896~response to stimulus	GO:0005488~binding	GO:0005623~cell,GO:0043226~organelle,GO:0044464~cell part
P02510	crystallin, alpha B	Bos taurus	none	none	none	IPR001436:Alpha crystallin/Heat shock protein,IPR002068:Heat shock protein Hsp20,IPR003090:Alpha-crystallin, N-terminal,IPR012273:Alpha-crystallin, subunit B	none	P00005:Angiogenesis	none	none	PIRSF002280:alpha-crystallin,PIRSF500017:alpha-crystallin, subunit B	none	PF00011:HSP20,PF00011:Hsp20/alpha crystallin family,PF00525:Alpha crystallin A chain, N terminal,PF00525:Crystallin	acetylated amino end,acetylation,direct protein sequencing,eye lens,eye lens protein,glycation,glycoprotein,methylation,molecular chaperone,oxidation,phosphoprotein	chain:Alpha-crystallin B chain,glycosylation site:N-linked (Glc) (glycation),modified residue,site:Not glycated,site:Susceptible to oxidation	GO:0000267~cell fraction,GO:0005625~soluble fraction,GO:0005626~insoluble fraction,GO:0005886~plasma membrane,GO:0030016~myofibril,GO:0030017~sarcomere,GO:0030018~Z disc,GO:0031674~I band,GO:0043292~contractile fiber,GO:0044449~contractile fiber part	GO:0001654~eye development,GO:0006461~protein complex assembly,GO:0006916~anti-apoptosis,GO:0007423~sensory organ development,GO:0007517~muscle organ development,GO:0009266~response to temperature stimulus,GO:0009408~response to heat,GO:0009628~response to abiotic stimulus,GO:0010941~regulation of cell death,GO:0032386~regulation of intracellular transport,GO:0032387~negative regulation of intrac…	GO:0005198~structural molecule activity,GO:0005212~structural constituent of eye lens,GO:0051082~unfolded protein binding	none	579446:prion protein (p27-30) (Creutzfeldt-Jakob disease, Gerstmann-Strausler-Scheinker syndrome, fatal familial insomnia)	none	GO:0016043~cellular component organization,GO:0032501~multicellular organismal process,GO:0032502~developmental process,GO:0044085~cellular component biogenesis,GO:0050896~response to stimulus,GO:0065007~biological regulation	GO:0005198~structural molecule activity,GO:0005488~binding	GO:0005623~cell,GO:0044464~cell part
Q61462	cytochrome b-245, alpha polypeptide	Mus musculus	none	none	none	IPR007732:Cytochrome b558 alpha-subunit	mmu04670:Leukocyte transendothelial migration	none	none	none	PIRSF019635:cytochrome b558, alpha subunit,PIRSF019635:Cytochr_b558a	none	PF05038:Cytochrome Cytochrome b558 alpha-subunit,PF05038:Cytochrom_B558a	alternative splicing,electron transport,heme,iron,membrane,metal-binding,nadp,oxidoreductase,phosphoprotein,transport	chain:Cytochrome b-245 light chain,metal ion-binding site:Iron (heme axial ligand),modified residue,sequence conflict,splice variant	GO:0005739~mitochondrion	GO:0006091~generation of precursor metabolites and energy,GO:0022900~electron transport chain,GO:0055114~oxidation reduction	GO:0005506~iron ion binding,GO:0020037~heme binding,GO:0043167~ion binding,GO:0043169~cation binding,GO:0046872~metal ion binding,GO:0046906~tetrapyrrole binding,GO:0046914~transition metal ion binding	none	none	none	GO:0008152~metabolic process,GO:0009987~cellular process,GO:0051179~localization,GO:0051234~establishment of localization	GO:0003824~catalytic activity,GO:0005488~binding	GO:0005623~cell,GO:0043226~organelle,GO:0044464~cell part
Q5R733	cytoplasmic polyadenylation element binding protein 1	Pongo abelii	none	none	none	IPR000504:RNA recognition motif, RNP-1	none	none	none	none	PIRSF002106:cytoplasmic polyadenylation element binding protein, type 1	SM00360:RRM	PF00076:RRM_1	activator,cell junction,cell membrane,cell projection,cytoplasm,membrane,mrna processing,phosphoprotein,postsynaptic cell membrane,repeat,repressor,ribonucleoprotein,rna-binding,synapse,translation regulation	chain:Cytoplasmic polyadenylation element- binding protein 1,domain:RRM 1,domain:RRM 2,modified residue,region of interest:Necessary for stress granule assembly and correct localization in dcp1 bodies	GO:0000932~cytoplasmic mRNA processing body,GO:0005856~cytoskeleton,GO:0005886~plasma membrane,GO:0014069~postsynaptic density,GO:0030054~cell junction,GO:0030425~dendrite,GO:0030529~ribonucleoprotein complex,GO:0042995~cell projection,GO:0043005~neuron projection,GO:0043228~non-membrane-bounded organelle,GO:0043232~intracellular non-membrane-bounded organelle,GO:0044430~cytoskeletal part,GO:0044…	GO:0000279~M phase,GO:0006396~RNA processing,GO:0006397~mRNA processing,GO:0006417~regulation of translation,GO:0007049~cell cycle,GO:0007126~meiosis,GO:0007127~meiosis I,GO:0007129~synapsis,GO:0007130~synaptonemal complex assembly,GO:0010608~posttranscriptional regulation of gene expression,GO:0016071~mRNA metabolic process,GO:0022402~cell cycle process,GO:0022403~cell cycle phase,GO:0031644~reg…	GO:0003723~RNA binding,GO:0003729~mRNA binding	none	none	none	GO:0008152~metabolic process,GO:0009987~cellular process,GO:0016043~cellular component organization,GO:0044085~cellular component biogenesis,GO:0065007~biological regulation	GO:0005488~binding	GO:0005623~cell,GO:0032991~macromolecular complex,GO:0043226~organelle,GO:0044422~organelle part,GO:0044456~synapse part,GO:0044464~cell part,GO:0045202~synapse
Q16760	diacylglycerol kinase, delta 130kDa	Homo sapiens	none	none	none	IPR000756:Diacylglycerol kinase accessory region,IPR001206:Diacylglycerol kinase, catalytic region,IPR001660:Sterile alpha motif SAM,IPR001849:Pleckstrin homology,IPR002219:Protein kinase C, phorbol ester/diacylglycerol binding,IPR002219:Protein kinase C-like, phorbol ester/diacylglycerol binding,IPR011510:Sterile alpha motif homology 2,IPR011993:Pleckstrin homology-type,IPR013761:Sterile alpha m…	hsa00561:Glycerolipid metabolism,hsa00564:Glycerophospholipid metabolism,hsa04070:Phosphatidylinositol signaling system	none	2.7.1.107	none	none	SM00045:DAGKa,SM00046:DAGKc,SM00109:C1,SM00233:PH,SM00454:SAM	PF00130:C1_1,PF00130:Phorbol esters/diacylglycerol binding domain,PF00169:PH,PF00169:PH domain,PF00536:SAM_1,PF00609:DAGK_acc,PF00609:Diacylglycerol kinase accessory domain,PF00781:DAGK_cat,PF00781:Diacylglycerol kinase catalytic domain,PF07647:SAM domain,PF07647:SAM_2	3d-structure,alternative splicing,atp-binding,complete proteome,cytoplasm,Endocytosis,kinase,membrane,metal-binding,nucleotide-binding,phosphoprotein,protein transport,repeat,transferase,transport,zinc,zinc-finger	chain:Diacylglycerol kinase delta,compositionally biased region:Pro-rich,domain:DAGKc,domain:PH,domain:SAM,helix,mutagenesis site,sequence conflict,splice variant,strand,turn,zinc finger region:Phorbol-ester/DAG-type 1,zinc finger region:Phorbol-ester/DAG-type 2	GO:0005886~plasma membrane,GO:0016023~cytoplasmic membrane-bounded vesicle,GO:0019898~extrinsic to membrane,GO:0031410~cytoplasmic vesicle,GO:0031982~vesicle,GO:0031988~membrane-bounded vesicle	GO:0006461~protein complex assembly,GO:0006638~neutral lipid metabolic process,GO:0006639~acylglycerol metabolic process,GO:0006662~glycerol ether metabolic process,GO:0007166~cell surface receptor linked signal transduction,GO:0007167~enzyme linked receptor protein signaling pathway,GO:0007169~transmembrane receptor protein tyrosine kinase signaling pathway,GO:0007173~epidermal growth factor rec…	GO:0000166~nucleotide binding,GO:0001882~nucleoside binding,GO:0001883~purine nucleoside binding,GO:0004143~diacylglycerol kinase activity,GO:0005524~ATP binding,GO:0008270~zinc ion binding,GO:0008289~lipid binding,GO:0017076~purine nucleotide binding,GO:0019992~diacylglycerol binding,GO:0030554~adenyl nucleotide binding,GO:0032553~ribonucleotide binding,GO:0032555~purine ribonucleotide binding,G…	798450:hepatocyte nuclear factor 4, alpha	774225:HCLS1 associated protein X-1,810887:immunoglobin superfamily, member 21	none	GO:0008152~metabolic process,GO:0009987~cellular process,GO:0016043~cellular component organization,GO:0032501~multicellular organismal process,GO:0032502~developmental process,GO:0040007~growth,GO:0044085~cellular component biogenesis,GO:0050896~response to stimulus,GO:0065007~biological regulation	GO:0003824~catalytic activity,GO:0005488~binding	GO:0005623~cell,GO:0043226~organelle,GO:0044464~cell part
Q566X8	diencephalon/mesencephalon homeobox 1b	Danio rerio	none	none	none	IPR001356:Homeobox,IPR003654:Paired-like homeodomain protein, OAR,IPR012287:Homeodomain-related,IPR017970:Homeobox, conserved site	none	none	none	none	none	SM00389:HOX	PF00046:Homeobox,PF00046:Homeobox domain,PF03826:OAR,PF03826:OAR domain	developmental protein,dna-binding,Homeobox,nucleus	chain:Diencephalon/mesencephalon homeobox protein 1-B,DNA-binding region:Homeobox,short sequence motif:OAR	none	GO:0006355~regulation of transcription, DNA-dependent,GO:0045449~regulation of transcription,GO:0051252~regulation of RNA metabolic process	GO:0003677~DNA binding,GO:0003700~transcription factor activity,GO:0030528~transcription regulator activity,GO:0043565~sequence-specific DNA binding	none	none	none	GO:0032501~multicellular organismal process,GO:0032502~developmental process,GO:0065007~biological regulation	GO:0005488~binding,GO:0030528~transcription regulator activity	GO:0005623~cell,GO:0043226~organelle,GO:0044464~cell part
Q8TDM6	discs, large homolog 5 (Drosophila)	Homo sapiens	none	none	DNA replication, recombination, and repair	IPR001315:Caspase Recruitment,IPR001452:Src homology-3 domain,IPR001478:PDZ/DHR/GLGF,IPR006907:Protein of unknown function DUF622,IPR008144:Guanylate kinase,IPR008145:Guanylate kinase/L-type calcium channel region,IPR011511:Variant SH3,IPR019586:Guanylate kinase-associated, C-terminal	none	none	none	Crohn disease, susceptibility to	none	SM00072:GuKc,SM00114:CARD,SM00228:PDZ,SM00326:SH3	PF00018:SH3_1,PF00595:PDZ,PF00619:CARD,PF00625:Guanylate_kin,PF04822:DUF622,PF07653:SH3_2,PF10603:Gua_kin_assoc_C	3d-structure,alternative splicing,cell junction,cell membrane,coiled coil,complete proteome,membrane,phosphoprotein,polymorphism,repeat,sh3 domain	chain:Disks large homolog 5,compositionally biased region:Poly-Ser,compositionally biased region:Pro-rich,domain:Guanylate kinase-like,domain:PDZ 1,domain:PDZ 2,domain:PDZ 3,domain:PDZ 4,domain:SH3,helix,modified residue,sequence variant,splice variant,strand,turn	GO:0005886~plasma membrane,GO:0005911~cell-cell junction,GO:0005912~adherens junction,GO:0005913~cell-cell adherens junction,GO:0019898~extrinsic to membrane,GO:0030054~cell junction,GO:0044459~plasma membrane part,GO:0070161~anchoring junction	GO:0007155~cell adhesion,GO:0007242~intracellular signaling cascade,GO:0008285~negative regulation of cell proliferation,GO:0010941~regulation of cell death,GO:0016337~cell-cell adhesion,GO:0022610~biological adhesion,GO:0042127~regulation of cell proliferation,GO:0042981~regulation of apoptosis,GO:0043067~regulation of programmed cell death	GO:0005198~structural molecule activity,GO:0030159~receptor signaling complex scaffold activity,GO:0032947~protein complex scaffold	none	772395:profilin 1,772612:CD81 molecule,786573:BTB (POZ) domain containing 10,787828:sorbin and SH3 domain containing 3,809407:dihydrolipoamide S-succinyltransferase (E2 component of 2-oxo-glutarate complex); dihydrolipoamide S-succinyltransferase pseudogene (E2 component of 2-oxo-glutarate complex)	none	GO:0009987~cellular process,GO:0022610~biological adhesion,GO:0065007~biological regulation	GO:0005198~structural molecule activity,GO:0005488~binding	GO:0005623~cell,GO:0044464~cell part
P34973	dopamine receptor D2	Xenopus laevis	none	none	none	IPR000276:7TM GPCR, rhodopsin-like,IPR000929:Dopamine receptor,IPR001922:Dopamine D2 receptor,IPR017452:GPCR, rhodopsin-like superfamily	none	P00026:Heterotrimeric G-protein signaling pathway-Gi alpha and Gs alpha mediated pathway,P00027:Heterotrimeric G-protein signaling pathway-Gq alpha and Go alpha mediated pathway,P05912:Dopamine receptor mediated signaling pathway	none	none	PIRSF038553:D2-like dopamine receptor,PIRSF800006:rhodopsin-like G protein-coupled receptors	none	PF00001:7 transmembrane receptor,PF00001:7tm_1	cell membrane,disulfide bond,G protein-coupled receptor,g-protein coupled receptor,glycoprotein,membrane,receptor,transducer,transmembrane,transmembrane protein	chain:D(2) dopamine receptor B,disulfide bond,glycosylation site:N-linked (GlcNAc...),topological domain:Cytoplasmic,topological domain:Extracellular,transmembrane region	GO:0005886~plasma membrane,GO:0016021~integral to membrane,GO:0031224~intrinsic to membrane	GO:0007166~cell surface receptor linked signal transduction,GO:0007186~G-protein coupled receptor protein signaling pathway	GO:0004952~dopamine receptor activity,GO:0008227~amine receptor activity,GO:0035240~dopamine binding,GO:0043176~amine binding,GO:0043178~alcohol binding	none	none	none	GO:0065007~biological regulation	GO:0005488~binding,GO:0060089~molecular transducer activity	GO:0005623~cell,GO:0044464~cell part
Q8BG36	doublesex and mab-3 related transcription factor 2	Mus musculus	none	none	none	IPR001275:DM DNA-binding	none	none	none	none	none	SM00301:DM	PF00751:DM	none	none	none	GO:0003006~reproductive developmental process,GO:0006355~regulation of transcription, DNA-dependent,GO:0006917~induction of apoptosis,GO:0007548~sex differentiation,GO:0010941~regulation of cell death,GO:0010942~positive regulation of cell death,GO:0012502~induction of programmed cell death,GO:0042981~regulation of apoptosis,GO:0043065~positive regulation of apoptosis,GO:0043067~regulation of pro…	GO:0003677~DNA binding,GO:0003700~transcription factor activity,GO:0030528~transcription regulator activity	none	none	none	GO:0000003~reproduction,GO:0022414~reproductive process,GO:0032502~developmental process,GO:0065007~biological regulation	GO:0005488~binding,GO:0030528~transcription regulator activity	GO:0005623~cell,GO:0043226~organelle,GO:0044464~cell part
Q9D119	dysferlin interacting protein 1	Mus musculus	none	none	none	IPR002110:Ankyrin	none	none	none	none	none	SM00248:ANK	PF00023:96-128,PF00023:Ank	ank repeat,repeat	chain:Dysferlin-interacting protein 1,repeat:ANK 1,repeat:ANK 2	none	none	none	none	none	none	none	none	none
Q03001	dystonin	Homo sapiens	none	none	Cell division and chromosome partitioning,DNA replication, recombination, and repair	IPR001014:Ribosomal protein L23/L25, conserved site,IPR001101:Plectin repeat,IPR001589:Actinin-type, actin-binding, conserved site,IPR001715:Calponin-like actin-binding,IPR002017:Spectrin repeat,IPR002048:Calcium-binding EF-hand,IPR003108:Growth-arrest-specific protein 2,IPR011992:EF-Hand type,IPR018159:Spectrin/alpha-actinin,IPR018247:EF-HAND 1,IPR018248:EF hand,IPR018249:EF-HAND 2	none	none	none	none	PIRSF002662:plectin	SM00033:CH,SM00054:EFh,SM00150:SPEC,SM00243:GAS2,SM00250:PLEC	PF00036:5124-5152,PF00036:7210-7238,PF00036:efhand,PF00307:Calponin homology,PF00307:CH,PF00435:1837-1955,PF00435:3923-4041,PF00435:Spectrin,PF00435:Spectrin repeat,PF00681:1333-1377,PF00681:1659-1703,PF00681:Plectin,PF02187:GAS2,PF02187:Growth-Arrest-Specific Protein 2 Domain	3d-structure,actin-binding,alternative splicing,basement membrane,calcium,cell adhesion,coiled coil,complete proteome,cytoplasm,cytoskeleton,extracellular matrix,glycoprotein,isopeptide bond,membrane protein,phosphoprotein,polymorphism,repeat,sh3 domain,ubl conjugation	calcium-binding region:1,calcium-binding region:2,chain:Bullous pemphigoid antigen 1, isoform 7,chain:Bullous pemphigoid antigen 1, isoforms 1/2/3/4/5/8,chain:Bullous pemphigoid antigen 1, isoforms 6/9/10,cross-link:Glycyl lysine isopeptide (Lys-Gly) (interchain with G-Cter in ubiquitin),domain:Actin-binding,domain:CH 1,domain:CH 2,domain:EF-hand 1,domain:EF-hand 2,domain:SH3,glycosylation site:N…	GO:0005576~extracellular region,GO:0005578~proteinaceous extracellular matrix,GO:0005604~basement membrane,GO:0005856~cytoskeleton,GO:0005886~plasma membrane,GO:0009925~basal plasma membrane,GO:0015629~actin cytoskeleton,GO:0015630~microtubule cytoskeleton,GO:0016023~cytoplasmic membrane-bounded vesicle,GO:0016323~basolateral plasma membrane,GO:0030054~cell junction,GO:0030055~cell-substrate junc…	GO:0000226~microtubule cytoskeleton organization,GO:0000902~cell morphogenesis,GO:0000904~cell morphogenesis involved in differentiation,GO:0007010~cytoskeleton organization,GO:0007017~microtubule-based process,GO:0007018~microtubule-based movement,GO:0007049~cell cycle,GO:0007050~cell cycle arrest,GO:0007155~cell adhesion,GO:0007166~cell surface receptor linked signal transduction,GO:0007229~int…	GO:0003779~actin binding,GO:0005178~integrin binding,GO:0005509~calcium ion binding,GO:0008017~microtubule binding,GO:0008022~protein C-terminus binding,GO:0008092~cytoskeletal protein binding,GO:0015631~tubulin binding,GO:0032403~protein complex binding,GO:0043167~ion binding,GO:0043169~cation binding,GO:0046872~metal ion binding,GO:0051015~actin filament binding	428637:predicted gene 10027; hypothetical protein LOC674425; predicted gene 6794; predicted gene 9175; similar to ribosomal protein S18; similar to ribosomal protein; ribosomal protein S18; predicted gene 11230; predicted gene 5321; predicted gene 10260; predicted gene 8599; predicted gene 8268,772730:protein-L-isoaspartate (D-aspartate) O-methyltransferase,773109:death-associated protein kinase …	808055:protein kinase D2,822746:SMAD family member 9	none	GO:0009987~cellular process,GO:0016043~cellular component organization,GO:0022610~biological adhesion,GO:0032501~multicellular organismal process,GO:0032502~developmental process,GO:0051179~localization,GO:0051234~establishment of localization,GO:0065007~biological regulation	GO:0005488~binding	GO:0005576~extracellular region,GO:0005623~cell,GO:0043226~organelle,GO:0044421~extracellular region part,GO:0044464~cell part
P22182	fibroblast growth factor receptor	Xenopus laevis	none	none	none	IPR000719:Protein kinase, core,IPR001245:Tyrosine protein kinase,IPR003598:Immunoglobulin subtype 2,IPR007110:Immunoglobulin-like,IPR008266:Tyrosine protein kinase, active site,IPR013098:Immunoglobulin I-set,IPR013151:Immunoglobulin,IPR013783:Immunoglobulin-like fold,IPR016248:Fibroblast growth factor receptor,IPR017441:Protein kinase, ATP binding site	none	none	2.7.10.1	none	PIRSF000628:FGFR,PIRSF000628:fibroblast growth factor receptor	SM00219:TyrKc,SM00408:IGc2	PF00047:ig,PF00047:Immunoglobulin domain,PF07679:251-354,PF07679:I-set,PF07714:Pkinase_Tyr,PF07714:Protein tyrosine kinase	alternative splicing,ATP,atp-binding,autophosphorylation,disulfide bond,duplication,glycoprotein,growth factor receptor,Immunoglobulin domain,kinase,magnesium,membrane,nucleotide-binding,phosphoprotein,phosphotransferase,receptor,repeat,signal,transferase,transmembrane,transmembrane protein,tyrosine-protein kinase,tyrosine-specific protein kinase	active site:Proton acceptor,binding site:ATP,chain:Fibroblast growth factor receptor 1,disulfide bond,domain:Ig-like C2-type 1,domain:Ig-like C2-type 2,domain:Ig-like C2-type 3,domain:Protein kinase,glycosylation site:N-linked (GlcNAc...),modified residue,nucleotide phosphate-binding region:ATP,sequence conflict,signal peptide,splice variant,topological domain:Cytoplasmic,topological domain:Extra…	GO:0016021~integral to membrane,GO:0031224~intrinsic to membrane	GO:0006468~protein amino acid phosphorylation,GO:0006793~phosphorus metabolic process,GO:0006796~phosphate metabolic process,GO:0016310~phosphorylation	GO:0000166~nucleotide binding,GO:0001882~nucleoside binding,GO:0001883~purine nucleoside binding,GO:0004672~protein kinase activity,GO:0004713~protein tyrosine kinase activity,GO:0004714~transmembrane receptor protein tyrosine kinase activity,GO:0005524~ATP binding,GO:0017076~purine nucleotide binding,GO:0030554~adenyl nucleotide binding,GO:0032553~ribonucleotide binding,GO:0032555~purine ribonuc…	none	1417586:fibroblast growth factor receptor-1,1417830:fibronectin leucine rich transmembrane protein 3	none	GO:0008152~metabolic process,GO:0009987~cellular process	GO:0003824~catalytic activity,GO:0005488~binding,GO:0060089~molecular transducer activity	GO:0005623~cell,GO:0044464~cell part
P22182	fibroblast growth factor receptor-1	Xenopus laevis	none	none	none	IPR000719:Protein kinase, core,IPR001245:Tyrosine protein kinase,IPR003598:Immunoglobulin subtype 2,IPR007110:Immunoglobulin-like,IPR008266:Tyrosine protein kinase, active site,IPR013098:Immunoglobulin I-set,IPR013151:Immunoglobulin,IPR013783:Immunoglobulin-like fold,IPR016248:Fibroblast growth factor receptor,IPR017441:Protein kinase, ATP binding site	none	none	2.7.10.1	none	PIRSF000628:FGFR,PIRSF000628:fibroblast growth factor receptor	SM00219:TyrKc,SM00408:IGc2	PF00047:ig,PF00047:Immunoglobulin domain,PF07679:251-354,PF07679:I-set,PF07714:Pkinase_Tyr,PF07714:Protein tyrosine kinase	alternative splicing,ATP,atp-binding,autophosphorylation,disulfide bond,duplication,glycoprotein,growth factor receptor,Immunoglobulin domain,kinase,magnesium,membrane,nucleotide-binding,phosphoprotein,phosphotransferase,receptor,repeat,signal,transferase,transmembrane,transmembrane protein,tyrosine-protein kinase,tyrosine-specific protein kinase	active site:Proton acceptor,binding site:ATP,chain:Fibroblast growth factor receptor 1,disulfide bond,domain:Ig-like C2-type 1,domain:Ig-like C2-type 2,domain:Ig-like C2-type 3,domain:Protein kinase,glycosylation site:N-linked (GlcNAc...),modified residue,nucleotide phosphate-binding region:ATP,sequence conflict,signal peptide,splice variant,topological domain:Cytoplasmic,topological domain:Extra…	GO:0016021~integral to membrane,GO:0031224~intrinsic to membrane	GO:0006468~protein amino acid phosphorylation,GO:0006793~phosphorus metabolic process,GO:0006796~phosphate metabolic process,GO:0016310~phosphorylation	GO:0000166~nucleotide binding,GO:0001882~nucleoside binding,GO:0001883~purine nucleoside binding,GO:0004672~protein kinase activity,GO:0004713~protein tyrosine kinase activity,GO:0004714~transmembrane receptor protein tyrosine kinase activity,GO:0005524~ATP binding,GO:0017076~purine nucleotide binding,GO:0030554~adenyl nucleotide binding,GO:0032553~ribonucleotide binding,GO:0032555~purine ribonuc…	none	1417830:fibronectin leucine rich transmembrane protein 3,1418890:fibroblast growth factor receptor	none	GO:0008152~metabolic process,GO:0009987~cellular process	GO:0003824~catalytic activity,GO:0005488~binding,GO:0060089~molecular transducer activity	GO:0005623~cell,GO:0044464~cell part
Q5REK0	flavin containing monooxygenase 4	Pongo abelii	none	none	none	IPR000960:Flavin-containing monooxygenase FMO,IPR002254:Flavin-containing monooxygenase (FMO) 2,IPR012143:Dimethylaniline monooxygenase, N-oxide-forming	none	none	1.14.13.8	none	PIRSF000332:dimethylaniline monooxygenase (N-oxide-forming),PIRSF000332:FMO	none	PF00743:Flavin-binding monooxygenase-like,PF00743:FMO-like	acetylation,endoplasmic reticulum,FAD,Flavoprotein,magnesium,membrane,microsome,Monooxygenase,nadp,oxidoreductase,transmembrane	chain:Dimethylaniline monooxygenase [N-oxide- forming] 2,modified residue,nucleotide phosphate-binding region:FAD,nucleotide phosphate-binding region:NADP	GO:0000267~cell fraction,GO:0005624~membrane fraction,GO:0005626~insoluble fraction,GO:0005783~endoplasmic reticulum,GO:0005789~endoplasmic reticulum membrane,GO:0005792~microsome,GO:0012505~endomembrane system,GO:0016021~integral to membrane,GO:0031090~organelle membrane,GO:0031224~intrinsic to membrane,GO:0031227~intrinsic to endoplasmic reticulum membrane,GO:0031300~intrinsic to organelle memb…	GO:0006800~oxygen and reactive oxygen species metabolic process,GO:0055114~oxidation reduction	GO:0000166~nucleotide binding,GO:0000287~magnesium ion binding,GO:0001882~nucleoside binding,GO:0001883~purine nucleoside binding,GO:0004499~flavin-containing monooxygenase activity,GO:0017076~purine nucleotide binding,GO:0030554~adenyl nucleotide binding,GO:0043167~ion binding,GO:0043169~cation binding,GO:0046872~metal ion binding,GO:0048037~cofactor binding,GO:0050660~FAD binding,GO:0050661~NAD…	none	none	none	GO:0008152~metabolic process,GO:0009987~cellular process	GO:0003824~catalytic activity,GO:0005488~binding	GO:0005623~cell,GO:0043226~organelle,GO:0044422~organelle part,GO:0044464~cell part
Q14192	four and a half LIM domains 2	Homo sapiens	none	h_p53hypoxiaPathway:Hypoxia and p53 in the Cardiovascular system	none	IPR001781:Zinc finger, LIM-type	none	none	none	none	none	SM00132:LIM	PF00412:101-158,PF00412:LIM	3d-structure,cardiac muscle,complete proteome,cytoplasm,heart,LIM domain,metal-binding,nucleus,phosphoprotein,repeat,Transcription,transcription regulation,zinc,zinc finger,zinc-finger	chain:Four and a half LIM domains protein 2,domain:LIM zinc-binding 1,domain:LIM zinc-binding 2,domain:LIM zinc-binding 3,domain:LIM zinc-binding 4,helix,modified residue,sequence conflict,strand,turn,zinc finger region:C4-type	GO:0005856~cytoskeleton,GO:0005886~plasma membrane,GO:0005912~adherens junction,GO:0005924~cell-substrate adherens junction,GO:0005925~focal adhesion,GO:0016323~basolateral plasma membrane,GO:0030016~myofibril,GO:0030017~sarcomere,GO:0030018~Z disc,GO:0030054~cell junction,GO:0030055~cell-substrate junction,GO:0031430~M band,GO:0031672~A band,GO:0031674~I band,GO:0043228~non-membrane-bounded orga…	GO:0001501~skeletal system development,GO:0001503~ossification,GO:0001649~osteoblast differentiation,GO:0006350~transcription,GO:0006355~regulation of transcription, DNA-dependent,GO:0006357~regulation of transcription from RNA polymerase II promoter,GO:0007242~intracellular signaling cascade,GO:0009719~response to endogenous stimulus,GO:0009725~response to hormone stimulus,GO:0009891~positive re…	GO:0003712~transcription cofactor activity,GO:0003713~transcription coactivator activity,GO:0008134~transcription factor binding,GO:0008270~zinc ion binding,GO:0016563~transcription activator activity,GO:0030528~transcription regulator activity,GO:0035257~nuclear hormone receptor binding,GO:0035258~steroid hormone receptor binding,GO:0042802~identical protein binding,GO:0043167~ion binding,GO:004…	792715:serum response factor (c-fos serum response element-binding transcription factor),819174:minichromosome maintenance complex component 7,821904:calpain 1, (mu/I) large subunit	773278:caspase recruitment domain family, member 8,779082:zinc finger, FYVE domain containing 9,782764:integrin, alpha 7,783508:SMAD specific E3 ubiquitin protein ligase 2,784977:integrin, beta 1 (fibronectin receptor, beta polypeptide, antigen CD29 includes MDF2, MSK12),787106:integrin, alpha 3 (antigen CD49C, alpha 3 subunit of VLA-3 receptor),788319:presenilin 2 (Alzheimer disease 4),790178:tr…	none	GO:0008152~metabolic process,GO:0009987~cellular process,GO:0032501~multicellular organismal process,GO:0032502~developmental process,GO:0050896~response to stimulus,GO:0065007~biological regulation	GO:0005488~binding,GO:0030528~transcription regulator activity	GO:0005623~cell,GO:0043226~organelle,GO:0044464~cell part
P97401	frizzled-related protein	Mus musculus	none	none	none	IPR000024:Frizzled cysteine-rich domain,IPR001134:Netrin domain,IPR015526:Frizzled related,IPR018933:Netrin module, non-TIMP type	none	P00005:Angiogenesis,P00057:Wnt signaling pathway	none	none	none	SM00063:FRI,SM00643:C345C	PF01392:Fz domain,PF01759:NTR,PF01759:UNC-6/NTR/C345C module	3d-structure,developmental protein,differentiation,disulfide bond,glycoprotein,Secreted,signal,wnt signaling pathway	chain:Secreted frizzled-related protein 3,compositionally biased region:Ser/Thr-rich,disulfide bond,domain:FZ,domain:NTR,glycosylation site:N-linked (GlcNAc...),helix,sequence conflict,signal peptide,strand,turn	GO:0005576~extracellular region	GO:0007166~cell surface receptor linked signal transduction,GO:0009968~negative regulation of signal transduction,GO:0010648~negative regulation of cell communication,GO:0016055~Wnt receptor signaling pathway,GO:0030111~regulation of Wnt receptor signaling pathway,GO:0030178~negative regulation of Wnt receptor signaling pathway	GO:0017147~Wnt-protein binding	none	none	none	GO:0009987~cellular process,GO:0032501~multicellular organismal process,GO:0032502~developmental process,GO:0065007~biological regulation	GO:0005488~binding	GO:0005576~extracellular region
Q11126	fucosyltransferase 5 (alpha (1,3) fucosyltransferase)	Bos taurus	none	none	none	IPR001503:Glycosyl transferase, family 10	bta00601:Glycosphingolipid biosynthesis	none	2.4.1.65	none	PIRSF005726:fucosyltransferase	none	PF00852:Glycosyltransferase family 10,PF00852:Glyco_transf_10	glycoprotein,glycosyltransferase,golgi apparatus,membrane,Signal-anchor,transferase,transmembrane	chain:Galactoside 3(4)-L-fucosyltransferase,glycosylation site:N-linked (GlcNAc...),topological domain:Cytoplasmic,topological domain:Lumenal,transmembrane region	GO:0005794~Golgi apparatus,GO:0016021~integral to membrane,GO:0031224~intrinsic to membrane	GO:0006486~protein amino acid glycosylation,GO:0009100~glycoprotein metabolic process,GO:0009101~glycoprotein biosynthetic process,GO:0043413~biopolymer glycosylation,GO:0070085~glycosylation	GO:0008417~fucosyltransferase activity,GO:0017060~3-galactosyl-N-acetylglucosaminide 4-alpha-L-fucosyltransferase activity	none	none	none	GO:0008152~metabolic process,GO:0009987~cellular process	GO:0003824~catalytic activity	GO:0005623~cell,GO:0043226~organelle,GO:0044464~cell part
Q14832	glutamate receptor, metabotropic 3	Homo sapiens	none	none	none	IPR000162:GPCR, family 3, metabotropic glutamate receptor,IPR000337:GPCR, family 3,IPR001234:GPCR, family 3, metabotropic glutamate receptor 3,IPR001828:Extracellular ligand-binding receptor,IPR011500:GPCR, family 3, nine cysteines region,IPR017978:GPCR, family 3, C-terminal,IPR017979:GPCR, family 3, conserved site	hsa04080:Neuroactive ligand-receptor interaction	P00026:Heterotrimeric G-protein signaling pathway-Gi alpha and Gs alpha mediated pathway,P00027:Heterotrimeric G-protein signaling pathway-Gq alpha and Go alpha mediated pathway,P00037:Ionotropic glutamate receptor pathway,P00040:Metabotropic glutamate receptor group II pathway	none	none	PIRSF005608:metabotropic glutamate receptors and related,PIRSF501044:metabotropic glutamate receptors	none	PF00003:7 transmembrane sweet-taste receptor of 3 GCPR,PF00003:7tm_3,PF01094:ANF_receptor,PF01094:Receptor family ligand binding region,PF07562:NCD3G,PF07562:Nine Cysteines Domain of family 3 GPCR	3d-structure,cell membrane,complete proteome,g-protein coupled receptor,glycoprotein,membrane,polymorphism,receptor,signal,transducer,transmembrane	chain:Metabotropic glutamate receptor 3,glycosylation site:N-linked (GlcNAc...),helix,sequence conflict,sequence variant,signal peptide,strand,topological domain:Cytoplasmic,topological domain:Extracellular,transmembrane region,turn	GO:0005856~cytoskeleton,GO:0005886~plasma membrane,GO:0005887~integral to plasma membrane,GO:0014069~postsynaptic density,GO:0016021~integral to membrane,GO:0030424~axon,GO:0030425~dendrite,GO:0031224~intrinsic to membrane,GO:0031226~intrinsic to plasma membrane,GO:0042734~presynaptic membrane,GO:0042995~cell projection,GO:0043005~neuron projection,GO:0043197~dendritic spine,GO:0043228~non-membra…	GO:0006140~regulation of nucleotide metabolic process,GO:0007166~cell surface receptor linked signal transduction,GO:0007186~G-protein coupled receptor protein signaling pathway,GO:0007194~negative regulation of adenylate cyclase activity,GO:0007267~cell-cell signaling,GO:0007268~synaptic transmission,GO:0019226~transmission of nerve impulse,GO:0030799~regulation of cyclic nucleotide metabolic pr…	GO:0001640~adenylate cyclase inhibiting metabotropic glutamate receptor activity,GO:0001641~group II metabotropic glutamate receptor activity,GO:0005246~calcium channel regulator activity,GO:0008066~glutamate receptor activity,GO:0008067~metabotropic glutamate, GABA-B-like receptor activity,GO:0016247~channel regulator activity	none	none	none	GO:0009987~cellular process,GO:0032501~multicellular organismal process,GO:0065007~biological regulation	GO:0060089~molecular transducer activity	GO:0005623~cell,GO:0043226~organelle,GO:0044422~organelle part,GO:0044456~synapse part,GO:0044464~cell part,GO:0045202~synapse
Q68EF4	glutamate receptor, metabotropic 4	Mus musculus	none	none	none	IPR000162:GPCR, family 3, metabotropic glutamate receptor,IPR000337:GPCR, family 3,IPR001786:GPCR, family 3, metabotropic glutamate receptor 4,IPR001828:Extracellular ligand-binding receptor,IPR011500:GPCR, family 3, nine cysteines region,IPR017978:GPCR, family 3, C-terminal,IPR017979:GPCR, family 3, conserved site	mmu04080:Neuroactive ligand-receptor interaction,mmu04742:Taste transduction	P00026:Heterotrimeric G-protein signaling pathway-Gi alpha and Gs alpha mediated pathway,P00027:Heterotrimeric G-protein signaling pathway-Gq alpha and Go alpha mediated pathway,P00039:Metabotropic glutamate receptor group III pathway	none	none	none	none	PF00003:7tm_3,PF01094:ANF_receptor,PF07562:NCD3G	alternative splicing,cell membrane,g-protein coupled receptor,glycoprotein,membrane,receptor,signal,transducer,transmembrane	chain:Metabotropic glutamate receptor 4,glycosylation site:N-linked (GlcNAc...),sequence conflict,signal peptide,splice variant,topological domain:Cytoplasmic,topological domain:Extracellular,transmembrane region	GO:0005886~plasma membrane,GO:0016021~integral to membrane,GO:0031224~intrinsic to membrane	GO:0007166~cell surface receptor linked signal transduction,GO:0007186~G-protein coupled receptor protein signaling pathway,GO:0007267~cell-cell signaling,GO:0007268~synaptic transmission,GO:0007610~behavior,GO:0007611~learning or memory,GO:0007612~learning,GO:0019226~transmission of nerve impulse,GO:0050877~neurological system process,GO:0050890~cognition	GO:0001640~adenylate cyclase inhibiting metabotropic glutamate receptor activity,GO:0001642~group III metabotropic glutamate receptor activity,GO:0008066~glutamate receptor activity	none	none	none	GO:0009987~cellular process,GO:0032501~multicellular organismal process,GO:0050896~response to stimulus,GO:0065007~biological regulation	GO:0060089~molecular transducer activity	GO:0005623~cell,GO:0044464~cell part
P31424	glutamate receptor, metabotropic 5	Rattus norvegicus	none	none	none	IPR000162:GPCR, family 3, metabotropic glutamate receptor,IPR000202:GPCR, family 3, metabotropic glutamate receptor 5,IPR000337:GPCR, family 3,IPR001828:Extracellular ligand-binding receptor,IPR011500:GPCR, family 3, nine cysteines region,IPR017971:GPCR, family 3, metabotropic glutamate receptor 1/5,IPR017978:GPCR, family 3, C-terminal,IPR017979:GPCR, family 3, conserved site,IPR019588:Metabotrop…	rno04020:Calcium signaling pathway,rno04080:Neuroactive ligand-receptor interaction,rno04540:Gap junction,rno04720:Long-term potentiation,rno04730:Long-term depression,rno05016:Huntington's disease	P00026:Heterotrimeric G-protein signaling pathway-Gi alpha and Gs alpha mediated pathway,P00027:Heterotrimeric G-protein signaling pathway-Gq alpha and Go alpha mediated pathway,P00039:Metabotropic glutamate receptor group III pathway,P00041:Metabotropic glutamate receptor group I pathway,P05730:Endogenous_cannabinoid_signaling	none	none	none	none	PF00003:7tm_3,PF01094:ANF_receptor,PF07562:NCD3G,PF10606:GluR_Homer-bdg	3d-structure,alternative splicing,cell membrane,g-protein coupled receptor,glycoprotein,membrane,receptor,signal,transducer,transmembrane	chain:Metabotropic glutamate receptor 5,glycosylation site:N-linked (GlcNAc...),mutagenesis site,signal peptide,splice variant,topological domain:Cytoplasmic,topological domain:Extracellular,transmembrane region,turn	GO:0000267~cell fraction,GO:0005624~membrane fraction,GO:0005626~insoluble fraction,GO:0005856~cytoskeleton,GO:0005886~plasma membrane,GO:0014069~postsynaptic density,GO:0016021~integral to membrane,GO:0030425~dendrite,GO:0031224~intrinsic to membrane,GO:0042995~cell projection,GO:0043005~neuron projection,GO:0043197~dendritic spine,GO:0043198~dendritic shaft,GO:0043228~non-membrane-bounded organ…	GO:0000165~MAPKKK cascade,GO:0000185~activation of MAPKKK activity,GO:0002029~desensitization of G-protein coupled receptor protein signaling pathway,GO:0006355~regulation of transcription, DNA-dependent,GO:0006468~protein amino acid phosphorylation,GO:0006793~phosphorus metabolic process,GO:0006796~phosphate metabolic process,GO:0006873~cellular ion homeostasis,GO:0006874~cellular calcium ion ho…	GO:0001639~PLC activating metabotropic glutamate receptor activity,GO:0005516~calmodulin binding,GO:0008066~glutamate receptor activity,GO:0019904~protein domain specific binding,GO:0030165~PDZ domain binding,GO:0031685~adenosine receptor binding,GO:0031687~A2A adenosine receptor binding	414561:homer homolog 1 (Drosophila)	381185:GRP1 (general receptor for phosphoinositides 1)-associated scaffold protein,387953:membrane associated guanylate kinase, WW and PDZ domain containing 2,414561:homer homolog 1 (Drosophila),570261:filamin A, alpha (actin binding protein 280)	none	GO:0008152~metabolic process,GO:0009987~cellular process,GO:0032501~multicellular organismal process,GO:0032502~developmental process,GO:0050896~response to stimulus,GO:0065007~biological regulation	GO:0005488~binding,GO:0060089~molecular transducer activity	GO:0005623~cell,GO:0043226~organelle,GO:0044422~organelle part,GO:0044456~synapse part,GO:0044464~cell part,GO:0045202~synapse
P70579	glutamate receptor, metabotropic 8	Rattus norvegicus	none	none	none	IPR000144:GPCR, family 3, metabotropic glutamate receptor 8,IPR000162:GPCR, family 3, metabotropic glutamate receptor,IPR000337:GPCR, family 3,IPR001828:Extracellular ligand-binding receptor,IPR011500:GPCR, family 3, nine cysteines region,IPR017978:GPCR, family 3, C-terminal,IPR017979:GPCR, family 3, conserved site	rno04080:Neuroactive ligand-receptor interaction	P00026:Heterotrimeric G-protein signaling pathway-Gi alpha and Gs alpha mediated pathway,P00027:Heterotrimeric G-protein signaling pathway-Gq alpha and Go alpha mediated pathway,P00039:Metabotropic glutamate receptor group III pathway	none	none	none	none	PF00003:7tm_3,PF01094:ANF_receptor,PF07562:NCD3G	cell membrane,g-protein coupled receptor,glycoprotein,isopeptide bond,membrane,olfaction,receptor,sensory transduction,signal,transducer,transmembrane,ubl conjugation	chain:Metabotropic glutamate receptor 8,cross-link:Glycyl lysine isopeptide (Lys-Gly) (interchain with G-Cter in SUMO-1),glycosylation site:N-linked (GlcNAc...),signal peptide,topological domain:Cytoplasmic,topological domain:Extracellular,transmembrane region	GO:0005886~plasma membrane,GO:0005887~integral to plasma membrane,GO:0016021~integral to membrane,GO:0031224~intrinsic to membrane,GO:0031226~intrinsic to plasma membrane,GO:0042734~presynaptic membrane,GO:0042995~cell projection,GO:0043005~neuron projection,GO:0043025~cell soma,GO:0044456~synapse part,GO:0044459~plasma membrane part,GO:0045202~synapse,GO:0045211~postsynaptic membrane	GO:0006140~regulation of nucleotide metabolic process,GO:0007166~cell surface receptor linked signal transduction,GO:0007186~G-protein coupled receptor protein signaling pathway,GO:0007187~G-protein signaling, coupled to cyclic nucleotide second messenger,GO:0007188~G-protein signaling, coupled to cAMP nucleotide second messenger,GO:0007193~inhibition of adenylate cyclase activity by G-protein si…	GO:0001640~adenylate cyclase inhibiting metabotropic glutamate receptor activity,GO:0001642~group III metabotropic glutamate receptor activity,GO:0008066~glutamate receptor activity	none	387816:protein inhibitor of activated STAT, 3,389655:chromobox homolog 7,404077:Rho-associated coiled-coil containing protein kinase 2,404562:transmembrane protein 215; similar to Ubiquitin-conjugating enzyme E2 I (Ubiquitin-protein ligase I) (Ubiquitin carrier protein I) (SUMO-1-protein ligase) (SUMO-1-conjugating enzyme) (Ubiquitin-conjugating enzyme UbcE2A); ubiquitin-conjugating enzyme E2I,41…	none	GO:0009987~cellular process,GO:0032501~multicellular organismal process,GO:0050896~response to stimulus,GO:0065007~biological regulation	GO:0060089~molecular transducer activity	GO:0005623~cell,GO:0044456~synapse part,GO:0044464~cell part,GO:0045202~synapse
Q4KMC4	glutamine-fructose-6-phosphate transaminase 2	Rattus norvegicus	none	none	none	IPR000583:Glutamine amidotransferase, class-II,IPR001347:Sugar isomerase (SIS),IPR005855:Glucosamine-fructose-6-phosphate aminotransferase, isomerising,IPR017932:Glutamine amidotransferase, type II	rno00250:Alanine, aspartate and glutamate metabolism,rno00520:Amino sugar and nucleotide sugar metabolism	P02756:N-acetylglucosamine metabolism,P02757:O-antigen biosynthesis	2.6.1.16	none	PIRSF000520:glutamine-fructose-6-phosphate aminotransferase (isomerizing)	none	PF00310:GATase_2,PF00310:Glutamine amidotransferases class-II,PF01380:534-665,PF01380:SIS	Aminotransferase,glutamine amidotransferase,phosphoprotein,repeat,transferase	active site:For GATase activity,chain:Glucosamine--fructose-6-phosphate aminotransferase [isomerizing] 2,domain:Glutamine amidotransferase type-2,domain:SIS 1,domain:SIS 2,modified residue	none	GO:0006541~glutamine metabolic process,GO:0009064~glutamine family amino acid metabolic process,GO:0016051~carbohydrate biosynthetic process	GO:0004360~glutamine-fructose-6-phosphate transaminase (isomerizing) activity,GO:0005529~sugar binding,GO:0008483~transaminase activity,GO:0016769~transferase activity, transferring nitrogenous groups,GO:0030246~carbohydrate binding	none	none	none	GO:0008152~metabolic process,GO:0009987~cellular process	GO:0003824~catalytic activity,GO:0005488~binding	GO:0005623~cell,GO:0044464~cell part
Q08DQ2	glutamine-fructose-6-phosphate transaminase 2	Bos taurus	none	none	none	IPR000583:Glutamine amidotransferase, class-II,IPR001347:Sugar isomerase (SIS),IPR005855:Glucosamine-fructose-6-phosphate aminotransferase, isomerising,IPR017932:Glutamine amidotransferase, type II	bta00250:Alanine, aspartate and glutamate metabolism,bta00520:Amino sugar and nucleotide sugar metabolism	none	2.6.1.16	none	PIRSF000520:glutamine-fructose-6-phosphate aminotransferase (isomerizing)	none	PF00310:GATase_2,PF00310:Glutamine amidotransferases class-II,PF01380:534-665	Aminotransferase,glutamine amidotransferase,phosphoprotein,repeat,transferase	active site:For GATase activity,chain:Glucosamine--fructose-6-phosphate aminotransferase [isomerizing] 2,domain:Glutamine amidotransferase type-2,domain:SIS 1,domain:SIS 2,modified residue	none	GO:0006541~glutamine metabolic process,GO:0009064~glutamine family amino acid metabolic process,GO:0016051~carbohydrate biosynthetic process	GO:0004360~glutamine-fructose-6-phosphate transaminase (isomerizing) activity,GO:0005529~sugar binding,GO:0008483~transaminase activity,GO:0016769~transferase activity, transferring nitrogenous groups,GO:0030246~carbohydrate binding	none	none	none	GO:0008152~metabolic process,GO:0009987~cellular process	GO:0003824~catalytic activity,GO:0005488~binding	GO:0005623~cell,GO:0044464~cell part
A1Z6E0	gustavus	Drosophila melanogaster	none	none	none	IPR001496:SOCS protein, C-terminal,IPR001870:B302 (SPRY)-like,IPR003877:SPla/RYanodine receptor SPRY,IPR018355:SPla/RYanodine receptor subgroup	none	none	none	none	none	SM00253:SOCS,SM00449:SPRY	PF00622:SPRY,PF00622:SPRY domain,PF07525:SOCS box,PF07525:SOCS_box	complete proteome	none	none	GO:0000578~embryonic axis specification,GO:0003002~regionalization,GO:0003006~reproductive developmental process,GO:0007242~intracellular signaling cascade,GO:0007276~gamete generation,GO:0007281~germ cell development,GO:0007292~female gamete generation,GO:0007304~chorion-containing eggshell formation,GO:0007306~eggshell chorion assembly,GO:0007308~oocyte construction,GO:0007309~oocyte axis speci…	none	1984792:Protein cup,1986890:Dmel_CG10348,1995164:Epidermal growth factor receptor	1976637:Ribosomal protein S29,1978209:Sox box protein 15,1980095:Ornithine decarboxylase antizyme,1982566:Adh transcription factor 1,1984273:Cyclophilin 1,1984454:Elongin C,1984792:Protein cup,1985097:Protein NASP homolog,1985932:twin of eyeless,1986890:Dmel_CG10348,1988250:Dmel_CG14589,1988304:Dmel_CG16890,1988763:ftz transcription factor 1,1988915:vasa,1990236:Ribosomal protein L38,1990390:Dmel…	none	GO:0000003~reproduction,GO:0009987~cellular process,GO:0016043~cellular component organization,GO:0022414~reproductive process,GO:0032501~multicellular organismal process,GO:0032502~developmental process,GO:0044085~cellular component biogenesis,GO:0065007~biological regulation	none	none
Q03014	hematopoietically expressed homeobox	Homo sapiens	none	none	none	IPR001356:Homeobox,IPR012287:Homeodomain-related,IPR017970:Homeobox, conserved site	hsa04950:Maturity onset diabetes of the young	none	none	A genome-wide association study identifies novel risk loci for type 2 diabetes,A genome-wide association study of type 2 diabetes in Finns detects multiple susceptibility variants,Genome-wide association analysis identifies loci for type 2 diabetes and triglyceride levels,Meta-analysis of genome-wide association data and large-scale replication identifies additional susceptibility loci for type 2…	none	SM00389:HOX	PF00046:Homeobox	3d-structure,complete proteome,developmental protein,differentiation,DNA binding,dna-binding,Homeobox,nucleus,repressor,Transcription,transcription regulation,wnt signaling pathway	chain:Hematopoietically-expressed homeobox protein hhex,compositionally biased region:Pro-rich,DNA-binding region:Homeobox,helix,sequence conflict	none	GO:0000122~negative regulation of transcription from RNA polymerase II promoter,GO:0001889~liver development,GO:0003002~regionalization,GO:0006350~transcription,GO:0006355~regulation of transcription, DNA-dependent,GO:0006357~regulation of transcription from RNA polymerase II promoter,GO:0006403~RNA localization,GO:0006405~RNA export from nucleus,GO:0006406~mRNA export from nucleus,GO:0006913~nuc…	GO:0003677~DNA binding,GO:0003700~transcription factor activity,GO:0008134~transcription factor binding,GO:0008190~eukaryotic initiation factor 4E binding,GO:0016564~transcription repressor activity,GO:0016565~general transcriptional repressor activity,GO:0030528~transcription regulator activity,GO:0031369~translation initiation factor binding,GO:0043565~sequence-specific DNA binding	798450:hepatocyte nuclear factor 4, alpha,821864:similar to transducin-like enhancer of split 1 (E(sp1) homolog, Drosophila); transducin-like enhancer of split 1 (E(sp1) homolog, Drosophila)	812635:keratin associated protein 4-12,813116:EGF-containing fibulin-like extracellular matrix protein 2	none	GO:0008152~metabolic process,GO:0009987~cellular process,GO:0032501~multicellular organismal process,GO:0032502~developmental process,GO:0051179~localization,GO:0051234~establishment of localization,GO:0065007~biological regulation	GO:0005488~binding,GO:0030528~transcription regulator activity	GO:0005623~cell,GO:0043226~organelle,GO:0044464~cell part
Q96RW7	hemicentin 1	Homo sapiens	none	none	none	IPR000152:EGF-type aspartate/asparagine hydroxylation conserved site,IPR000742:EGF-like, type 3,IPR000884:Thrombospondin, type 1 repeat,IPR001881:EGF-like calcium-binding,IPR002035:von Willebrand factor, type A,IPR003598:Immunoglobulin subtype 2,IPR003599:Immunoglobulin subtype,IPR006210:EGF-like,IPR006605:G2 nidogen and fibulin G2F,IPR007110:Immunoglobulin-like,IPR008085:Thrombospondin, type 1 r…	none	none	none	Macular degeneration, age-related, 1	none	SM00179:EGF_CA,SM00181:EGF,SM00209:TSP1,SM00327:VWA,SM00408:IGc2,SM00409:IG,SM00682:G2F	PF00047:ig,PF00047:Immunoglobulin domain,PF00090:316-366,PF00090:4590-4640,PF00090:TSP_1,PF00092:VWA,PF07474:G2F,PF07474:G2F domain,PF07645:5147-5190,PF07645:64-105,PF07645:873-916,PF07645:EGF_CA,PF07679:166-252,PF07679:612-698,PF07679:I-set	alternative splicing,basement membrane,calcium,complete proteome,disease mutation,disulfide bond,egf-like domain,extracellular matrix,glycoprotein,Immunoglobulin domain,polymorphism,repeat,Secreted,sensory transduction,signal,vision	chain:Hemicentin-1,disulfide bond,domain:EGF-like 1; calcium-binding,domain:EGF-like 2; calcium-binding,domain:EGF-like 3; calcium-binding,domain:EGF-like 4; calcium-binding,domain:EGF-like 5; calcium-binding,domain:EGF-like 6; calcium-binding,domain:EGF-like 7; calcium-binding,domain:Ig-like C2-type 1,domain:Ig-like C2-type 10,domain:Ig-like C2-type 11,domain:Ig-like C2-type 12,domain:Ig-like C2…	GO:0005576~extracellular region,GO:0005578~proteinaceous extracellular matrix,GO:0005604~basement membrane,GO:0031012~extracellular matrix,GO:0044420~extracellular matrix part,GO:0044421~extracellular region part	GO:0007596~blood coagulation,GO:0007599~hemostasis,GO:0007600~sensory perception,GO:0007601~visual perception,GO:0008218~bioluminescence,GO:0009611~response to wounding,GO:0018298~protein-chromophore linkage,GO:0042060~wound healing,GO:0050817~coagulation,GO:0050877~neurological system process,GO:0050878~regulation of body fluid levels,GO:0050890~cognition,GO:0050953~sensory perception of light s…	GO:0005509~calcium ion binding,GO:0043167~ion binding,GO:0043169~cation binding,GO:0046872~metal ion binding	none	none	none	GO:0008152~metabolic process,GO:0009987~cellular process,GO:0032501~multicellular organismal process,GO:0050896~response to stimulus,GO:0065007~biological regulation	GO:0005488~binding,GO:0060089~molecular transducer activity	GO:0005576~extracellular region,GO:0005623~cell,GO:0044421~extracellular region part,GO:0044464~cell part
P97292	histamine receptor H2	Mus musculus	none	none	none	IPR000276:7TM GPCR, rhodopsin-like,IPR000503:Histamine H2 receptor,IPR017452:GPCR, rhodopsin-like superfamily	mmu04020:Calcium signaling pathway,mmu04080:Neuroactive ligand-receptor interaction	P00026:Heterotrimeric G-protein signaling pathway-Gi alpha and Gs alpha mediated pathway,P04386:Histamine H2 receptor mediated signaling pathway	none	none	PIRSF038634:H2 histamine receptor,PIRSF800006:rhodopsin-like G protein-coupled receptors	none	PF00001:7 transmembrane receptor,PF00001:7tm_1	cell membrane,disulfide bond,g-protein coupled receptor,glycoprotein,lipoprotein,membrane,palmitate,receptor,transducer,transmembrane	chain:Histamine H2 receptor,disulfide bond,glycosylation site:N-linked (GlcNAc...),lipid moiety-binding region:S-palmitoyl cysteine,site:Essential for histamine binding,site:Essential for tiotidine binding and implicated in histamine binding,site:Implicated in histamine binding,topological domain:Cytoplasmic,topological domain:Extracellular,transmembrane region	GO:0005886~plasma membrane,GO:0016021~integral to membrane,GO:0031224~intrinsic to membrane	GO:0007166~cell surface receptor linked signal transduction,GO:0007186~G-protein coupled receptor protein signaling pathway	GO:0004969~histamine receptor activity,GO:0008227~amine receptor activity	none	none	none	GO:0065007~biological regulation	GO:0060089~molecular transducer activity	GO:0005623~cell,GO:0044464~cell part
P69141	histone H2A	Strongylocentrotus purpuratus	none	none	none	IPR002119:Histone H2A,IPR007125:Histone core,IPR009072:Histone-fold	none	none	none	none	PIRSF002048:histone H2A	SM00414:H2A	PF00125:Core histone H2A/H2B/H3/H4,PF00125:Histone	acetylation,chromosomal protein,DNA binding,dna-binding,isopeptide bond,nucleosome core,nucleus,phosphoprotein,ubl conjugation	chain:Histone H2A, embryonic,cross-link:Glycyl lysine isopeptide (Lys-Gly) (interchain with G-Cter in ubiquitin),modified residue	GO:0000785~chromatin,GO:0000786~nucleosome,GO:0005694~chromosome,GO:0032993~protein-DNA complex,GO:0043228~non-membrane-bounded organelle,GO:0043232~intracellular non-membrane-bounded organelle,GO:0044427~chromosomal part	GO:0006323~DNA packaging,GO:0006325~chromatin organization,GO:0006333~chromatin assembly or disassembly,GO:0006334~nucleosome assembly,GO:0031497~chromatin assembly,GO:0034621~cellular macromolecular complex subunit organization,GO:0034622~cellular macromolecular complex assembly,GO:0034728~nucleosome organization,GO:0043933~macromolecular complex subunit organization,GO:0051276~chromosome organi…	GO:0003677~DNA binding	none	none	none	GO:0009987~cellular process,GO:0016043~cellular component organization,GO:0044085~cellular component biogenesis	GO:0005488~binding	GO:0005623~cell,GO:0032991~macromolecular complex,GO:0043226~organelle,GO:0044422~organelle part,GO:0044464~cell part
P31422	hypothetical protein LOC689121; glutamate receptor, metabotropic 3	Rattus norvegicus	none	none	none	IPR000162:GPCR, family 3, metabotropic glutamate receptor,IPR000337:GPCR, family 3,IPR001234:GPCR, family 3, metabotropic glutamate receptor 3,IPR001828:Extracellular ligand-binding receptor,IPR011500:GPCR, family 3, nine cysteines region,IPR017978:GPCR, family 3, C-terminal,IPR017979:GPCR, family 3, conserved site	rno04080:Neuroactive ligand-receptor interaction	P00026:Heterotrimeric G-protein signaling pathway-Gi alpha and Gs alpha mediated pathway,P00027:Heterotrimeric G-protein signaling pathway-Gq alpha and Go alpha mediated pathway,P00037:Ionotropic glutamate receptor pathway,P00040:Metabotropic glutamate receptor group II pathway	none	none	none	none	PF00003:7tm_3,PF01094:ANF_receptor,PF07562:NCD3G	3d-structure,cell membrane,g-protein coupled receptor,glycoprotein,membrane,receptor,signal,transducer,transmembrane	chain:Metabotropic glutamate receptor 3,glycosylation site:N-linked (GlcNAc...),helix,signal peptide,strand,topological domain:Cytoplasmic,topological domain:Extracellular,transmembrane region,turn	GO:0005856~cytoskeleton,GO:0005886~plasma membrane,GO:0014069~postsynaptic density,GO:0016021~integral to membrane,GO:0030424~axon,GO:0030425~dendrite,GO:0031224~intrinsic to membrane,GO:0042734~presynaptic membrane,GO:0042995~cell projection,GO:0043005~neuron projection,GO:0043197~dendritic spine,GO:0043228~non-membrane-bounded organelle,GO:0043232~intracellular non-membrane-bounded organelle,GO…	GO:0007166~cell surface receptor linked signal transduction,GO:0007186~G-protein coupled receptor protein signaling pathway,GO:0007600~sensory perception,GO:0019233~sensory perception of pain,GO:0031644~regulation of neurological system process,GO:0044057~regulation of system process,GO:0050804~regulation of synaptic transmission,GO:0050877~neurological system process,GO:0050890~cognition,GO:0051…	GO:0001640~adenylate cyclase inhibiting metabotropic glutamate receptor activity,GO:0001641~group II metabotropic glutamate receptor activity,GO:0005246~calcium channel regulator activity,GO:0008066~glutamate receptor activity,GO:0016247~channel regulator activity	382682:protein interacting with PRKCA 1,403469:syndecan binding protein,417676:glutamate receptor interacting protein 1	382682:protein interacting with PRKCA 1,403469:syndecan binding protein,417676:glutamate receptor interacting protein 1,825111:RAN binding protein 9	none	GO:0032501~multicellular organismal process,GO:0065007~biological regulation	GO:0060089~molecular transducer activity	GO:0005623~cell,GO:0043226~organelle,GO:0044422~organelle part,GO:0044456~synapse part,GO:0044464~cell part,GO:0045202~synapse
Q80TS3	latrophilin 3	Mus musculus	none	none	none	IPR000203:GPS,IPR000832:GPCR, family 2, secretin-like,IPR000922:D-galactoside/L-rhamnose binding SUEL lectin,IPR001879:GPCR, family 2, extracellular region,IPR003112:Olfactomedin-like,IPR003334:GPCR, family 2, latrophilin, C-terminal,IPR003924:GPCR, family 2, latrophilin,IPR015630:GPCR, family 2, latrophilin, type 3,IPR017981:GPCR, family 2-like,IPR017983:GPCR, family 2, secretin-like, conserved …	none	none	none	none	PIRSF010401:alpha-latrotoxin receptor, calcium-independent type,PIRSF800007:secretin receptor-like G protein-coupled receptors	SM00008:HormR,SM00284:OLF,SM00303:GPS	PF00002:7 transmembrane receptor,PF00002:7tm_2,PF01825:GPS,PF01825:Latrophilin/CL-1-like GPS domain,PF02140:Galactose binding lectin domain,PF02140:Gal_Lectin,PF02191:OLF,PF02191:Olfactomedin-like domain,PF02354:Latrophilin,PF02354:Latrophilin Cytoplasmic C-terminal region,PF02793:Hormone receptor domain,PF02793:HRM	alternative splicing,cell membrane,disulfide bond,g-protein coupled receptor,glycoprotein,Lectin,membrane,phosphoprotein,receptor,signal,transducer,transmembrane	chain:Latrophilin-3,compositionally biased region:Poly-Ala,disulfide bond,domain:GPS,domain:Olfactomedin-like,domain:SUEL-type lectin,glycosylation site:N-linked (GlcNAc...),modified residue,sequence conflict,signal peptide,splice variant,topological domain:Cytoplasmic,topological domain:Extracellular,transmembrane region	GO:0005886~plasma membrane,GO:0016021~integral to membrane,GO:0031224~intrinsic to membrane	GO:0007166~cell surface receptor linked signal transduction,GO:0007186~G-protein coupled receptor protein signaling pathway,GO:0007218~neuropeptide signaling pathway	GO:0005529~sugar binding,GO:0030246~carbohydrate binding	none	none	none	GO:0065007~biological regulation	GO:0005488~binding,GO:0060089~molecular transducer activity	GO:0005623~cell,GO:0044464~cell part
Q32KX5	leucine rich repeat containing 28	Bos taurus	none	none	Function unknown	IPR001611:Leucine-rich repeat,IPR003591:Leucine-rich repeat, typical subtype	none	none	none	none	none	SM00369:LRR_TYP	PF00560:89-110,PF00560:LRR_1	leucine-rich repeat,repeat	chain:Leucine-rich repeat-containing protein 28,repeat:LRR 1,repeat:LRR 10,repeat:LRR 11,repeat:LRR 2,repeat:LRR 3,repeat:LRR 4,repeat:LRR 5,repeat:LRR 6,repeat:LRR 7,repeat:LRR 8,repeat:LRR 9	none	none	none	none	none	none	none	GO:0005488~binding	none
Q7SXW3	leucine rich repeat containing 40	Danio rerio	none	none	Function unknown	IPR001611:Leucine-rich repeat,IPR003591:Leucine-rich repeat, typical subtype,IPR015766:Leucine-rich repeat-containing protein	none	none	none	none	none	SM00369:LRR_TYP	PF00560:104-125,PF00560:LRR_1	leucine-rich repeat,repeat	chain:Leucine-rich repeat-containing protein 40,repeat:LRR 1,repeat:LRR 10,repeat:LRR 11,repeat:LRR 12,repeat:LRR 13,repeat:LRR 14,repeat:LRR 15,repeat:LRR 16,repeat:LRR 17,repeat:LRR 18,repeat:LRR 19,repeat:LRR 2,repeat:LRR 20,repeat:LRR 21,repeat:LRR 3,repeat:LRR 4,repeat:LRR 5,repeat:LRR 6,repeat:LRR 7,repeat:LRR 8,repeat:LRR 9,sequence conflict	none	none	none	none	none	none	none	GO:0005488~binding	none
Q5S007	leucine-rich repeat kinase 2	Homo sapiens	none	none	none	IPR000408:Regulator of chromosome condensation, RCC1,IPR000719:Protein kinase, core,IPR001611:Leucine-rich repeat,IPR001680:WD40 repeat,IPR001806:Ras GTPase,IPR003591:Leucine-rich repeat, typical subtype,IPR005225:Small GTP-binding protein,IPR008271:Serine/threonine protein kinase, active site,IPR011989:Armadillo-like helical,IPR013684:Miro-like,IPR015943:WD40/YVTN repeat-like,IPR017441:Protein k…	hsa05012:Parkinson's disease	none	2.7.11.1	Genome-wide assocation defines more than 30 distinct susceptibility loci for Crohn's disease,Parkinson disease-8	none	SM00320:WD40,SM00369:LRR_TYP	PF00069:Pkinase,PF00069:Protein kinase domain,PF00415:RCC1,PF00560:1036-1057,PF00560:LRR_1,PF08477:Miro,PF08477:Miro-like protein	3d-structure,alternative splicing,atp-binding,coiled coil,complete proteome,cytoplasm,disease mutation,gtp-binding,GTPase activation,kinase,leucine-rich repeat,membrane,nucleotide-binding,parkinson disease,polymorphism,repeat,serine/threonine-protein kinase,transferase	active site:Proton acceptor,binding site:ATP,chain:Leucine-rich repeat serine/threonine- protein kinase 2,compositionally biased region:Poly-Leu,domain:Protein kinase,domain:Roc,helix,nucleotide phosphate-binding region:ATP,nucleotide phosphate-binding region:GTP,repeat:LRR 1,repeat:LRR 10,repeat:LRR 11,repeat:LRR 12,repeat:LRR 13,repeat:LRR 14,repeat:LRR 15,repeat:LRR 16,repeat:LRR 2,repeat:LRR …	GO:0000267~cell fraction,GO:0005624~membrane fraction,GO:0005626~insoluble fraction,GO:0005739~mitochondrion,GO:0005740~mitochondrial envelope,GO:0005792~microsome,GO:0005794~Golgi apparatus,GO:0005802~trans-Golgi network,GO:0005886~plasma membrane,GO:0008021~synaptic vesicle,GO:0016023~cytoplasmic membrane-bounded vesicle,GO:0019717~synaptosome,GO:0019898~extrinsic to membrane,GO:0030135~coated …	GO:0000165~MAPKKK cascade,GO:0006468~protein amino acid phosphorylation,GO:0006793~phosphorus metabolic process,GO:0006796~phosphate metabolic process,GO:0007242~intracellular signaling cascade,GO:0007243~protein kinase cascade,GO:0007264~small GTPase mediated signal transduction,GO:0010604~positive regulation of macromolecule metabolic process,GO:0010941~regulation of cell death,GO:0010942~posit…	GO:0000166~nucleotide binding,GO:0001882~nucleoside binding,GO:0001883~purine nucleoside binding,GO:0004672~protein kinase activity,GO:0004674~protein serine/threonine kinase activity,GO:0005096~GTPase activator activity,GO:0005524~ATP binding,GO:0005525~GTP binding,GO:0008047~enzyme activator activity,GO:0017076~purine nucleotide binding,GO:0019001~guanyl nucleotide binding,GO:0030554~adenyl nuc…	none	none	none	GO:0008152~metabolic process,GO:0009987~cellular process,GO:0065007~biological regulation	GO:0003824~catalytic activity,GO:0005488~binding,GO:0030234~enzyme regulator activity	GO:0005623~cell,GO:0031975~envelope,GO:0043226~organelle,GO:0044422~organelle part,GO:0044456~synapse part,GO:0044464~cell part,GO:0045202~synapse
Q8BTN6	leukocyte receptor cluster (LRC) member 9	Mus musculus	none	none	none	IPR000571:Zinc finger, CCCH-type	none	none	none	none	none	SM00356:ZnF_C3H1	PF00642:zf-CCCH,PF00642:Zinc finger C-x8-C-x5-C-x3-H type	metal-binding,receptor,zinc	none	none	none	GO:0008270~zinc ion binding,GO:0043167~ion binding,GO:0043169~cation binding,GO:0046872~metal ion binding,GO:0046914~transition metal ion binding	none	none	none	GO:0008152~metabolic process,GO:0009987~cellular process	GO:0003824~catalytic activity,GO:0005488~binding,GO:0060089~molecular transducer activity	GO:0005623~cell,GO:0044464~cell part
Q00G26	lipid storage droplet protein 5	Homo sapiens	none	none	none	IPR004279:Perilipin	none	none	none	none	PIRSF036881:lipid droplet-associated protein, perilipin type,PIRSF036881:PAT	none	PF03036:Perilipin,PF03036:Perilipin family	alternative splicing,complete proteome,lipid droplet,polymorphism	chain:Perilipin-5,sequence variant,splice variant	GO:0005811~lipid particle,GO:0012511~monolayer-surrounded lipid storage body	none	none	none	none	none	none	none	GO:0005623~cell,GO:0043226~organelle,GO:0044464~cell part
Q8NHS3	major facilitator superfamily domain containing 8	Homo sapiens	none	none	none	IPR011701:Major facilitator superfamily MFS-1	hsa04142:Lysosome	none	none	Ceroid lipofuscinosis, neuronal, 7	PIRSF015818:Caenorhabditis elegans hypothetical protein C25E10.3	none	PF07690:Major Facilitator Superfamily,PF07690:MFS_1	complete proteome,disease mutation,lysosome,membrane,neurodegeneration,neuronal ceroid lipofuscinosis,polymorphism,transmembrane,transport	chain:Major facilitator superfamily domain- containing protein 8,sequence conflict,sequence variant,topological domain:Cytoplasmic,topological domain:Extracellular,transmembrane region	GO:0000323~lytic vacuole,GO:0005764~lysosome,GO:0005773~vacuole,GO:0016021~integral to membrane,GO:0031224~intrinsic to membrane	GO:0008219~cell death,GO:0016265~death,GO:0055085~transmembrane transport	none	none	none	none	GO:0009987~cellular process,GO:0016265~death,GO:0051179~localization,GO:0051234~establishment of localization	none	GO:0005623~cell,GO:0043226~organelle,GO:0044464~cell part
Q8CHN8	mannan-binding lectin serine peptidase 1	Rattus norvegicus	none	none	none	IPR000152:EGF-type aspartate/asparagine hydroxylation conserved site,IPR000436:Sushi/SCR/CCP,IPR000859:CUB,IPR001254:Peptidase S1 and S6, chymotrypsin/Hap,IPR001314:Peptidase S1A, chymotrypsin,IPR001881:EGF-like calcium-binding,IPR013032:EGF-like region, conserved site,IPR016060:Complement control module,IPR018097:EGF-like calcium-binding, conserved site,IPR018114:Peptidase S1/S6, chymotrypsin/Ha…	rno04610:Complement and coagulation cascades	none	3.4.21.-	none	PIRSF001155:complement-activating serine proteases C1r/C1s/MASP	SM00020:Tryp_SPc,SM00032:CCP,SM00042:CUB,SM00179:EGF_CA	PF00084:Sushi,PF00084:Sushi domain,PF00089:Trypsin,PF00431:154-263,PF00431:CUB	alternative splicing,autocatalytic cleavage,calcium,complement activation lectin pathway,disulfide bond,egf-like domain,glycoprotein,hydrolase,hydroxylation,immune response,innate immunity,metal-binding,Protease,repeat,Secreted,Serine protease,signal,sushi	active site:Charge relay system,chain:Mannan-binding lectin serine protease 1,chain:Mannan-binding lectin serine protease 1 heavy chain,chain:Mannan-binding lectin serine protease 1 light chain,disulfide bond,domain:CUB 1,domain:CUB 2,domain:EGF-like; calcium-binding,domain:Peptidase S1,domain:Sushi 1,domain:Sushi 2,glycosylation site:N-linked (GlcNAc...),metal ion-binding site:Calcium 1,metal io…	GO:0005576~extracellular region,GO:0005615~extracellular space,GO:0044421~extracellular region part	GO:0001867~complement activation, lectin pathway,GO:0002252~immune effector process,GO:0002253~activation of immune response,GO:0002526~acute inflammatory response,GO:0002541~activation of plasma proteins involved in acute inflammatory response,GO:0002684~positive regulation of immune system process,GO:0006508~proteolysis,GO:0006952~defense response,GO:0006954~inflammatory response,GO:0006955~imm…	GO:0004175~endopeptidase activity,GO:0004252~serine-type endopeptidase activity,GO:0005509~calcium ion binding,GO:0008233~peptidase activity,GO:0008236~serine-type peptidase activity,GO:0017171~serine hydrolase activity,GO:0042802~identical protein binding,GO:0042803~protein homodimerization activity,GO:0043167~ion binding,GO:0043169~cation binding,GO:0046872~metal ion binding,GO:0046983~protein …	none	none	none	GO:0002376~immune system process,GO:0008152~metabolic process,GO:0050896~response to stimulus,GO:0065007~biological regulation	GO:0003824~catalytic activity,GO:0005488~binding	GO:0005576~extracellular region,GO:0044421~extracellular region part
O00187	mannan-binding lectin serine peptidase 2	Homo sapiens	none	h_compPathway:Complement Pathway,h_lectinPathway:Lectin Induced Complement Pathway	none	IPR000152:EGF-type aspartate/asparagine hydroxylation conserved site,IPR000436:Sushi/SCR/CCP,IPR000859:CUB,IPR001254:Peptidase S1 and S6, chymotrypsin/Hap,IPR001314:Peptidase S1A, chymotrypsin,IPR001881:EGF-like calcium-binding,IPR013032:EGF-like region, conserved site,IPR016060:Complement control module,IPR018097:EGF-like calcium-binding, conserved site,IPR018114:Peptidase S1/S6, chymotrypsin/Ha…	hsa04610:Complement and coagulation cascades	none	3.4.21.104	MASP2 deficiency	none	SM00020:Tryp_SPc,SM00032:CCP,SM00042:CUB,SM00179:EGF_CA	PF00084:Sushi,PF00089:Trypsin,PF00431:CUB	3d-structure,alternative splicing,autocatalytic cleavage,beta-hydroxyasparagine,calcium,complement pathway,complete proteome,direct protein sequencing,disulfide bond,duplication,egf-like domain,hydrolase,hydroxylation,immune response,innate immunity,metal-binding,polymorphism,Protease,repeat,Secreted,Serine protease,serine proteinase,signal,sushi	active site:Charge relay system,chain:Mannan-binding lectin serine protease 2,chain:Mannan-binding lectin serine protease 2 A chain,chain:Mannan-binding lectin serine protease 2 B chain,disulfide bond,domain:CUB 1,domain:CUB 2,domain:EGF-like; calcium-binding,domain:Peptidase S1,domain:Sushi 1,domain:Sushi 2,helix,metal ion-binding site:Calcium 1,metal ion-binding site:Calcium 1; via carbonyl oxy…	GO:0005576~extracellular region	GO:0001867~complement activation, lectin pathway,GO:0002250~adaptive immune response,GO:0002252~immune effector process,GO:0002253~activation of immune response,GO:0002443~leukocyte mediated immunity,GO:0002449~lymphocyte mediated immunity,GO:0002455~humoral immune response mediated by circulating immunoglobulin,GO:0002460~adaptive immune response based on somatic recombination of immune receptor…	GO:0004175~endopeptidase activity,GO:0004252~serine-type endopeptidase activity,GO:0005509~calcium ion binding,GO:0008233~peptidase activity,GO:0008236~serine-type peptidase activity,GO:0017171~serine hydrolase activity,GO:0043167~ion binding,GO:0043169~cation binding,GO:0046872~metal ion binding,GO:0048306~calcium-dependent protein binding,GO:0070011~peptidase activity, acting on L-amino acid pe…	573487:proopiomelanocortin	none	none	GO:0002376~immune system process,GO:0008152~metabolic process,GO:0050896~response to stimulus,GO:0065007~biological regulation	GO:0003824~catalytic activity,GO:0005488~binding	GO:0005576~extracellular region
P51511	matrix metallopeptidase 15 (membrane-inserted)	Homo sapiens	none	none	none	IPR000585:Hemopexin/matrixin,IPR001818:Peptidase M10A and M12B, matrixin and adamalysin,IPR002477:Peptidoglycan binding-like,IPR006025:Peptidase M, neutral zinc metallopeptidases, zinc-binding site,IPR006026:Peptidase, metallopeptidases,IPR016293:Peptidase M10A, matrix metallopeotidase,IPR018486:Hemopexin/matrixin, conserved site,IPR018487:Hemopexin/matrixin, repeat	none	P00004:Alzheimer disease-presenilin pathway	3.4.24.-	none	PIRSF001191:matrix metalloproteinase, stromelysin type,PIRSF001191:Peptidase_M10A_matrix	SM00120:HX,SM00235:ZnMc	PF00045:314-358,PF00045:419-463,PF00045:Hemopexin,PF00413:Matrixin,PF00413:Peptidase_M10,PF01471:PG_binding_1,PF01471:Putative peptidoglycan binding domain	calcium,cleavage on pair of basic residues,complete proteome,disulfide bond,glycoprotein,hydrolase,membrane,metal-binding,metalloprotease,metalloproteinase,phosphoprotein,polymorphism,Protease,repeat,signal,transmembrane,zinc,zymogen	chain:Matrix metalloproteinase-15,compositionally biased region:Poly-Pro,disulfide bond,domain:Hemopexin-like 1,domain:Hemopexin-like 2,domain:Hemopexin-like 3,domain:Hemopexin-like 4,glycosylation site:N-linked (GlcNAc...),metal ion-binding site:Zinc; catalytic,metal ion-binding site:Zinc; in inhibited form,modified residue,sequence variant,short sequence motif:Cysteine switch,signal peptide,top…	GO:0005576~extracellular region,GO:0005578~proteinaceous extracellular matrix,GO:0005886~plasma membrane,GO:0005887~integral to plasma membrane,GO:0009897~external side of plasma membrane,GO:0009986~cell surface,GO:0016021~integral to membrane,GO:0031012~extracellular matrix,GO:0031224~intrinsic to membrane,GO:0031226~intrinsic to plasma membrane,GO:0044421~extracellular region part,GO:0044459~pl…	GO:0006508~proteolysis	GO:0004175~endopeptidase activity,GO:0004222~metalloendopeptidase activity,GO:0005509~calcium ion binding,GO:0008047~enzyme activator activity,GO:0008233~peptidase activity,GO:0008237~metallopeptidase activity,GO:0008270~zinc ion binding,GO:0043167~ion binding,GO:0043169~cation binding,GO:0046872~metal ion binding,GO:0046914~transition metal ion binding,GO:0070011~peptidase activity, acting on L-…	none	none	none	GO:0008152~metabolic process,GO:0009987~cellular process	GO:0003824~catalytic activity,GO:0005488~binding,GO:0030234~enzyme regulator activity	GO:0005576~extracellular region,GO:0005623~cell,GO:0044421~extracellular region part,GO:0044464~cell part
P97639	melanin-concentrating hormone receptor 1	Rattus norvegicus	none	none	none	IPR000276:7TM GPCR, rhodopsin-like,IPR004047:Melanin-concentrating hormone 1 receptor,IPR008361:Melanin-concentrating hormone receptor,IPR017452:GPCR, rhodopsin-like superfamily	rno04080:Neuroactive ligand-receptor interaction	none	none	none	PIRSF038602:melanin-concentrating hormone receptor 1,PIRSF800006:rhodopsin-like G protein-coupled receptors	none	PF00001:7 transmembrane receptor,PF00001:7tm_1	cell membrane,g-protein coupled receptor,glycoprotein,membrane,receptor,transducer,transmembrane	chain:Melanin-concentrating hormone receptor 1,glycosylation site:N-linked (GlcNAc...),topological domain:Cytoplasmic,topological domain:Extracellular,transmembrane region	GO:0005886~plasma membrane,GO:0005929~cilium,GO:0016021~integral to membrane,GO:0031224~intrinsic to membrane,GO:0031513~nonmotile primary cilium,GO:0042995~cell projection	GO:0006873~cellular ion homeostasis,GO:0006874~cellular calcium ion homeostasis,GO:0006875~cellular metal ion homeostasis,GO:0007166~cell surface receptor linked signal transduction,GO:0007186~G-protein coupled receptor protein signaling pathway,GO:0007204~elevation of cytosolic calcium ion concentration,GO:0007218~neuropeptide signaling pathway,GO:0010959~regulation of metal ion transport,GO:001…	GO:0008022~protein C-terminus binding,GO:0016500~protein-hormone receptor activity,GO:0030273~melanin-concentrating hormone receptor activity,GO:0042562~hormone binding	none	813894:zinc finger, MYND-type containing 19	none	GO:0009987~cellular process,GO:0065007~biological regulation	GO:0005488~binding,GO:0060089~molecular transducer activity	GO:0005623~cell,GO:0044464~cell part
Q8C7H1	methylmalonic aciduria (cobalamin deficiency) type A	Mus musculus	none	none	Amino acid transport and metabolism	IPR003593:ATPase, AAA+ type, core,IPR005129:ArgK protein	none	none	none	none	none	SM00382:AAA	PF03308:ArgK	atp-binding,mitochondrion,nucleotide-binding,transit peptide	chain:Methylmalonic aciduria type A homolog, mitochondrial,nucleotide phosphate-binding region:ATP,sequence conflict,transit peptide:Mitochondrion	GO:0005739~mitochondrion	none	GO:0000166~nucleotide binding,GO:0001882~nucleoside binding,GO:0001883~purine nucleoside binding,GO:0005524~ATP binding,GO:0017076~purine nucleotide binding,GO:0030554~adenyl nucleotide binding,GO:0032553~ribonucleotide binding,GO:0032555~purine ribonucleotide binding,GO:0032559~adenyl ribonucleotide binding	none	none	none	none	GO:0003824~catalytic activity,GO:0005488~binding	GO:0005623~cell,GO:0043226~organelle,GO:0044464~cell part
Q86YT6	mindbomb homolog 1 (Drosophila)	Homo sapiens	none	none	General function prediction only	IPR000433:Zinc finger, ZZ-type,IPR001841:Zinc finger, RING-type,IPR002110:Ankyrin,IPR010606:Mib-herc2,IPR017907:Zinc finger, RING-type, conserved site,IPR018957:Zinc finger, C3HC4 RING-type	none	none	6.3.2.-	none	none	SM00184:RING,SM00248:ANK,SM00291:ZnF_ZZ	PF00023:496-528,PF00023:Ank,PF00097:zf-C3HC4,PF00097:Zinc finger, C3HC4 type,PF00569:Zinc finger, ZZ type,PF00569:ZZ,PF06701:154-221,PF06701:MIB_HERC2	ank repeat,cell membrane,coiled coil,complete proteome,cytoplasm,ligase,membrane,metal-binding,notch signaling pathway,repeat,ubl conjugation,ubl conjugation pathway,zinc,zinc-finger	chain:E3 ubiquitin-protein ligase MIB1,domain:MIB/HERC2 1,domain:MIB/HERC2 2,repeat:ANK 1,repeat:ANK 2,repeat:ANK 3,repeat:ANK 4,repeat:ANK 5,repeat:ANK 6,repeat:ANK 7,repeat:ANK 8,repeat:ANK 9,sequence conflict,zinc finger region:RING-type 1,zinc finger region:RING-type 2,zinc finger region:RING-type 3,zinc finger region:ZZ-type	GO:0005886~plasma membrane,GO:0031410~cytoplasmic vesicle,GO:0031982~vesicle	GO:0001568~blood vessel development,GO:0001701~in utero embryonic development,GO:0001756~somitogenesis,GO:0001838~embryonic epithelial tube formation,GO:0001841~neural tube formation,GO:0001944~vasculature development,GO:0001947~heart looping,GO:0002009~morphogenesis of an epithelium,GO:0003002~regionalization,GO:0003007~heart morphogenesis,GO:0006508~proteolysis,GO:0007166~cell surface receptor …	GO:0004842~ubiquitin-protein ligase activity,GO:0008270~zinc ion binding,GO:0016879~ligase activity, forming carbon-nitrogen bonds,GO:0016881~acid-amino acid ligase activity,GO:0019787~small conjugating protein ligase activity,GO:0043167~ion binding,GO:0043169~cation binding,GO:0046872~metal ion binding,GO:0046914~transition metal ion binding	none	797064:sorting nexin 5	none	GO:0008152~metabolic process,GO:0009987~cellular process,GO:0032501~multicellular organismal process,GO:0032502~developmental process,GO:0065007~biological regulation	GO:0003824~catalytic activity,GO:0005488~binding	GO:0005623~cell,GO:0043226~organelle,GO:0044464~cell part
P16395	muscarinic Acetylcholine Receptor 60C	Drosophila melanogaster	none	none	none	IPR000276:7TM GPCR, rhodopsin-like,IPR000995:Muscarinic acetylcholine receptor,IPR017452:GPCR, rhodopsin-like superfamily	dme04080:Neuroactive ligand-receptor interaction	P00026:Heterotrimeric G-protein signaling pathway-Gi alpha and Gs alpha mediated pathway,P00027:Heterotrimeric G-protein signaling pathway-Gq alpha and Go alpha mediated pathway	none	none	PIRSF800006:rhodopsin-like G protein-coupled receptors	none	PF00001:7 transmembrane receptor,PF00001:7tm_1	alternative splicing,cell junction,cell membrane,complete proteome,G protein-coupled receptor,g-protein coupled receptor,glycoprotein,membrane,neurotransmitter receptor,phosphoprotein,postsynaptic cell membrane,receptor,synapse,transducer,transmembrane,transmembrane protein	chain:Muscarinic acetylcholine receptor DM1,compositionally biased region:Asn-rich,compositionally biased region:Thr-rich,glycosylation site:N-linked (GlcNAc...),sequence conflict,splice variant,topological domain:Cytoplasmic,topological domain:Extracellular,transmembrane region	GO:0005886~plasma membrane,GO:0005887~integral to plasma membrane,GO:0016021~integral to membrane,GO:0030054~cell junction,GO:0031224~intrinsic to membrane,GO:0031226~intrinsic to plasma membrane,GO:0044456~synapse part,GO:0044459~plasma membrane part,GO:0045202~synapse,GO:0045211~postsynaptic membrane	GO:0007166~cell surface receptor linked signal transduction,GO:0007186~G-protein coupled receptor protein signaling pathway,GO:0007213~muscarinic acetylcholine receptor signaling pathway	GO:0004981~muscarinic acetylcholine receptor activity,GO:0008227~amine receptor activity,GO:0015464~acetylcholine receptor activity,GO:0016907~G-protein coupled acetylcholine receptor activity,GO:0030594~neurotransmitter receptor activity,GO:0042165~neurotransmitter binding,GO:0042166~acetylcholine binding,GO:0043176~amine binding	none	none	none	GO:0065007~biological regulation	GO:0005488~binding,GO:0060089~molecular transducer activity	GO:0005623~cell,GO:0044456~synapse part,GO:0044464~cell part,GO:0045202~synapse
Q9Z1P3	myeloid cell leukemia sequence 1	Rattus norvegicus	none	none	none	IPR000712:Apoptosis regulator Bcl-2, BH,IPR002475:BCL2-like apoptosis inhibitor,IPR013281:Apoptosis regulator, Mcl-1	none	P00006:Apoptosis signaling pathway	none	none	PIRSF038827:induced myeloid leukemia cell differentiation protein Mcl-1	SM00337:BCL	PF00452:Apoptosis regulator proteins, Bcl-2 family,PF00452:Bcl-2	Apoptosis,cytoplasm,developmental protein,differentiation,isopeptide bond,membrane,mitochondrion,nucleus,phosphoprotein,transmembrane,ubl conjugation	chain:Induced myeloid leukemia cell differentiation protein Mcl-1 homolog,cross-link:Glycyl lysine isopeptide (Lys-Gly) (interchain with G-Cter in ubiquitin),modified residue,region of interest:PEST-like,sequence conflict,short sequence motif:BH1,short sequence motif:BH2,short sequence motif:BH3,site:Cleavage; by caspase-3,transmembrane region	GO:0005654~nucleoplasm,GO:0005739~mitochondrion,GO:0016021~integral to membrane,GO:0031224~intrinsic to membrane,GO:0031974~membrane-enclosed lumen,GO:0031981~nuclear lumen,GO:0043233~organelle lumen,GO:0070013~intracellular organelle lumen	GO:0006915~apoptosis,GO:0008219~cell death,GO:0010033~response to organic substance,GO:0010941~regulation of cell death,GO:0012501~programmed cell death,GO:0016265~death,GO:0034097~response to cytokine stimulus,GO:0042981~regulation of apoptosis,GO:0043067~regulation of programmed cell death	GO:0046982~protein heterodimerization activity,GO:0046983~protein dimerization activity	309854:Apoptosis regulator BHRF1,378561:BCL2-interacting killer (apoptosis-inducing),382799:B-cell leukemia/lymphoma 2 related protein A1d,384380:BCL2-related ovarian killer,394180:Bcl2-like 2; poly(A) binding protein, nuclear 1,411591:similar to BAX protein, cytoplasmic isoform delta; Bcl2-associated X protein,415485:5,10-methenyltetrahydrofolate synthetase (5-formyltetrahydrofolate cyclo-ligase…	none	none	GO:0009987~cellular process,GO:0016265~death,GO:0032501~multicellular organismal process,GO:0032502~developmental process,GO:0050896~response to stimulus,GO:0065007~biological regulation	GO:0005488~binding	GO:0005623~cell,GO:0031974~membrane-enclosed lumen,GO:0043226~organelle,GO:0044422~organelle part,GO:0044464~cell part
P18519	nerve growth factor receptor (TNFR superfamily, member 16)	Gallus gallus	none	none	none	IPR000488:Death,IPR001368:TNFR/CD27/30/40/95 cysteine-rich region,IPR011029:DEATH-like,IPR013032:EGF-like region, conserved site	gga04060:Cytokine-cytokine receptor interaction	none	none	none	PIRSF001964:tumor necrosis factor receptor superfamily member 16	SM00005:DEATH,SM00208:TNFR	PF00020:59-99,PF00020:TNFR_c6,PF00531:Death,PF00531:Death domain	Apoptosis,developmental protein,differentiation,disulfide bond,duplication,glycoprotein,heterodimer,membrane,monomer,neurogenesis,phosphoprotein,receptor,repeat,signal,transmembrane,transmembrane protein	chain:low affinity neurotrophin p75 receptor,chain:Tumor necrosis factor receptor superfamily member 16,compositionally biased region:Ser/Thr-rich,disulfide bond,domain:Death,glycosylation site:N-linked (GlcNAc...),repeat:TNFR-Cys 1,repeat:TNFR-Cys 2,repeat:TNFR-Cys 3,repeat:TNFR-Cys 4,sequence conflict,signal peptide,topological domain:Cytoplasmic,topological domain:Extracellular,transmembrane r…	GO:0005886~plasma membrane,GO:0016021~integral to membrane,GO:0031224~intrinsic to membrane	GO:0000902~cell morphogenesis,GO:0000904~cell morphogenesis involved in differentiation,GO:0001942~hair follicle development,GO:0006915~apoptosis,GO:0006917~induction of apoptosis,GO:0006928~cell motion,GO:0007398~ectoderm development,GO:0007409~axonogenesis,GO:0007411~axon guidance,GO:0008219~cell death,GO:0008284~positive regulation of cell proliferation,GO:0008544~epidermis development,GO:0009…	GO:0019838~growth factor binding,GO:0043121~neurotrophin binding,GO:0048406~nerve growth factor binding	none	none	none	GO:0009987~cellular process,GO:0016043~cellular component organization,GO:0016265~death,GO:0032501~multicellular organismal process,GO:0032502~developmental process,GO:0050896~response to stimulus,GO:0065007~biological regulation	GO:0005488~binding,GO:0060089~molecular transducer activity	GO:0005623~cell,GO:0044464~cell part
A1XQX0	neurexin 1a	Danio rerio	none	none	none	IPR000742:EGF-like, type 3,IPR001791:Laminin G,IPR003585:Neurexin/syndecan/glycophorin C,IPR006209:EGF,IPR006210:EGF-like,IPR012680:Laminin G, subdomain 2,IPR013320:Concanavalin A-like lectin/glucanase, subgroup,IPR015447:Neurexin	dre04514:Cell adhesion molecules (CAMs)	none	none	none	none	SM00181:EGF,SM00282:LamG,SM00294:4.1m	PF00008:EGF,PF02210:Laminin_G_2	egf-like domain,membrane,repeat,transmembrane	none	GO:0016021~integral to membrane,GO:0031224~intrinsic to membrane	none	none	none	none	none	none	none	GO:0005623~cell,GO:0044464~cell part
Q90YJ2	neuroglobin	Danio rerio	none	none	none	IPR000971:Globin, subset,IPR001032:Leghaemoglobin,IPR012292:Globin	none	none	none	none	PIRSF036518:globin,PIRSF500043:neuroglobin	none	PF00042:Globin	heme,iron,metal-binding,oxygen transport,transport	chain:Neuroglobin,metal ion-binding site:Iron (heme distal ligand),metal ion-binding site:Iron (heme proximal ligand),region of interest:Globin	none	GO:0001666~response to hypoxia,GO:0015669~gas transport,GO:0015671~oxygen transport,GO:0070482~response to oxygen levels	GO:0005344~oxygen transporter activity,GO:0005506~iron ion binding,GO:0019825~oxygen binding,GO:0020037~heme binding,GO:0043167~ion binding,GO:0043169~cation binding,GO:0046872~metal ion binding,GO:0046906~tetrapyrrole binding,GO:0046914~transition metal ion binding	none	none	none	GO:0050896~response to stimulus,GO:0051179~localization,GO:0051234~establishment of localization	GO:0005215~transporter activity,GO:0005488~binding	none
O77775	neutrophil cytosolic factor 2	Bos taurus	none	none	none	IPR000108:Neutrophil cytosol factor 2,IPR000270:Octicosapeptide/Phox/Bem1p,IPR001440:Tetratricopeptide TPR-1,IPR001452:Src homology-3 domain,IPR011990:Tetratricopeptide-like helical,IPR013026:Tetratricopeptide region,IPR019734:Tetratricopeptide repeat	bta04670:Leukocyte transendothelial migration	none	none	none	none	SM00028:TPR,SM00326:SH3,SM00666:PB1	PF00018:461-515,PF00018:SH3_1,PF00515:71-104,PF00515:TPR_1,PF00564:PB1,PF00564:PB1 domain	cytoplasm,repeat,sh3 domain,tpr repeat	chain:Neutrophil cytosol factor 2,domain:OPR,domain:SH3 1,domain:SH3 2,repeat:TPR 1,repeat:TPR 2,repeat:TPR 3	GO:0001669~acrosomal vesicle,GO:0016023~cytoplasmic membrane-bounded vesicle,GO:0030141~secretory granule,GO:0031410~cytoplasmic vesicle,GO:0031982~vesicle,GO:0031988~membrane-bounded vesicle	GO:0006800~oxygen and reactive oxygen species metabolic process,GO:0006801~superoxide metabolic process,GO:0042554~superoxide anion generation	GO:0016175~superoxide-generating NADPH oxidase activity,GO:0016651~oxidoreductase activity, acting on NADH or NADPH,GO:0017016~Ras GTPase binding,GO:0017048~Rho GTPase binding,GO:0019899~enzyme binding,GO:0031267~small GTPase binding,GO:0048365~Rac GTPase binding,GO:0050664~oxidoreductase activity, acting on NADH or NADPH, with oxygen as acceptor,GO:0051020~GTPase binding	none	none	none	GO:0008152~metabolic process,GO:0009987~cellular process	GO:0003824~catalytic activity,GO:0005488~binding	GO:0005623~cell,GO:0043226~organelle,GO:0044464~cell part
Q63652	opsin 1 (cone pigments), short-wave-sensitive	Rattus norvegicus	none	none	none	IPR000276:7TM GPCR, rhodopsin-like,IPR001521:Opsin, blue sensitive,IPR001760:Opsin,IPR017452:GPCR, rhodopsin-like superfamily	none	none	none	none	PIRSF038544:animal opsin,PIRSF800006:rhodopsin-like G protein-coupled receptors	none	PF00001:7 transmembrane receptor,PF00001:7tm_1	chromophore,disulfide bond,g-protein coupled receptor,glycoprotein,membrane,phosphoprotein,photoreceptor protein,receptor,retinal protein,sensory transduction,transducer,transmembrane,vision	chain:Blue-sensitive opsin,disulfide bond,glycosylation site:N-linked (GlcNAc...),modified residue,sequence conflict,topological domain:Cytoplasmic,topological domain:Extracellular,transmembrane region	GO:0001750~photoreceptor outer segment,GO:0005929~cilium,GO:0016021~integral to membrane,GO:0031224~intrinsic to membrane,GO:0031513~nonmotile primary cilium,GO:0042995~cell projection	GO:0007166~cell surface receptor linked signal transduction,GO:0007186~G-protein coupled receptor protein signaling pathway,GO:0007600~sensory perception,GO:0007601~visual perception,GO:0007602~phototransduction,GO:0009314~response to radiation,GO:0009416~response to light stimulus,GO:0009581~detection of external stimulus,GO:0009582~detection of abiotic stimulus,GO:0009583~detection of light sti…	GO:0009881~photoreceptor activity	none	none	none	GO:0008152~metabolic process,GO:0009987~cellular process,GO:0032501~multicellular organismal process,GO:0050896~response to stimulus,GO:0065007~biological regulation	GO:0060089~molecular transducer activity	GO:0005623~cell,GO:0044464~cell part
Q9PVM0	orthodenticle homolog 5	Xenopus laevis	none	none	none	IPR001356:Homeobox,IPR003025:Transcription factor Otx,IPR012287:Homeodomain-related,IPR013851:Transcription factor Otx, C-terminal,IPR017970:Homeobox, conserved site	none	none	none	none	none	SM00389:HOX	PF00046:Homeobox,PF00046:Homeobox domain,PF03529:Otx1 transcription factor,PF03529:TF_Otx	developmental protein,differentiation,dna-binding,Homeobox,nucleus,Transcription,transcription regulation	chain:Homeobox protein otx5-A,DNA-binding region:Homeobox,sequence conflict	none	GO:0001654~eye development,GO:0001754~eye photoreceptor cell differentiation,GO:0003002~regionalization,GO:0006350~transcription,GO:0006355~regulation of transcription, DNA-dependent,GO:0006357~regulation of transcription from RNA polymerase II promoter,GO:0007389~pattern specification process,GO:0007423~sensory organ development,GO:0007468~regulation of rhodopsin gene expression,GO:0009891~posit…	GO:0003677~DNA binding,GO:0003700~transcription factor activity,GO:0016563~transcription activator activity,GO:0030528~transcription regulator activity,GO:0043565~sequence-specific DNA binding	none	none	none	GO:0008152~metabolic process,GO:0009987~cellular process,GO:0032501~multicellular organismal process,GO:0032502~developmental process,GO:0065007~biological regulation	GO:0005488~binding,GO:0030528~transcription regulator activity	GO:0005623~cell,GO:0043226~organelle,GO:0044464~cell part
Q9R0W1	paired-like homeodomain 2	Rattus norvegicus	none	none	Transcription	IPR001356:Homeobox,IPR003654:Paired-like homeodomain protein, OAR,IPR012287:Homeodomain-related,IPR016233:Homeobox Pitx/unc30,IPR017970:Homeobox, conserved site	rno04350:TGF-beta signaling pathway	none	none	none	PIRSF000563:homeobox protein, Pitx/Unc30 types,PIRSF000563:Homeobox_protein_Pitx/Unc30	SM00389:HOX	PF00046:Homeobox,PF00046:Homeobox domain,PF03826:OAR,PF03826:OAR domain	alternative splicing,developmental protein,dna-binding,Homeobox,nucleus	chain:Pituitary homeobox 2,DNA-binding region:Homeobox,short sequence motif:Nuclear localization signal,short sequence motif:OAR,splice variant	GO:0005654~nucleoplasm,GO:0005667~transcription factor complex,GO:0031974~membrane-enclosed lumen,GO:0031981~nuclear lumen,GO:0043233~organelle lumen,GO:0044451~nucleoplasm part,GO:0070013~intracellular organelle lumen	GO:0001525~angiogenesis,GO:0001568~blood vessel development,GO:0001569~patterning of blood vessels,GO:0001654~eye development,GO:0001701~in utero embryonic development,GO:0001763~morphogenesis of a branching structure,GO:0001944~vasculature development,GO:0002074~extraocular skeletal muscle development,GO:0003007~heart morphogenesis,GO:0006355~regulation of transcription, DNA-dependent,GO:0006357…	GO:0003677~DNA binding,GO:0003682~chromatin binding,GO:0003700~transcription factor activity,GO:0008134~transcription factor binding,GO:0030528~transcription regulator activity,GO:0043565~sequence-specific DNA binding	none	none	none	GO:0032501~multicellular organismal process,GO:0032502~developmental process,GO:0065007~biological regulation	GO:0005488~binding,GO:0030528~transcription regulator activity	GO:0005623~cell,GO:0031974~membrane-enclosed lumen,GO:0032991~macromolecular complex,GO:0043226~organelle,GO:0044422~organelle part,GO:0044464~cell part
Q61041	pancreatic polypeptide receptor 1	Mus musculus	none	none	none	IPR000276:7TM GPCR, rhodopsin-like,IPR000611:Neuropeptide Y receptor,IPR001933:Neuropeptide Y4 receptor,IPR017452:GPCR, rhodopsin-like superfamily	mmu04080:Neuroactive ligand-receptor interaction	none	none	none	PIRSF038609:neuropeptide Y receptor 1/4/6,PIRSF800006:rhodopsin-like G protein-coupled receptors	none	PF00001:7 transmembrane receptor,PF00001:7tm_1	cell membrane,disulfide bond,g-protein coupled receptor,glycoprotein,lipoprotein,membrane,palmitate,phosphoprotein,receptor,transducer,transmembrane	chain:Neuropeptide Y receptor type 4,disulfide bond,glycosylation site:N-linked (GlcNAc...),lipid moiety-binding region:S-palmitoyl cysteine,topological domain:Cytoplasmic,topological domain:Extracellular,transmembrane region	GO:0005886~plasma membrane,GO:0016021~integral to membrane,GO:0031224~intrinsic to membrane	GO:0007166~cell surface receptor linked signal transduction,GO:0007186~G-protein coupled receptor protein signaling pathway	GO:0001601~peptide YY receptor activity,GO:0001602~pancreatic polypeptide receptor activity,GO:0001653~peptide receptor activity,GO:0004983~neuropeptide Y receptor activity,GO:0008188~neuropeptide receptor activity,GO:0008528~peptide receptor activity, G-protein coupled,GO:0030594~neurotransmitter receptor activity,GO:0042165~neurotransmitter binding,GO:0042277~peptide binding,GO:0042923~neuropep…	none	none	none	GO:0065007~biological regulation	GO:0005488~binding,GO:0060089~molecular transducer activity	GO:0005623~cell,GO:0044464~cell part
Q80YV4	pantothenate kinase 4	Mus musculus	none	none	none	IPR002791:Domain of unknown function DUF89,IPR004567:Eukaryotic pantothenate kinase,IPR011602:Fumble,IPR015844:Pantothenate kinase, acetyl-CoA regulated, two-domain type	mmu00770:Pantothenate and CoA biosynthesis	P02736:Coenzyme A biosynthesis	2.7.1.33	none	PIRSF036939:PanK_long,PIRSF036939:pantothenate kinase, acetyl-CoA regulated, two-domain type	none	PF01937:DUF89,PF01937:Protein of unknown function DUF89,PF03630:Fumble	acetylation,alternative splicing,atp-binding,coenzyme a biosynthesis,cytoplasm,kinase,nitration,nucleotide-binding,transferase	chain:Pantothenate kinase 4,modified residue,sequence conflict,splice variant	none	GO:0006732~coenzyme metabolic process,GO:0009108~coenzyme biosynthetic process,GO:0009116~nucleoside metabolic process,GO:0009119~ribonucleoside metabolic process,GO:0015936~coenzyme A metabolic process,GO:0015937~coenzyme A biosynthetic process,GO:0033865~nucleoside bisphosphate metabolic process,GO:0042278~purine nucleoside metabolic process,GO:0046128~purine ribonucleoside metabolic process,GO…	GO:0000166~nucleotide binding,GO:0001882~nucleoside binding,GO:0001883~purine nucleoside binding,GO:0004594~pantothenate kinase activity,GO:0005524~ATP binding,GO:0017076~purine nucleotide binding,GO:0030554~adenyl nucleotide binding,GO:0032553~ribonucleotide binding,GO:0032555~purine ribonucleotide binding,GO:0032559~adenyl ribonucleotide binding	none	none	none	GO:0008152~metabolic process,GO:0009987~cellular process	GO:0003824~catalytic activity,GO:0005488~binding	GO:0005623~cell,GO:0044464~cell part
Q9NVE7	pantothenate kinase 4	Homo sapiens	none	none	none	IPR002791:Domain of unknown function DUF89,IPR004567:Eukaryotic pantothenate kinase,IPR011602:Fumble,IPR015844:Pantothenate kinase, acetyl-CoA regulated, two-domain type	hsa00770:Pantothenate and CoA biosynthesis	P02736:Coenzyme A biosynthesis	2.7.1.33	none	PIRSF009355:pantothenate kinase, acetyl-CoA regulated, stand-alone type,PIRSF036939:PanK_long,PIRSF036939:pantothenate kinase, acetyl-CoA regulated, two-domain type	none	PF01937:DUF89,PF01937:Protein of unknown function DUF89,PF03630:Fumble	acetylation,atp-binding,coenzyme a biosynthesis,complete proteome,cytoplasm,kinase,nucleotide-binding,polymorphism,transferase	chain:Pantothenate kinase 4,modified residue,sequence variant	none	GO:0006732~coenzyme metabolic process,GO:0009108~coenzyme biosynthetic process,GO:0009116~nucleoside metabolic process,GO:0009119~ribonucleoside metabolic process,GO:0015936~coenzyme A metabolic process,GO:0015937~coenzyme A biosynthetic process,GO:0033865~nucleoside bisphosphate metabolic process,GO:0042278~purine nucleoside metabolic process,GO:0046128~purine ribonucleoside metabolic process,GO…	GO:0000166~nucleotide binding,GO:0001882~nucleoside binding,GO:0001883~purine nucleoside binding,GO:0004594~pantothenate kinase activity,GO:0005524~ATP binding,GO:0017076~purine nucleotide binding,GO:0030554~adenyl nucleotide binding,GO:0032553~ribonucleotide binding,GO:0032555~purine ribonucleotide binding,GO:0032559~adenyl ribonucleotide binding	none	808563:phosphoprotein enriched in astrocytes 15	none	GO:0008152~metabolic process,GO:0009987~cellular process	GO:0003824~catalytic activity,GO:0005488~binding	GO:0005623~cell,GO:0044464~cell part
Q9V785	parcas	Drosophila melanogaster	none	none	none	IPR007940:SH3-binding 5	none	none	none	none	none	none	PF05276:SH3 domain-binding protein 5,PF05276:SH3BP5	coiled coil,complete proteome,phosphoprotein,sh3-binding	chain:SH3 domain-binding protein 5 homolog,modified residue,sequence conflict	none	GO:0001708~cell fate specification,GO:0003002~regionalization,GO:0007389~pattern specification process,GO:0007498~mesoderm development,GO:0007517~muscle organ development,GO:0008219~cell death,GO:0009952~anterior/posterior pattern formation,GO:0012501~programmed cell death,GO:0016265~death,GO:0042692~muscle cell differentiation,GO:0042693~muscle cell fate commitment,GO:0042694~muscle cell fate sp…	GO:0004857~enzyme inhibitor activity,GO:0004860~protein kinase inhibitor activity,GO:0017124~SH3 domain binding,GO:0019207~kinase regulator activity,GO:0019210~kinase inhibitor activity,GO:0019887~protein kinase regulator activity,GO:0019904~protein domain specific binding,GO:0030292~protein tyrosine kinase inhibitor activity	1973625:Dmel_CG7757,1977115:slow as molasses,1977296:toothrin,1980046:Dmel_CG12835,1980338:Dmel_CG13083,1982561:eyes absent,1983423:barrier to autointegration factor,1985371:beta-Tubulin at 56D,1985398:Dmel_CG9986,1986627:Protein interacting with APP tail-1,1991062:Dmel_CG7386	1973625:Dmel_CG7757,1975551:Dmel_CG31029,1976701:Dmel_CG13458,1977115:slow as molasses,1977296:toothrin,1980046:Dmel_CG12835,1980338:Dmel_CG13083,1982561:eyes absent,1983371:Dmel_CG15602,1983423:barrier to autointegration factor,1985371:beta-Tubulin at 56D,1985398:Dmel_CG9986,1986627:Protein interacting with APP tail-1,1987673:small optic lobes,1988359:Dmel_CG18731,1988400:Ribosomal protein S19a,…	none	GO:0009987~cellular process,GO:0016265~death,GO:0032501~multicellular organismal process,GO:0032502~developmental process	GO:0005488~binding,GO:0030234~enzyme regulator activity	GO:0005623~cell,GO:0044464~cell part
Q8C669	pellino 1	Mus musculus	none	none	none	IPR006800:Pellino	none	none	none	none	none	none	PF04710:Pellino	none	chain:Protein pellino homolog 1,sequence conflict	none	none	none	none	none	none	none	none	none
P04176	phenylalanine hydroxylase	Rattus norvegicus	none	none	none	IPR001273:Aromatic amino acid hydroxylase,IPR002912:Amino acid-binding ACT,IPR005961:Phenylalanine-4-hydroxylase, tetrameric form,IPR018301:Aromatic amino acid hydroxylase, iron/copper binding site,IPR019773:Tyrosine 3-monooxygenase-like,IPR019774:Aromatic amino acid hydroxylase, C-terminal	rno00360:Phenylalanine metabolism,rno00400:Phenylalanine, tyrosine and tryptophan biosynthesis	P00001:Adrenaline and noradrenaline biosynthesis,P00049:Parkinson disease,P04371:5-Hydroxytryptamine biosynthesis,P05912:Dopamine receptor mediated signaling pathway	1.14.16.1	none	PIRSF000336:TH,PIRSF000336:tyrosine 3-monooxygenase	none	PF00351:Biopterin-dependent aromatic amino acid hydroxylase,PF00351:Biopterin_H,PF01842:ACT,PF01842:ACT domain	3d-structure,acetylation,allosteric enzyme,biopterin,direct protein sequencing,homodimer,iron,metal-binding,metalloprotein,Monooxygenase,oxidoreductase,phenylalanine catabolism,phenylketonuria,phosphoprotein,Tyrosine biosynthesis	chain:Phenylalanine-4-hydroxylase,domain:ACT,helix,metal ion-binding site:Iron,modified residue,strand,turn	none	GO:0006558~L-phenylalanine metabolic process,GO:0006559~L-phenylalanine catabolic process,GO:0006570~tyrosine metabolic process,GO:0006571~tyrosine biosynthetic process,GO:0008652~cellular amino acid biosynthetic process,GO:0009063~cellular amino acid catabolic process,GO:0009072~aromatic amino acid family metabolic process,GO:0009073~aromatic amino acid family biosynthetic process,GO:0009074~aro…	GO:0004505~phenylalanine 4-monooxygenase activity,GO:0005506~iron ion binding,GO:0016597~amino acid binding,GO:0016714~oxidoreductase activity, acting on paired donors, with incorporation or reduction of molecular oxygen, reduced pteridine as one donor, and incorporation of one atom of oxygen,GO:0031406~carboxylic acid binding,GO:0042802~identical protein binding,GO:0042803~protein homodimerizati…	none	none	none	GO:0008152~metabolic process,GO:0009987~cellular process	GO:0003824~catalytic activity,GO:0005488~binding	none
Q8BH04	phosphoenolpyruvate carboxykinase 2 (mitochondrial)	Mus musculus	none	none	none	IPR008209:Phosphoenolpyruvate carboxykinase, GTP-utilising,IPR008210:Phosphoenolpyruvate carboxykinase, N-terminal,IPR013035:Phosphoenolpyruvate carboxykinase, C-terminal,IPR018091:Phosphoenolpyruvate carboxykinase, GTP-utilising, conserved site	mmu00010:Glycolysis / Gluconeogenesis,mmu00020:Citrate cycle (TCA cycle),mmu00620:Pyruvate metabolism,mmu03320:PPAR signaling pathway,mmu04910:Insulin signaling pathway,mmu04920:Adipocytokine signaling pathway	P02772:Pyruvate metabolism	4.1.1.32	none	PIRSF001348:PEP_carboxykinase_GTP,PIRSF001348:phosphoenolpyruvate carboxykinase (GTP)	none	PF00821:PEPCK,PF00821:Phosphoenolpyruvate carboxykinase	decarboxylase,gluconeogenesis,gtp-binding,lyase,manganese,metal-binding,mitochondrion,nucleotide-binding,transit peptide	binding site:GTP,binding site:Substrate,binding site:Substrate; via amide nitrogen,chain:Phosphoenolpyruvate carboxykinase [GTP], mitochondrial,metal ion-binding site:Manganese,nucleotide phosphate-binding region:GTP,region of interest:Substrate binding,sequence conflict,transit peptide:Mitochondrion	GO:0005739~mitochondrion	GO:0005996~monosaccharide metabolic process,GO:0006006~glucose metabolic process,GO:0006090~pyruvate metabolic process,GO:0006094~gluconeogenesis,GO:0016051~carbohydrate biosynthetic process,GO:0019318~hexose metabolic process,GO:0019319~hexose biosynthetic process,GO:0034637~cellular carbohydrate biosynthetic process,GO:0046165~alcohol biosynthetic process,GO:0046364~monosaccharide biosynthetic …	GO:0000166~nucleotide binding,GO:0004611~phosphoenolpyruvate carboxykinase activity,GO:0004613~phosphoenolpyruvate carboxykinase (GTP) activity,GO:0005525~GTP binding,GO:0016831~carboxy-lyase activity,GO:0017076~purine nucleotide binding,GO:0019001~guanyl nucleotide binding,GO:0030145~manganese ion binding,GO:0032553~ribonucleotide binding,GO:0032555~purine ribonucleotide binding,GO:0032561~guany…	none	none	none	GO:0008152~metabolic process,GO:0009987~cellular process	GO:0003824~catalytic activity,GO:0005488~binding	GO:0005623~cell,GO:0043226~organelle,GO:0044464~cell part
P10895	phospholipase C, delta 1	Bos taurus	none	none	none	IPR000008:C2 calcium-dependent membrane targeting,IPR000909:Phospholipase C, phosphatidylinositol-specific , X region,IPR001192:Phospholipase C, phosphoinositol-specific, C-terminal (PLC),IPR001711:Phospholipase C, phosphatidylinositol-specific, Y domain,IPR001849:Pleckstrin homology,IPR011992:EF-Hand type,IPR011993:Pleckstrin homology-type,IPR015359:Phospholipase C, phosphoinositol-specific, EF-…	bta00562:Inositol phosphate metabolism,bta04020:Calcium signaling pathway,bta04070:Phosphatidylinositol signaling system	P00031:Inflammation mediated by chemokine and cytokine signaling pathway,P04374:5HT2 type receptor mediated signaling pathway,P04391:Oxytocin receptor mediated signaling pathway,P04394:Thyrotropin-releasing hormone receptor signaling pathway	3.1.4.11	none	PIRSF000950:1-phosphatidylinositol-4,5-bisphosphate phosphodiesterase delta-1	SM00148:PLCXc,SM00149:PLCYc,SM00233:PH,SM00239:C2	PF00168:C2,PF00168:C2 domain,PF00169:PH,PF00169:PH domain,PF00387:Phosphatidylinositol-specific phospholipase C, Y domain,PF00387:PI-PLC-Y,PF00388:Phosphatidylinositol-specific phospholipase C, X domain,PF00388:PI-PLC-X,PF09279:efhand_like,PF09279:Phosphoinositide-specific phospholipase C, efhand-like	calcium,duplication,EF hand,hydrolase,lipid degradation,metal-binding,phosphoric diester hydrolase,repeat,signal transduction,transducer	binding site:Substrate,calcium-binding region:1,calcium-binding region:2,chain:1-phosphatidylinositol-4,5-bisphosphate phosphodiesterase delta-1,domain:C2,domain:EF-hand 1,domain:EF-hand 2,domain:PH,domain:PI-PLC X-box,domain:PI-PLC Y-box,metal ion-binding site:Calcium 1; catalytic,metal ion-binding site:Calcium 2,metal ion-binding site:Calcium 2; via carbonyl oxygen,metal ion-binding site:Calciu…	none	GO:0007242~intracellular signaling cascade,GO:0016042~lipid catabolic process	GO:0004435~phosphoinositide phospholipase C activity,GO:0004620~phospholipase activity,GO:0004629~phospholipase C activity,GO:0005509~calcium ion binding,GO:0008081~phosphoric diester hydrolase activity,GO:0016298~lipase activity,GO:0043167~ion binding,GO:0043169~cation binding,GO:0046872~metal ion binding	none	none	none	GO:0008152~metabolic process,GO:0065007~biological regulation	GO:0003824~catalytic activity,GO:0005488~binding,GO:0060089~molecular transducer activity	none
Q4KWH8	phospholipase C, eta 1	Homo sapiens	none	none	none	IPR000008:C2 calcium-dependent membrane targeting,IPR000909:Phospholipase C, phosphatidylinositol-specific , X region,IPR001192:Phospholipase C, phosphoinositol-specific, C-terminal (PLC),IPR001711:Phospholipase C, phosphatidylinositol-specific, Y domain,IPR001849:Pleckstrin homology,IPR002048:Calcium-binding EF-hand,IPR011992:EF-Hand type,IPR011993:Pleckstrin homology-type,IPR015359:Phospholipas…	none	P00031:Inflammation mediated by chemokine and cytokine signaling pathway,P04374:5HT2 type receptor mediated signaling pathway,P04385:Histamine H1 receptor mediated signaling pathway,P04391:Oxytocin receptor mediated signaling pathway,P04394:Thyrotropin-releasing hormone receptor signaling pathway	3.1.4.11	none	none	SM00054:EFh,SM00148:PLCXc,SM00149:PLCYc,SM00233:PH,SM00239:C2	PF00036:EF hand,PF00036:efhand,PF00168:C2,PF00168:C2 domain,PF00169:PH,PF00169:PH domain,PF00387:Phosphatidylinositol-specific phospholipase C, Y domain,PF00387:PI-PLC-Y,PF00388:Phosphatidylinositol-specific phospholipase C, X domain,PF00388:PI-PLC-X,PF09279:efhand_like,PF09279:Phosphoinositide-specific phospholipase C, efhand-like	alternative splicing,calcium,complete proteome,cytoplasm,hydrolase,lipid degradation,membrane,metal-binding,phosphoprotein,repeat,transducer	binding site:Substrate,chain:1-phosphatidylinositol-4,5-bisphosphate phosphodiesterase eta-1,compositionally biased region:Poly-Ser,domain:C2,domain:EF-hand 1,domain:EF-hand 2,domain:PH,domain:PI-PLC X-box,domain:PI-PLC Y-box,metal ion-binding site:Calcium 1; catalytic,metal ion-binding site:Calcium 2,metal ion-binding site:Calcium 2; via carbonyl oxygen,metal ion-binding site:Calcium 3,metal ion…	GO:0000267~cell fraction,GO:0005624~membrane fraction,GO:0005626~insoluble fraction,GO:0005829~cytosol	GO:0007242~intracellular signaling cascade,GO:0016042~lipid catabolic process	GO:0004435~phosphoinositide phospholipase C activity,GO:0004620~phospholipase activity,GO:0004629~phospholipase C activity,GO:0005509~calcium ion binding,GO:0008081~phosphoric diester hydrolase activity,GO:0016298~lipase activity,GO:0043167~ion binding,GO:0043169~cation binding,GO:0046872~metal ion binding	none	none	none	GO:0008152~metabolic process,GO:0065007~biological regulation	GO:0003824~catalytic activity,GO:0005488~binding,GO:0060089~molecular transducer activity	GO:0005623~cell,GO:0044464~cell part
Q9UPR0	phospholipase C-like 2	Homo sapiens	none	none	none	IPR000008:C2 calcium-dependent membrane targeting,IPR000909:Phospholipase C, phosphatidylinositol-specific , X region,IPR001192:Phospholipase C, phosphoinositol-specific, C-terminal (PLC),IPR001711:Phospholipase C, phosphatidylinositol-specific, Y domain,IPR001849:Pleckstrin homology,IPR011992:EF-Hand type,IPR011993:Pleckstrin homology-type,IPR015359:Phospholipase C, phosphoinositol-specific, EF-…	none	P00031:Inflammation mediated by chemokine and cytokine signaling pathway,P04374:5HT2 type receptor mediated signaling pathway,P04385:Histamine H1 receptor mediated signaling pathway,P04391:Oxytocin receptor mediated signaling pathway,P04394:Thyrotropin-releasing hormone receptor signaling pathway	none	none	PIRSF000949:inactive phospholipase C-like proteins 1/2	SM00148:PLCXc,SM00149:PLCYc,SM00233:PH,SM00239:C2	PF00168:C2,PF00168:C2 domain,PF00169:PH,PF00169:PH domain,PF00387:Phosphatidylinositol-specific phospholipase C, Y domain,PF00387:PI-PLC-Y,PF00388:Phosphatidylinositol-specific phospholipase C, X domain,PF00388:PI-PLC-X,PF09279:efhand_like,PF09279:Phosphoinositide-specific phospholipase C, efhand-like	acetylation,alternative splicing,complete proteome,cytoplasm,phosphoprotein,polymorphism,transducer	chain:Inactive phospholipase C-like protein 2,compositionally biased region:Gly-rich,domain:C2,domain:PH,domain:PI-PLC X-box,domain:PI-PLC Y-box,modified residue,sequence variant,splice variant	none	GO:0007242~intracellular signaling cascade	GO:0004435~phosphoinositide phospholipase C activity,GO:0004620~phospholipase activity,GO:0004629~phospholipase C activity,GO:0005509~calcium ion binding,GO:0008081~phosphoric diester hydrolase activity,GO:0016298~lipase activity,GO:0043167~ion binding,GO:0043169~cation binding,GO:0046872~metal ion binding	805989:Down syndrome cell adhesion molecule like 1	786351:protein phosphatase 1, catalytic subunit, alpha isoform	none	GO:0008152~metabolic process,GO:0065007~biological regulation	GO:0003824~catalytic activity,GO:0005488~binding,GO:0060089~molecular transducer activity	GO:0005623~cell,GO:0044464~cell part
Q80TI1	pleckstrin homology domain containing, family H (with MyTH4 domain) member 1	Mus musculus	none	none	none	IPR000299:FERM domain,IPR000857:Unconventional myosin/plant kinesin-like protein/non-motor protein conserved region MyTH4,IPR001849:Pleckstrin homology,IPR011993:Pleckstrin homology-type,IPR014352:FERM/acyl-CoA-binding protein, 3-helical bundle,IPR019747:FERM conserved site,IPR019748:FERM central domain,IPR019749:Band 4.1 domain	none	none	none	none	none	SM00139:MyTH4,SM00233:PH,SM00295:B41	PF00169:682-790,PF00169:PH,PF00373:FERM central domain,PF00373:FERM_M,PF00784:MyTH4,PF00784:MyTH4 domain	alternative splicing,coiled coil,repeat	chain:Pleckstrin homology domain-containing family H member 1,domain:FERM,domain:MyTH4,domain:PH 1,domain:PH 2,sequence conflict,splice variant	GO:0005856~cytoskeleton,GO:0043228~non-membrane-bounded organelle,GO:0043232~intracellular non-membrane-bounded organelle	none	none	none	none	none	none	GO:0005488~binding	GO:0005623~cell,GO:0043226~organelle,GO:0044464~cell part
Q8IVE3	pleckstrin homology domain containing, family H (with MyTH4 domain) member 2	Homo sapiens	none	none	none	IPR000299:FERM domain,IPR000857:Unconventional myosin/plant kinesin-like protein/non-motor protein conserved region MyTH4,IPR001849:Pleckstrin homology,IPR011993:Pleckstrin homology-type,IPR014352:FERM/acyl-CoA-binding protein, 3-helical bundle,IPR019747:FERM conserved site,IPR019748:FERM central domain,IPR019749:Band 4.1 domain	none	none	none	none	none	SM00139:MyTH4,SM00233:PH,SM00295:B41	PF00169:812-919,PF00169:PH,PF00373:FERM central domain,PF00373:FERM_M,PF00784:MyTH4,PF00784:MyTH4 domain	alternative splicing,coiled coil,complete proteome,membrane,polymorphism,repeat,transmembrane	chain:Pleckstrin homology domain-containing family H member 2,compositionally biased region:Poly-Ser,compositionally biased region:Ser-rich,domain:FERM,domain:MyTH4,domain:PH 1,domain:PH 2,sequence conflict,sequence variant,splice variant,transmembrane region	GO:0005856~cytoskeleton,GO:0016021~integral to membrane,GO:0031224~intrinsic to membrane,GO:0043228~non-membrane-bounded organelle,GO:0043232~intracellular non-membrane-bounded organelle	none	none	none	none	none	none	GO:0005488~binding	GO:0005623~cell,GO:0043226~organelle,GO:0044464~cell part
Q8C115	pleckstrin homology domain containing, family H (with MyTH4 domain) member 2	Mus musculus	none	none	none	IPR000299:FERM domain,IPR000857:Unconventional myosin/plant kinesin-like protein/non-motor protein conserved region MyTH4,IPR001849:Pleckstrin homology,IPR011993:Pleckstrin homology-type,IPR014352:FERM/acyl-CoA-binding protein, 3-helical bundle,IPR019747:FERM conserved site,IPR019748:FERM central domain,IPR019749:Band 4.1 domain	none	none	none	none	none	SM00139:MyTH4,SM00233:PH,SM00295:B41	PF00169:PH,PF00169:PH domain,PF00373:FERM central domain,PF00373:FERM_M,PF00784:MyTH4,PF00784:MyTH4 domain	alternative splicing,coiled coil,membrane,repeat,transmembrane	chain:Pleckstrin homology domain-containing family H member 2,compositionally biased region:Poly-Ser,compositionally biased region:Pro-rich,compositionally biased region:Ser-rich,domain:FERM,domain:MyTH4,domain:PH 1,domain:PH 2,sequence conflict,splice variant,transmembrane region	GO:0005856~cytoskeleton,GO:0016021~integral to membrane,GO:0031224~intrinsic to membrane,GO:0043228~non-membrane-bounded organelle,GO:0043232~intracellular non-membrane-bounded organelle	none	none	none	none	none	none	GO:0005488~binding	GO:0005623~cell,GO:0043226~organelle,GO:0044464~cell part
Q63312	pleckstrin homology-like domain, family B, member 1	Rattus norvegicus	none	none	none	IPR001849:Pleckstrin homology,IPR011993:Pleckstrin homology-type	none	P00018:EGF receptor signaling pathway	none	none	none	SM00233:PH	PF00169:PH,PF00169:PH domain	coiled coil,phosphoprotein	chain:Pleckstrin homology-like domain family B member 1,domain:PH,modified residue	none	none	none	none	none	none	none	none	none
Q7T199	potassium voltage-gated channel, shaker-related subfamily, member 10	Gallus gallus	none	none	none	IPR000210:BTB/POZ-like,IPR003091:Voltage-dependent potassium channel,IPR003131:Potassium channel, voltage dependent, Kv, tetramerisation,IPR003968:Potassium channel, voltage dependent, Kv,IPR003972:Potassium channel, voltage dependent, Kv1,IPR005821:Ion transport,IPR011333:BTB/POZ fold	none	none	none	none	PIRSF002449:potassium voltage-gated channel, alpha subunit, subfamilies A/C/D/F/G/S	SM00225:BTB	PF00520:Ion transport protein,PF00520:Ion_trans,PF02214:K+ channel tetramerisation domain,PF02214:K_tetra	glycoprotein,ion transport,ionic channel,membrane,potassium,potassium channel,potassium transport,transmembrane,transport,voltage-gated channel	chain:Potassium voltage-gated channel subfamily A member 10,glycosylation site:N-linked (GlcNAc...),short sequence motif:Selectivity filter,transmembrane region	GO:0005886~plasma membrane,GO:0005887~integral to plasma membrane,GO:0008076~voltage-gated potassium channel complex,GO:0016021~integral to membrane,GO:0031224~intrinsic to membrane,GO:0031226~intrinsic to plasma membrane,GO:0034702~ion channel complex,GO:0034703~cation channel complex,GO:0034705~potassium channel complex,GO:0044459~plasma membrane part	GO:0006811~ion transport,GO:0006812~cation transport,GO:0006813~potassium ion transport,GO:0015672~monovalent inorganic cation transport,GO:0030001~metal ion transport,GO:0055085~transmembrane transport	GO:0005216~ion channel activity,GO:0005244~voltage-gated ion channel activity,GO:0005249~voltage-gated potassium channel activity,GO:0005261~cation channel activity,GO:0005267~potassium channel activity,GO:0015267~channel activity,GO:0022803~passive transmembrane transporter activity,GO:0022832~voltage-gated channel activity,GO:0022836~gated channel activity,GO:0022838~substrate specific channel …	none	none	none	GO:0009987~cellular process,GO:0051179~localization,GO:0051234~establishment of localization	GO:0005215~transporter activity,GO:0005488~binding	GO:0005623~cell,GO:0032991~macromolecular complex,GO:0044464~cell part
Q80VL3	prickle homolog 3 (Drosophila)	Mus musculus	none	none	none	IPR001781:Zinc finger, LIM-type,IPR010442:PET domain	none	none	none	none	none	SM00132:LIM	PF00412:251-307,PF00412:276-332,PF00412:LIM,PF06297:PET,PF06297:PET Domain	LIM domain,metal-binding,phosphoprotein,repeat,zinc	chain:Prickle-like protein 3,compositionally biased region:Poly-Glu,compositionally biased region:Poly-Ser,domain:LIM zinc-binding 1,domain:LIM zinc-binding 2,domain:LIM zinc-binding 3,domain:PET,modified residue,sequence conflict	none	none	GO:0008270~zinc ion binding,GO:0043167~ion binding,GO:0043169~cation binding,GO:0046872~metal ion binding,GO:0046914~transition metal ion binding	none	none	none	none	GO:0005488~binding	none
Q60953	promyelocytic leukemia	Mus musculus	none	m_pmlPathway:Regulation of transcriptional activity by PML	none	IPR000315:Zinc finger, B-box,IPR001841:Zinc finger, RING-type,IPR017907:Zinc finger, RING-type, conserved site,IPR018957:Zinc finger, C3HC4 RING-type	mmu04120:Ubiquitin mediated proteolysis,mmu05200:Pathways in cancer,mmu05221:Acute myeloid leukemia	P00059:p53 pathway,P04396:Vitamin D metabolism and pathway	none	none	none	SM00184:RING,SM00336:BBOX	PF00097:zf-C3HC4,PF00097:Zinc finger, C3HC4 type,PF00643:188-233,PF00643:zf-B_box	activator,alternative splicing,coiled coil,cytoplasm,dna-binding,isopeptide bond,metal-binding,nucleus,phosphoprotein,repeat,Transcription,transcription regulation,ubl conjugation,zinc,zinc-finger	chain:Probable transcription factor PML,compositionally biased region:Pro-rich,cross-link:Glycyl lysine isopeptide (Lys-Gly) (interchain with G-Cter in SUMO),metal ion-binding site:Zinc 1,metal ion-binding site:Zinc 2,modified residue,region of interest:Nuclear localization signal,sequence conflict,splice variant,zinc finger region:B box-type 1,zinc finger region:B box-type 2,zinc finger region:R…	GO:0000267~cell fraction,GO:0005626~insoluble fraction,GO:0005654~nucleoplasm,GO:0005730~nucleolus,GO:0016363~nuclear matrix,GO:0016604~nuclear body,GO:0016605~PML body,GO:0031974~membrane-enclosed lumen,GO:0031981~nuclear lumen,GO:0034399~nuclear periphery,GO:0043228~non-membrane-bounded organelle,GO:0043232~intracellular non-membrane-bounded organelle,GO:0043233~organelle lumen,GO:0044451~nucle…	GO:0000060~protein import into nucleus, translocation,GO:0000075~cell cycle checkpoint,GO:0000077~DNA damage checkpoint,GO:0001558~regulation of cell growth,GO:0001666~response to hypoxia,GO:0001763~morphogenesis of a branching structure,GO:0002009~morphogenesis of an epithelium,GO:0002520~immune system development,GO:0006350~transcription,GO:0006461~protein complex assembly,GO:0006468~protein am…	GO:0003677~DNA binding,GO:0003712~transcription cofactor activity,GO:0003713~transcription coactivator activity,GO:0008134~transcription factor binding,GO:0008270~zinc ion binding,GO:0016563~transcription activator activity,GO:0030528~transcription regulator activity,GO:0043167~ion binding,GO:0043169~cation binding,GO:0046332~SMAD binding,GO:0046872~metal ion binding,GO:0046914~transition metal i…	458072:Fas death domain-associated protein	none	none	GO:0002376~immune system process,GO:0008152~metabolic process,GO:0009987~cellular process,GO:0016043~cellular component organization,GO:0016265~death,GO:0032501~multicellular organismal process,GO:0032502~developmental process,GO:0044085~cellular component biogenesis,GO:0050896~response to stimulus,GO:0051179~localization,GO:0051234~establishment of localization,GO:0065007~biological regulation	GO:0005488~binding,GO:0030528~transcription regulator activity	GO:0005623~cell,GO:0031974~membrane-enclosed lumen,GO:0043226~organelle,GO:0044422~organelle part,GO:0044464~cell part
Q90623	protein phosphatase 1, regulatory (inhibitor) subunit 12A	Gallus gallus	none	none	none	IPR002110:Ankyrin,IPR017401:Protein phosphatase 1, regulatory subunit 12A/B/C, eukaryote,IPR017401:Protein phosphatase 1, regulatory subunits 12A/B/C, eukaryote	gga04270:Vascular smooth muscle contraction,gga04510:Focal adhesion,gga04810:Regulation of actin cytoskeleton	none	none	none	PIRSF038141:PP1_12ABC_vert,PIRSF038141:protein phosphatase 1, regulatory subunits 12A/B/C, vertebrate type	SM00248:ANK	PF00023:72-104,PF00023:Ank	3d-structure,alternative splicing,ank repeat,cytoplasm,direct protein sequencing,phosphoprotein,phosphoric monoester hydrolase,repeat,smooth muscle,tandem repeat	chain:Protein phosphatase 1 regulatory subunit 12A,compositionally biased region:Asp/Glu-rich,compositionally biased region:Asp/Glu/Lys-rich,compositionally biased region:Ser-rich,compositionally biased region:Ser/Thr-rich,helix,modified residue,mutagenesis site,region of interest:Important for interaction with PPP1CB,repeat:ANK 1,repeat:ANK 2,repeat:ANK 3,repeat:ANK 4,repeat:ANK 5,repeat:ANK 6,s…	none	none	none	none	none	none	none	GO:0005488~binding	GO:0005623~cell,GO:0044464~cell part
Q28E28	protein phosphatase 1, regulatory (inhibitor) subunit 3B	Xenopus (Silurana) tropicalis	none	none	none	IPR005036:Putative phosphatase regulatory subunit,IPR017434:Protein phosphatase 1, glycogen targeting subunit, Metazoa.	xtr04910:Insulin signaling pathway	none	none	none	PIRSF038207:PP1_GT_animal,PIRSF038207:protein phosphatase 1, glycogen targeting subunit, animal type,PIRSF500814:protein phosphatase 1, glycogen targeting subunit GL	none	PF03370:CBM_21,PF03370:Putative phosphatase regulatory subunit	carbohydrate metabolism,glycogen metabolism	chain:Protein phosphatase 1 regulatory subunit 3B,domain:CBM21	none	GO:0005976~polysaccharide metabolic process,GO:0005977~glycogen metabolic process,GO:0005996~monosaccharide metabolic process,GO:0006006~glucose metabolic process,GO:0006073~cellular glucan metabolic process,GO:0006091~generation of precursor metabolites and energy,GO:0006112~energy reserve metabolic process,GO:0015980~energy derivation by oxidation of organic compounds,GO:0019318~hexose metaboli…	none	none	none	none	GO:0008152~metabolic process,GO:0009987~cellular process	none	none
Q32LP2	radixin	Bos taurus	none	none	none	IPR000299:FERM domain,IPR000798:Ezrin/radixin/moesin ERM,IPR011174:Ezrin/radixin/moesin,IPR011259:Ezrin/radixin/moesin, C-terminal,IPR011993:Pleckstrin homology-type,IPR014352:FERM/acyl-CoA-binding protein, 3-helical bundle,IPR018979:FERM, N-terminal,IPR018980:FERM, C-terminal PH-like domain,IPR019747:FERM conserved site,IPR019748:FERM central domain,IPR019749:Band 4.1 domain,IPR019750:Band 4.1 s…	bta04810:Regulation of actin cytoskeleton	none	none	none	PIRSF002305:ERM,PIRSF002305:ezrin/radixin/moesin	SM00295:B41	PF00373:FERM central domain,PF00373:FERM_M,PF00769:ERM,PF00769:Ezrin/radixin/moesin family,PF09379:FERM N-terminal domain,PF09379:FERM_N,PF09380:FERM C-terminal PH-like domain,PF09380:FERM_C	acetylation,actin capping,actin-binding,cell membrane,cytoplasm,cytoskeleton,membrane,phosphoprotein	binding site:Phosphatidylinositol,chain:Radixin,compositionally biased region:Glu-rich,compositionally biased region:Poly-Pro,domain:FERM,modified residue,region of interest:Phosphatidylinositol binding	GO:0001726~ruffle,GO:0005856~cytoskeleton,GO:0005886~plasma membrane,GO:0005902~microvillus,GO:0009898~internal side of plasma membrane,GO:0019898~extrinsic to membrane,GO:0030027~lamellipodium,GO:0030175~filopodium,GO:0031252~cell leading edge,GO:0032420~stereocilium,GO:0032421~stereocilium bundle,GO:0042995~cell projection,GO:0043228~non-membrane-bounded organelle,GO:0043232~intracellular non-m…	GO:0008064~regulation of actin polymerization or depolymerization,GO:0008104~protein localization,GO:0008105~asymmetric protein localization,GO:0010639~negative regulation of organelle organization,GO:0030030~cell projection organization,GO:0030031~cell projection assembly,GO:0030033~microvillus assembly,GO:0030832~regulation of actin filament length,GO:0030833~regulation of actin filament polyme…	GO:0003779~actin binding,GO:0008092~cytoskeletal protein binding	none	none	none	GO:0009987~cellular process,GO:0016043~cellular component organization,GO:0044085~cellular component biogenesis,GO:0051179~localization,GO:0065007~biological regulation	GO:0005488~binding	GO:0005623~cell,GO:0043226~organelle,GO:0044422~organelle part,GO:0044464~cell part
Q13546	receptor (TNFRSF)-interacting serine-threonine kinase 1	Homo sapiens	150.caspase_and_NFKB_activation,40.Deg_of_Chrom_DNA_TNF-ind_apoptosis,44.Sig_Trans_TNFR1-DR3-DR4_DR5	h_ceramidePathway:Ceramide Signaling Pathway,h_deathPathway:Induction of apoptosis through DR3 and DR4/5 Death Receptors ,h_HivnefPathway:HIV-I Nef: negative effector of Fas and TNF,h_keratinocytePathway:Keratinocyte Differentiation,h_mapkPathway:MAPKinase Signaling Pathway,h_nfkbPathway:NF-kB Signaling Pathway,h_p38mapkPathway:p38 MAPK Signaling Pathway ,h_RELAPathway:Acetylation and Deacetylati…	none	IPR000488:Death,IPR000719:Protein kinase, core,IPR001245:Tyrosine protein kinase,IPR008271:Serine/threonine protein kinase, active site,IPR011029:DEATH-like,IPR017442:Serine/threonine protein kinase-related	hsa04210:Apoptosis,hsa04620:Toll-like receptor signaling pathway,hsa04622:RIG-I-like receptor signaling pathway,hsa04623:Cytosolic DNA-sensing pathway	P00006:Apoptosis signaling pathway	2.7.11.1	none	none	SM00005:DEATH,SM00219:TyrKc	PF00069:Pkinase,PF00531:Death,PF07714:Pkinase_Tyr	alternative splicing,Apoptosis,ATP binding,atp-binding,complete proteome,cytoplasm,kinase,nucleotide-binding,phosphoprotein,phosphotransferase,polymorphism,serine/threonine-protein kinase,transferase,ubl conjugation	active site:Proton acceptor,binding site:ATP,chain:Receptor-interacting serine/threonine- protein kinase 1,compositionally biased region:Poly-Arg,domain:Death,domain:Protein kinase,modified residue,mutagenesis site,nucleotide phosphate-binding region:ATP,region of interest:Interaction with SQSTM1,sequence conflict,sequence variant,site:Cleavage; by caspase-8,splice variant	GO:0005739~mitochondrion,GO:0005829~cytosol,GO:0005886~plasma membrane,GO:0031264~death-inducing signaling complex,GO:0043235~receptor complex,GO:0044459~plasma membrane part	GO:0000165~MAPKKK cascade,GO:0000187~activation of MAPK activity,GO:0001932~regulation of protein amino acid phosphorylation,GO:0006468~protein amino acid phosphorylation,GO:0006793~phosphorus metabolic process,GO:0006796~phosphate metabolic process,GO:0006915~apoptosis,GO:0006917~induction of apoptosis,GO:0007242~intracellular signaling cascade,GO:0007243~protein kinase cascade,GO:0007249~I-kapp…	GO:0000166~nucleotide binding,GO:0001882~nucleoside binding,GO:0001883~purine nucleoside binding,GO:0004672~protein kinase activity,GO:0004674~protein serine/threonine kinase activity,GO:0005123~death receptor binding,GO:0005524~ATP binding,GO:0017076~purine nucleotide binding,GO:0019904~protein domain specific binding,GO:0030554~adenyl nucleotide binding,GO:0032553~ribonucleotide binding,GO:0032…	none	775407:solute carrier family 25 (mitochondrial carrier; adenine nucleotide translocator), member 5; solute carrier family 25 (mitochondrial carrier; adenine nucleotide translocator), member 5 pseudogene 8,775531:heat shock 70kDa protein 1A; heat shock 70kDa protein 1B,776033:TNF receptor-associated factor 2,780689:ribosomal protein L23 pseudogene 6; ribosomal protein L23,782013:tripartite motif-c…	none	GO:0008152~metabolic process,GO:0009987~cellular process,GO:0016265~death,GO:0050896~response to stimulus,GO:0065007~biological regulation	GO:0003824~catalytic activity,GO:0005488~binding	GO:0005623~cell,GO:0032991~macromolecular complex,GO:0043226~organelle,GO:0044464~cell part
O14924	regulator of G-protein signaling 12	Homo sapiens	none	none	none	IPR000342:Regulator of G protein signalling,IPR001478:PDZ/DHR/GLGF,IPR003109:GoLoco motif,IPR003116:Raf-like Ras-binding,IPR006020:Phosphotyrosine interaction region	none	P00026:Heterotrimeric G-protein signaling pathway-Gi alpha and Gs alpha mediated pathway,P00027:Heterotrimeric G-protein signaling pathway-Gq alpha and Go alpha mediated pathway	none	none	PIRSF036968:regulator of G protein signaling, RGS12/RGS14 types,PIRSF500246:regulator of G-protein signaling 12	SM00228:PDZ,SM00315:RGS,SM00390:GoLoco,SM00455:RBD,SM00462:PTB	PF00595:PDZ,PF00595:PDZ domain,PF00615:Regulator of G protein signaling domain,PF00615:RGS,PF00640:Phosphotyrosine interaction domain,PF00640:PID,PF02188:GoLoco,PF02188:GoLoco motif,PF02196:1034-1104,PF02196:369-439,PF02196:432-502,PF02196:RBD	3d-structure,alternative splicing,complete proteome,isopeptide bond,nucleus,phosphoprotein,polymorphism,repeat,Signal transduction inhibitor,ubl conjugation	chain:Regulator of G-protein signaling 12,cross-link:Glycyl lysine isopeptide (Lys-Gly) (interchain with G-Cter in ubiquitin),domain:GoLoco,domain:PDZ,domain:PID,domain:RBD 1,domain:RBD 2,domain:RGS,helix,modified residue,sequence variant,splice variant,strand,turn	GO:0000228~nuclear chromosome,GO:0000793~condensed chromosome,GO:0000794~condensed nuclear chromosome,GO:0005694~chromosome,GO:0043228~non-membrane-bounded organelle,GO:0043232~intracellular non-membrane-bounded organelle	GO:0008277~regulation of G-protein coupled receptor protein signaling pathway,GO:0009968~negative regulation of signal transduction,GO:0010648~negative regulation of cell communication,GO:0045744~negative regulation of G-protein coupled receptor protein signaling pathway	GO:0005096~GTPase activator activity,GO:0008047~enzyme activator activity,GO:0030695~GTPase regulator activity,GO:0060589~nucleoside-triphosphatase regulator activity	none	380207:calcium channel, voltage-dependent, N type, alpha 1B subunit,784977:integrin, beta 1 (fibronectin receptor, beta polypeptide, antigen CD29 includes MDF2, MSK12),795462:integrin, beta 3 (platelet glycoprotein IIIa, antigen CD61),799437:breakpoint cluster region,824764:integrin, beta 7	none	GO:0065007~biological regulation	GO:0005488~binding,GO:0030234~enzyme regulator activity,GO:0060089~molecular transducer activity	GO:0005623~cell,GO:0043226~organelle,GO:0044422~organelle part,GO:0044464~cell part
Q8TC12	retinol dehydrogenase 11 (all-trans/9-cis/11-cis)	Homo sapiens	none	none	none	IPR002198:Short-chain dehydrogenase/reductase SDR,IPR002347:Glucose/ribitol dehydrogenase,IPR016040:NAD(P)-binding domain	hsa00830:Retinol metabolism	P02762:Pentose phosphate pathway	1.1.1.-	none	PIRSF000092:short-chain dehydrogenase	none	PF00106:adh_short,PF00106:short chain dehydrogenase	acetylation,alternative splicing,complete proteome,endoplasmic reticulum,membrane,nadp,oxidoreductase,phosphoprotein,Signal-anchor,transmembrane	active site:Proton acceptor,binding site:Substrate,chain:Retinol dehydrogenase 11,modified residue,nucleotide phosphate-binding region:NADP,sequence conflict,splice variant,topological domain:Cytoplasmic,transmembrane region	GO:0005783~endoplasmic reticulum,GO:0016021~integral to membrane,GO:0031224~intrinsic to membrane	GO:0001523~retinoid metabolic process,GO:0006720~isoprenoid metabolic process,GO:0006721~terpenoid metabolic process,GO:0006766~vitamin metabolic process,GO:0006775~fat-soluble vitamin metabolic process,GO:0006776~vitamin A metabolic process,GO:0010817~regulation of hormone levels,GO:0016101~diterpenoid metabolic process,GO:0019748~secondary metabolic process,GO:0034754~cellular hormone metabolic…	GO:0004745~retinol dehydrogenase activity	798450:hepatocyte nuclear factor 4, alpha	none	none	GO:0008152~metabolic process,GO:0009987~cellular process,GO:0065007~biological regulation	GO:0003824~catalytic activity,GO:0005488~binding	GO:0005623~cell,GO:0043226~organelle,GO:0044464~cell part
P62302	ribosomal protein S13	Glycine max	none	none	none	IPR000589:Ribosomal protein S15,IPR012606:Ribosomal protein S13/S15, N-terminal	none	none	none	none	PIRSF002136:ribosomal protein S13	none	PF00312:Ribosomal protein S15,PF00312:Ribosomal_S15,PF08069:Ribosomal S13/S15 N-terminal domain,PF08069:Ribosomal_S13_N	ribonucleoprotein,ribosomal protein	chain:40S ribosomal protein S13	GO:0005840~ribosome,GO:0030529~ribonucleoprotein complex,GO:0043228~non-membrane-bounded organelle,GO:0043232~intracellular non-membrane-bounded organelle	GO:0006412~translation	GO:0003735~structural constituent of ribosome,GO:0005198~structural molecule activity	none	none	none	GO:0008152~metabolic process,GO:0009987~cellular process	GO:0005198~structural molecule activity	GO:0005623~cell,GO:0032991~macromolecular complex,GO:0043226~organelle,GO:0044464~cell part
P79781	ribosomal protein S27a	Gallus gallus	none	none	none	IPR000626:Ubiquitin,IPR002906:Ribosomal protein S27a,IPR019954:Ubiquitin conserved site,IPR019955:Ubiquitin supergroup,IPR019956:Ubiquitin subgroup	gga03010:Ribosome	none	none	none	PIRSF002034:ubiquitin,PIRSF038431:ribosomal protein S27Ae	SM00213:UBQ	PF00240:ubiquitin,PF00240:Ubiquitin family,PF01599:Ribosomal protein S27a,PF01599:Ribosomal_S27	cytoplasm,isopeptide bond,metal-binding,nucleus,ribonucleoprotein,ribosomal protein,ubl conjugation,zinc,zinc-finger	binding site:Activating enzyme,chain:40S ribosomal protein S27a,chain:Ubiquitin,compositionally biased region:Lys-rich (highly basic),cross-link:Glycyl lysine isopeptide (Gly-Lys) (interchain with K-? in acceptor proteins),cross-link:Glycyl lysine isopeptide (Lys-Gly) (interchain with G-Cter in ubiquitin),site:Essential for function,zinc finger region:C4-type	GO:0005654~nucleoplasm,GO:0005829~cytosol,GO:0005840~ribosome,GO:0015935~small ribosomal subunit,GO:0022626~cytosolic ribosome,GO:0022627~cytosolic small ribosomal subunit,GO:0030529~ribonucleoprotein complex,GO:0031974~membrane-enclosed lumen,GO:0031981~nuclear lumen,GO:0033279~ribosomal subunit,GO:0043228~non-membrane-bounded organelle,GO:0043232~intracellular non-membrane-bounded organelle,GO:…	GO:0006412~translation,GO:0009891~positive regulation of biosynthetic process,GO:0010557~positive regulation of macromolecule biosynthetic process,GO:0010604~positive regulation of macromolecule metabolic process,GO:0010628~positive regulation of gene expression,GO:0016567~protein ubiquitination,GO:0031328~positive regulation of cellular biosynthetic process,GO:0032446~protein modification by sma…	GO:0003735~structural constituent of ribosome,GO:0005198~structural molecule activity,GO:0008270~zinc ion binding,GO:0030528~transcription regulator activity,GO:0043167~ion binding,GO:0043169~cation binding,GO:0046872~metal ion binding,GO:0046914~transition metal ion binding	none	none	none	GO:0008152~metabolic process,GO:0009987~cellular process,GO:0065007~biological regulation	GO:0005198~structural molecule activity,GO:0005488~binding,GO:0030528~transcription regulator activity	GO:0005623~cell,GO:0031974~membrane-enclosed lumen,GO:0032991~macromolecular complex,GO:0043226~organelle,GO:0044422~organelle part,GO:0044464~cell part
Q8CFH6	salt inducible kinase 2	Mus musculus	none	none	none	IPR000719:Protein kinase, core,IPR002290:Serine/threonine protein kinase,IPR008271:Serine/threonine protein kinase, active site,IPR015738:Snf1-like protein kinase,IPR015940:Ubiquitin-associated/translation elongation factor EF1B, N-terminal, eukaryote,IPR017090:Serine/threonine-protein kinase, SNF1-like,IPR017441:Protein kinase, ATP binding site,IPR017442:Serine/threonine protein kinase-related	none	none	2.7.11.1	none	PIRSF037014:Ser/Thr_PK_SNF1-like,PIRSF037014:serine/threonine-protein kinase, SNF1-like	SM00165:UBA,SM00220:S_TKc	PF00069:Pkinase,PF00069:Protein kinase domain	atp-binding,cytoplasm,kinase,magnesium,metal-binding,nucleotide-binding,phosphoprotein,serine/threonine-protein kinase,transferase	active site:Proton acceptor,binding site:ATP,chain:Serine/threonine-protein kinase SIK2,domain:Protein kinase,domain:UBA,modified residue,mutagenesis site,nucleotide phosphate-binding region:ATP	none	GO:0006468~protein amino acid phosphorylation,GO:0006793~phosphorus metabolic process,GO:0006796~phosphate metabolic process,GO:0007166~cell surface receptor linked signal transduction,GO:0007167~enzyme linked receptor protein signaling pathway,GO:0007169~transmembrane receptor protein tyrosine kinase signaling pathway,GO:0007242~intracellular signaling cascade,GO:0007243~protein kinase cascade,G…	GO:0000166~nucleotide binding,GO:0000287~magnesium ion binding,GO:0001882~nucleoside binding,GO:0001883~purine nucleoside binding,GO:0004672~protein kinase activity,GO:0004674~protein serine/threonine kinase activity,GO:0005524~ATP binding,GO:0017076~purine nucleotide binding,GO:0030554~adenyl nucleotide binding,GO:0032553~ribonucleotide binding,GO:0032555~purine ribonucleotide binding,GO:0032559…	none	none	none	GO:0008152~metabolic process,GO:0009987~cellular process,GO:0050896~response to stimulus,GO:0065007~biological regulation	GO:0003824~catalytic activity,GO:0005488~binding	GO:0005623~cell,GO:0043226~organelle,GO:0044464~cell part
Q60519	sema domain, seven thrombospondin repeats (type 1 and type 1-like), transmembrane domain (TM) and short cytoplasmic domain, (semaphorin) 5B	Mus musculus	none	none	none	IPR000884:Thrombospondin, type 1 repeat,IPR001627:Semaphorin/CD100 antigen,IPR002165:Plexin,IPR003659:Plexin/semaphorin/integrin,IPR008085:Thrombospondin, type 1 repeat, subgroup,IPR015943:WD40/YVTN repeat-like	mmu04360:Axon guidance	none	none	none	PIRSF029252:human semaphorin F	SM00209:TSP1,SM00423:PSI,SM00630:Sema	PF00090:668-712,PF00090:TSP_1,PF01403:Sema,PF01403:Sema domain,PF01437:Plexin repeat,PF01437:PSI	alternative splicing,developmental protein,differentiation,disulfide bond,glycoprotein,membrane,neurogenesis,repeat,signal,transmembrane	chain:Semaphorin-5B,disulfide bond,domain:Sema,domain:TSP type-1 1,domain:TSP type-1 2,domain:TSP type-1 3,domain:TSP type-1 4,domain:TSP type-1 5,domain:TSP type-1 6,domain:TSP type-1 7,glycosylation site:N-linked (GlcNAc...),sequence conflict,signal peptide,splice variant,topological domain:Cytoplasmic,topological domain:Extracellular,transmembrane region	GO:0016021~integral to membrane,GO:0031224~intrinsic to membrane	none	none	none	none	none	GO:0009987~cellular process,GO:0032501~multicellular organismal process,GO:0032502~developmental process	GO:0060089~molecular transducer activity	GO:0005623~cell,GO:0044464~cell part
O08623	sequestosome 1	Rattus norvegicus	none	none	none	IPR000270:Octicosapeptide/Phox/Bem1p,IPR000433:Zinc finger, ZZ-type,IPR015940:Ubiquitin-associated/translation elongation factor EF1B, N-terminal, eukaryote	none	none	none	none	PIRSF015850:PIRSF015850	SM00165:UBA,SM00291:ZnF_ZZ,SM00666:PB1	PF00564:PB1,PF00564:PB1 domain,PF00569:Zinc finger, ZZ type,PF00569:ZZ	3d-structure,alternative splicing,Apoptosis,cytoplasm,differentiation,endosome,immune response,metal-binding,nucleus,phosphoprotein,zinc,zinc-finger	chain:Sequestosome-1,compositionally biased region:Ser-rich,domain:OPR,domain:UBA,modified residue,mutagenesis site,region of interest:Interaction with GABRR3,region of interest:Interaction with LCK,region of interest:Interaction with NTRK1,region of interest:Interaction with PAWR,region of interest:Interaction with PRKCZ and dimerization,region of interest:LIM protein-binding (LB).**interaction …	GO:0005654~nucleoplasm,GO:0005768~endosome,GO:0005770~late endosome,GO:0005829~cytosol,GO:0031974~membrane-enclosed lumen,GO:0031981~nuclear lumen,GO:0043233~organelle lumen,GO:0070013~intracellular organelle lumen	GO:0001932~regulation of protein amino acid phosphorylation,GO:0001934~positive regulation of protein amino acid phosphorylation,GO:0006461~protein complex assembly,GO:0006915~apoptosis,GO:0006916~anti-apoptosis,GO:0006917~induction of apoptosis,GO:0006955~immune response,GO:0008219~cell death,GO:0008624~induction of apoptosis by extracellular signals,GO:0010562~positive regulation of phosphorus …	GO:0005080~protein kinase C binding,GO:0008270~zinc ion binding,GO:0019899~enzyme binding,GO:0019900~kinase binding,GO:0019901~protein kinase binding,GO:0019904~protein domain specific binding,GO:0032182~small conjugating protein binding,GO:0042169~SH2 domain binding,GO:0043130~ubiquitin binding,GO:0043167~ion binding,GO:0043169~cation binding,GO:0046872~metal ion binding,GO:0046914~transition me…	383862:gamma-aminobutyric acid (GABA) receptor, rho 1,386543:potassium voltage-gated channel, shaker-related subfamily, beta member 2,389217:gamma-aminobutyric acid (GABA) receptor, rho 3,393430:tripartite motif-containing 63,403308:protein kinase C, zeta,404846:gamma-aminobutyric acid (GABA) receptor, rho 2,408409:potassium voltage-gated channel, shaker-related subfamily, beta member 1	none	none	GO:0002376~immune system process,GO:0009987~cellular process,GO:0016043~cellular component organization,GO:0016265~death,GO:0032502~developmental process,GO:0044085~cellular component biogenesis,GO:0050896~response to stimulus,GO:0065007~biological regulation	GO:0005488~binding	GO:0005623~cell,GO:0031974~membrane-enclosed lumen,GO:0043226~organelle,GO:0044422~organelle part,GO:0044464~cell part
Q1LV22	si:dkey-266j9.3	Danio rerio	none	none	none	none	none	none	none	none	none	none	none	none	chain:Uncharacterized protein KIAA1370 homolog	none	none	none	none	none	none	none	none	none
Q1LYG0	si:dkey-82d4.2	Danio rerio	none	none	none	IPR001452:Src homology-3 domain,IPR001683:Phox-like,IPR011511:Variant SH3	none	none	none	none	none	SM00312:PX,SM00326:SH3	PF00018:208-255,PF00018:SH3_1,PF00787:PX,PF00787:PX domain,PF07653:SH3_2,PF07653:Variant SH3 domain	cytoplasm,repeat,sh3 domain	chain:SH3 and PX domain-containing protein 2A,domain:PX,domain:SH3 1,domain:SH3 2,domain:SH3 3,domain:SH3 4,domain:SH3 5	none	none	GO:0005543~phospholipid binding,GO:0008289~lipid binding,GO:0035091~phosphoinositide binding	none	none	none	GO:0009987~cellular process	GO:0005488~binding	GO:0005623~cell,GO:0044464~cell part
P69141	similar to histone H2A	Strongylocentrotus purpuratus	none	none	none	IPR002119:Histone H2A,IPR007125:Histone core,IPR009072:Histone-fold	none	none	none	none	PIRSF002048:histone H2A	SM00414:H2A	PF00125:Core histone H2A/H2B/H3/H4,PF00125:Histone	acetylation,chromosomal protein,DNA binding,dna-binding,isopeptide bond,nucleosome core,nucleus,phosphoprotein,ubl conjugation	chain:Histone H2A, embryonic,cross-link:Glycyl lysine isopeptide (Lys-Gly) (interchain with G-Cter in ubiquitin),modified residue	GO:0000785~chromatin,GO:0000786~nucleosome,GO:0005694~chromosome,GO:0032993~protein-DNA complex,GO:0043228~non-membrane-bounded organelle,GO:0043232~intracellular non-membrane-bounded organelle,GO:0044427~chromosomal part	GO:0006323~DNA packaging,GO:0006325~chromatin organization,GO:0006333~chromatin assembly or disassembly,GO:0006334~nucleosome assembly,GO:0031497~chromatin assembly,GO:0034621~cellular macromolecular complex subunit organization,GO:0034622~cellular macromolecular complex assembly,GO:0034728~nucleosome organization,GO:0043933~macromolecular complex subunit organization,GO:0051276~chromosome organi…	GO:0003677~DNA binding	none	none	none	GO:0009987~cellular process,GO:0016043~cellular component organization,GO:0044085~cellular component biogenesis	GO:0005488~binding	GO:0005623~cell,GO:0032991~macromolecular complex,GO:0043226~organelle,GO:0044422~organelle part,GO:0044464~cell part
P69141	similar to histone H2A	Strongylocentrotus purpuratus	none	none	none	IPR002119:Histone H2A,IPR007125:Histone core,IPR009072:Histone-fold	none	none	none	none	PIRSF002048:histone H2A	SM00414:H2A	PF00125:Core histone H2A/H2B/H3/H4,PF00125:Histone	acetylation,chromosomal protein,DNA binding,dna-binding,isopeptide bond,nucleosome core,nucleus,phosphoprotein,ubl conjugation	chain:Histone H2A, embryonic,cross-link:Glycyl lysine isopeptide (Lys-Gly) (interchain with G-Cter in ubiquitin),modified residue	GO:0000785~chromatin,GO:0000786~nucleosome,GO:0005694~chromosome,GO:0032993~protein-DNA complex,GO:0043228~non-membrane-bounded organelle,GO:0043232~intracellular non-membrane-bounded organelle,GO:0044427~chromosomal part	GO:0006323~DNA packaging,GO:0006325~chromatin organization,GO:0006333~chromatin assembly or disassembly,GO:0006334~nucleosome assembly,GO:0031497~chromatin assembly,GO:0034621~cellular macromolecular complex subunit organization,GO:0034622~cellular macromolecular complex assembly,GO:0034728~nucleosome organization,GO:0043933~macromolecular complex subunit organization,GO:0051276~chromosome organi…	GO:0003677~DNA binding	none	none	none	GO:0009987~cellular process,GO:0016043~cellular component organization,GO:0044085~cellular component biogenesis	GO:0005488~binding	GO:0005623~cell,GO:0032991~macromolecular complex,GO:0043226~organelle,GO:0044422~organelle part,GO:0044464~cell part
P69141	similar to histone H2A	Strongylocentrotus purpuratus	none	none	none	IPR002119:Histone H2A,IPR007125:Histone core,IPR009072:Histone-fold	none	none	none	none	PIRSF002048:histone H2A	SM00414:H2A	PF00125:Core histone H2A/H2B/H3/H4,PF00125:Histone	acetylation,chromosomal protein,DNA binding,dna-binding,isopeptide bond,nucleosome core,nucleus,phosphoprotein,ubl conjugation	chain:Histone H2A, embryonic,cross-link:Glycyl lysine isopeptide (Lys-Gly) (interchain with G-Cter in ubiquitin),modified residue	GO:0000785~chromatin,GO:0000786~nucleosome,GO:0005694~chromosome,GO:0032993~protein-DNA complex,GO:0043228~non-membrane-bounded organelle,GO:0043232~intracellular non-membrane-bounded organelle,GO:0044427~chromosomal part	GO:0006323~DNA packaging,GO:0006325~chromatin organization,GO:0006333~chromatin assembly or disassembly,GO:0006334~nucleosome assembly,GO:0031497~chromatin assembly,GO:0034621~cellular macromolecular complex subunit organization,GO:0034622~cellular macromolecular complex assembly,GO:0034728~nucleosome organization,GO:0043933~macromolecular complex subunit organization,GO:0051276~chromosome organi…	GO:0003677~DNA binding	none	none	none	GO:0009987~cellular process,GO:0016043~cellular component organization,GO:0044085~cellular component biogenesis	GO:0005488~binding	GO:0005623~cell,GO:0032991~macromolecular complex,GO:0043226~organelle,GO:0044422~organelle part,GO:0044464~cell part
P69141	similar to histone H2A	Strongylocentrotus purpuratus	none	none	none	IPR002119:Histone H2A,IPR007125:Histone core,IPR009072:Histone-fold	none	none	none	none	PIRSF002048:histone H2A	SM00414:H2A	PF00125:Core histone H2A/H2B/H3/H4,PF00125:Histone	acetylation,chromosomal protein,DNA binding,dna-binding,isopeptide bond,nucleosome core,nucleus,phosphoprotein,ubl conjugation	chain:Histone H2A, embryonic,cross-link:Glycyl lysine isopeptide (Lys-Gly) (interchain with G-Cter in ubiquitin),modified residue	GO:0000785~chromatin,GO:0000786~nucleosome,GO:0005694~chromosome,GO:0032993~protein-DNA complex,GO:0043228~non-membrane-bounded organelle,GO:0043232~intracellular non-membrane-bounded organelle,GO:0044427~chromosomal part	GO:0006323~DNA packaging,GO:0006325~chromatin organization,GO:0006333~chromatin assembly or disassembly,GO:0006334~nucleosome assembly,GO:0031497~chromatin assembly,GO:0034621~cellular macromolecular complex subunit organization,GO:0034622~cellular macromolecular complex assembly,GO:0034728~nucleosome organization,GO:0043933~macromolecular complex subunit organization,GO:0051276~chromosome organi…	GO:0003677~DNA binding	none	none	none	GO:0009987~cellular process,GO:0016043~cellular component organization,GO:0044085~cellular component biogenesis	GO:0005488~binding	GO:0005623~cell,GO:0032991~macromolecular complex,GO:0043226~organelle,GO:0044422~organelle part,GO:0044464~cell part
P69141	similar to histone H2A	Strongylocentrotus purpuratus	none	none	none	IPR002119:Histone H2A,IPR007125:Histone core,IPR009072:Histone-fold	none	none	none	none	PIRSF002048:histone H2A	SM00414:H2A	PF00125:Core histone H2A/H2B/H3/H4,PF00125:Histone	acetylation,chromosomal protein,DNA binding,dna-binding,isopeptide bond,nucleosome core,nucleus,phosphoprotein,ubl conjugation	chain:Histone H2A, embryonic,cross-link:Glycyl lysine isopeptide (Lys-Gly) (interchain with G-Cter in ubiquitin),modified residue	GO:0000785~chromatin,GO:0000786~nucleosome,GO:0005694~chromosome,GO:0032993~protein-DNA complex,GO:0043228~non-membrane-bounded organelle,GO:0043232~intracellular non-membrane-bounded organelle,GO:0044427~chromosomal part	GO:0006323~DNA packaging,GO:0006325~chromatin organization,GO:0006333~chromatin assembly or disassembly,GO:0006334~nucleosome assembly,GO:0031497~chromatin assembly,GO:0034621~cellular macromolecular complex subunit organization,GO:0034622~cellular macromolecular complex assembly,GO:0034728~nucleosome organization,GO:0043933~macromolecular complex subunit organization,GO:0051276~chromosome organi…	GO:0003677~DNA binding	none	none	none	GO:0009987~cellular process,GO:0016043~cellular component organization,GO:0044085~cellular component biogenesis	GO:0005488~binding	GO:0005623~cell,GO:0032991~macromolecular complex,GO:0043226~organelle,GO:0044422~organelle part,GO:0044464~cell part
P69141	similar to histone H2A	Strongylocentrotus purpuratus	none	none	none	IPR002119:Histone H2A,IPR007125:Histone core,IPR009072:Histone-fold	none	none	none	none	PIRSF002048:histone H2A	SM00414:H2A	PF00125:Core histone H2A/H2B/H3/H4,PF00125:Histone	acetylation,chromosomal protein,DNA binding,dna-binding,isopeptide bond,nucleosome core,nucleus,phosphoprotein,ubl conjugation	chain:Histone H2A, embryonic,cross-link:Glycyl lysine isopeptide (Lys-Gly) (interchain with G-Cter in ubiquitin),modified residue	GO:0000785~chromatin,GO:0000786~nucleosome,GO:0005694~chromosome,GO:0032993~protein-DNA complex,GO:0043228~non-membrane-bounded organelle,GO:0043232~intracellular non-membrane-bounded organelle,GO:0044427~chromosomal part	GO:0006323~DNA packaging,GO:0006325~chromatin organization,GO:0006333~chromatin assembly or disassembly,GO:0006334~nucleosome assembly,GO:0031497~chromatin assembly,GO:0034621~cellular macromolecular complex subunit organization,GO:0034622~cellular macromolecular complex assembly,GO:0034728~nucleosome organization,GO:0043933~macromolecular complex subunit organization,GO:0051276~chromosome organi…	GO:0003677~DNA binding	none	none	none	GO:0009987~cellular process,GO:0016043~cellular component organization,GO:0044085~cellular component biogenesis	GO:0005488~binding	GO:0005623~cell,GO:0032991~macromolecular complex,GO:0043226~organelle,GO:0044422~organelle part,GO:0044464~cell part
B2RYD2	similar to hypothetical protein FLJ20171	Rattus norvegicus	none	none	none	IPR000504:RNA recognition motif, RNP-1,IPR012677:Nucleotide-binding, alpha-beta plait	none	none	none	none	none	SM00360:RRM	PF00076:RRM_1	alternative splicing,mrna processing,mrna splicing,nucleus,repeat,rna-binding	chain:Epithelial splicing regulatory protein 1,domain:RRM 1,domain:RRM 2,domain:RRM 3,splice variant	none	GO:0006396~RNA processing,GO:0006397~mRNA processing,GO:0008380~RNA splicing,GO:0016071~mRNA metabolic process,GO:0043484~regulation of RNA splicing,GO:0051252~regulation of RNA metabolic process	GO:0000166~nucleotide binding,GO:0003723~RNA binding,GO:0003729~mRNA binding	none	none	none	GO:0008152~metabolic process,GO:0009987~cellular process,GO:0065007~biological regulation	GO:0005488~binding	GO:0005623~cell,GO:0043226~organelle,GO:0044464~cell part
Q9R1N2	sodium channel, nonvoltage-gated, type I, alpha	Cavia porcellus	none	none	none	IPR001873:Na+ channel, amiloride-sensitive,IPR004724:Epithelial sodium channel	none	none	none	none	PIRSF006832:human amiloride-sensitive sodium channel protein	none	PF00858:Amiloride-sensitive sodium channel,PF00858:ASC	cell membrane,glycoprotein,ion transport,ionic channel,membrane,Sodium,sodium channel,Sodium transport,transmembrane,transport,ubl conjugation	chain:Amiloride-sensitive sodium channel subunit alpha,glycosylation site:N-linked (GlcNAc...),sequence conflict,topological domain:Cytoplasmic,topological domain:Extracellular,transmembrane region	GO:0005886~plasma membrane,GO:0016021~integral to membrane,GO:0031224~intrinsic to membrane	GO:0006811~ion transport,GO:0006812~cation transport,GO:0006814~sodium ion transport,GO:0015672~monovalent inorganic cation transport,GO:0030001~metal ion transport	GO:0005216~ion channel activity,GO:0005261~cation channel activity,GO:0005272~sodium channel activity,GO:0015267~channel activity,GO:0015276~ligand-gated ion channel activity,GO:0022803~passive transmembrane transporter activity,GO:0022834~ligand-gated channel activity,GO:0022836~gated channel activity,GO:0022838~substrate specific channel activity,GO:0031402~sodium ion binding,GO:0031420~alkali …	none	none	none	GO:0051179~localization,GO:0051234~establishment of localization	GO:0005215~transporter activity,GO:0005488~binding	GO:0005623~cell,GO:0044464~cell part
Q62668	solute carrier family 14 (urea transporter), member 2	Rattus norvegicus	none	none	none	IPR004937:Urea transporter	none	none	none	none	PIRSF016502:Urea_transporter	none	PF03253:Urea transporter,PF03253:UT	alternative splicing,cell membrane,glycoprotein,membrane,phosphoprotein,transmembrane,transport	chain:Urea transporter 2,glycosylation site:N-linked (GlcNAc...),modified residue,sequence conflict,splice variant,transmembrane region	GO:0005886~plasma membrane,GO:0016021~integral to membrane,GO:0031224~intrinsic to membrane	GO:0009414~response to water deprivation,GO:0009415~response to water,GO:0009628~response to abiotic stimulus,GO:0015840~urea transport,GO:0042886~amide transport,GO:0055114~oxidation reduction	GO:0005507~copper ion binding,GO:0015204~urea transmembrane transporter activity,GO:0042887~amide transporter activity,GO:0043167~ion binding,GO:0043169~cation binding,GO:0046872~metal ion binding,GO:0046914~transition metal ion binding	none	none	none	GO:0008152~metabolic process,GO:0050896~response to stimulus,GO:0051179~localization,GO:0051234~establishment of localization	GO:0005215~transporter activity,GO:0005488~binding	GO:0005623~cell,GO:0044464~cell part
Q8K1C7	solute carrier family 16 (monocarboxylic acid transporters), member 14	Mus musculus	none	none	none	IPR011701:Major facilitator superfamily MFS-1	none	none	none	none	none	none	PF07690:Major Facilitator Superfamily,PF07690:MFS_1	cell membrane,membrane,Symport,transmembrane,transport	chain:Monocarboxylate transporter 14,topological domain:Cytoplasmic,topological domain:Extracellular,transmembrane region	GO:0005886~plasma membrane,GO:0016021~integral to membrane,GO:0031224~intrinsic to membrane	GO:0055085~transmembrane transport	GO:0015293~symporter activity	none	none	none	GO:0009987~cellular process,GO:0051179~localization,GO:0051234~establishment of localization	GO:0005215~transporter activity	GO:0005623~cell,GO:0044464~cell part
Q8VCL5	solute carrier family 17, member 9	Mus musculus	none	none	none	IPR005829:Sugar transporter, conserved site,IPR011701:Major facilitator superfamily MFS-1	none	none	none	none	PIRSF002751:hexuronate transporter	none	PF07690:Major Facilitator Superfamily,PF07690:MFS_1	exocytosis,membrane,transmembrane,transport	chain:Solute carrier family 17 member 9,transmembrane region	GO:0016021~integral to membrane,GO:0031224~intrinsic to membrane	GO:0006887~exocytosis,GO:0016192~vesicle-mediated transport,GO:0032940~secretion by cell,GO:0046903~secretion	none	none	none	none	GO:0009987~cellular process,GO:0051179~localization,GO:0051234~establishment of localization	GO:0005215~transporter activity	GO:0005623~cell,GO:0044464~cell part
Q08DK7	solute carrier family 25, member 29	Bos taurus	none	none	none	IPR001993:Mitochondrial substrate carrier,IPR002067:Mitochondrial carrier protein,IPR002113:Adenine nucleotide translocator 1,IPR018108:Mitochondrial substrate/solute carrier	none	none	none	none	PIRSF002458:ADP,ATP carrier protein	none	PF00153:91-183,PF00153:Mito_carr	membrane,mitochondrion,mitochondrion inner membrane,repeat,transmembrane,transport	chain:Mitochondrial carnitine/acylcarnitine carrier protein CACL,repeat:Solcar 1,repeat:Solcar 2,repeat:Solcar 3,transmembrane region	GO:0005739~mitochondrion,GO:0005740~mitochondrial envelope,GO:0005743~mitochondrial inner membrane,GO:0016021~integral to membrane,GO:0019866~organelle inner membrane,GO:0031090~organelle membrane,GO:0031224~intrinsic to membrane,GO:0031966~mitochondrial membrane,GO:0031967~organelle envelope,GO:0031975~envelope,GO:0044429~mitochondrial part	GO:0006844~acyl carnitine transport,GO:0051181~cofactor transport,GO:0055085~transmembrane transport	GO:0015227~acyl carnitine transporter activity	none	none	none	GO:0009987~cellular process,GO:0051179~localization,GO:0051234~establishment of localization	GO:0005215~transporter activity,GO:0005488~binding	GO:0005623~cell,GO:0031975~envelope,GO:0043226~organelle,GO:0044422~organelle part,GO:0044464~cell part
Q58DD2	solute carrier family 26, member 11	Bos taurus	none	none	none	IPR002645:Sulphate transporter/antisigma-factor antagonist STAS,IPR011547:Sulphate transporter,IPR018045:Sulphate anion transporter, conserved site	none	none	none	none	PIRSF002767:integral membrane protein HP0228	none	PF00916:Sulfate transporter family,PF00916:Sulfate_transp,PF01740:STAS,PF01740:STAS domain	anion exchange,cell membrane,endoplasmic reticulum,golgi apparatus,ion transport,membrane,transmembrane,transport	chain:Sodium-independent sulfate anion transporter,domain:STAS,sequence conflict,topological domain:Cytoplasmic,topological domain:Extracellular,transmembrane region	GO:0005783~endoplasmic reticulum,GO:0005794~Golgi apparatus,GO:0005886~plasma membrane,GO:0016021~integral to membrane,GO:0031224~intrinsic to membrane	GO:0006811~ion transport,GO:0006820~anion transport,GO:0008272~sulfate transport,GO:0015698~inorganic anion transport,GO:0055085~transmembrane transport	GO:0008271~secondary active sulfate transmembrane transporter activity,GO:0008509~anion transmembrane transporter activity,GO:0015103~inorganic anion transmembrane transporter activity,GO:0015116~sulfate transmembrane transporter activity,GO:0015297~antiporter activity,GO:0015300~solute:solute antiporter activity,GO:0015301~anion:anion antiporter activity	none	none	none	GO:0009987~cellular process,GO:0051179~localization,GO:0051234~establishment of localization	GO:0005215~transporter activity	GO:0005623~cell,GO:0043226~organelle,GO:0044464~cell part
Q80ZD3	solute carrier family 26, member 11	Mus musculus	none	none	none	IPR002645:Sulphate transporter/antisigma-factor antagonist STAS,IPR011547:Sulphate transporter,IPR018045:Sulphate anion transporter, conserved site	none	none	none	none	PIRSF002767:integral membrane protein HP0228	none	PF00916:Sulfate transporter family,PF00916:Sulfate_transp,PF01740:STAS,PF01740:STAS domain	alternative splicing,anion exchange,cell membrane,endoplasmic reticulum,golgi apparatus,ion transport,membrane,transmembrane,transport	chain:Sodium-independent sulfate anion transporter,domain:STAS,sequence conflict,splice variant,topological domain:Cytoplasmic,topological domain:Extracellular,transmembrane region	GO:0005783~endoplasmic reticulum,GO:0005794~Golgi apparatus,GO:0005886~plasma membrane,GO:0016021~integral to membrane,GO:0031224~intrinsic to membrane	GO:0006811~ion transport,GO:0006820~anion transport,GO:0008272~sulfate transport,GO:0015698~inorganic anion transport,GO:0055085~transmembrane transport	GO:0008271~secondary active sulfate transmembrane transporter activity,GO:0008509~anion transmembrane transporter activity,GO:0015103~inorganic anion transmembrane transporter activity,GO:0015116~sulfate transmembrane transporter activity,GO:0015297~antiporter activity,GO:0015300~solute:solute antiporter activity,GO:0015301~anion:anion antiporter activity	none	none	none	GO:0009987~cellular process,GO:0051179~localization,GO:0051234~establishment of localization	GO:0005215~transporter activity	GO:0005623~cell,GO:0043226~organelle,GO:0044464~cell part
Q86WA9	solute carrier family 26, member 11	Homo sapiens	none	none	none	IPR002645:Sulphate transporter/antisigma-factor antagonist STAS,IPR011547:Sulphate transporter,IPR018045:Sulphate anion transporter, conserved site	none	none	none	none	PIRSF002767:integral membrane protein HP0228	none	PF00916:Sulfate transporter family,PF00916:Sulfate_transp,PF01740:STAS,PF01740:STAS domain	anion exchange,cell membrane,complete proteome,endoplasmic reticulum,golgi apparatus,ion transport,membrane,transmembrane,transport	chain:Sodium-independent sulfate anion transporter,domain:STAS,sequence conflict,topological domain:Cytoplasmic,topological domain:Extracellular,transmembrane region	GO:0005783~endoplasmic reticulum,GO:0005794~Golgi apparatus,GO:0005886~plasma membrane,GO:0016021~integral to membrane,GO:0031224~intrinsic to membrane	GO:0006811~ion transport,GO:0006820~anion transport,GO:0008272~sulfate transport,GO:0015698~inorganic anion transport,GO:0055085~transmembrane transport	GO:0008271~secondary active sulfate transmembrane transporter activity,GO:0008509~anion transmembrane transporter activity,GO:0015103~inorganic anion transmembrane transporter activity,GO:0015116~sulfate transmembrane transporter activity,GO:0015297~antiporter activity,GO:0015300~solute:solute antiporter activity,GO:0015301~anion:anion antiporter activity	none	none	none	GO:0009987~cellular process,GO:0051179~localization,GO:0051234~establishment of localization	GO:0005215~transporter activity	GO:0005623~cell,GO:0043226~organelle,GO:0044464~cell part
Q06496	solute carrier family 34 (sodium phosphate), member 1	Rattus norvegicus	none	none	none	IPR003841:Na/Pi-cotransporter	none	none	none	none	none	none	PF02690:Na+/Pi-cotransporter,PF02690:Na_Pi_cotrans	disulfide bond,glycoprotein,ion transport,membrane,phosphoprotein,Sodium,Sodium transport,Symport,transmembrane,transport	chain:Sodium-dependent phosphate transport protein 2A,disulfide bond,glycosylation site:N-linked (GlcNAc...),modified residue,topological domain:Cytoplasmic,topological domain:Extracellular,transmembrane region	GO:0005886~plasma membrane,GO:0005903~brush border,GO:0016021~integral to membrane,GO:0031224~intrinsic to membrane,GO:0031253~cell projection membrane,GO:0031526~brush border membrane,GO:0042995~cell projection,GO:0044459~plasma membrane part,GO:0044463~cell projection part	GO:0006811~ion transport,GO:0006812~cation transport,GO:0006814~sodium ion transport,GO:0006817~phosphate transport,GO:0006820~anion transport,GO:0010035~response to inorganic substance,GO:0010038~response to metal ion,GO:0010288~response to lead ion,GO:0015672~monovalent inorganic cation transport,GO:0015698~inorganic anion transport,GO:0030001~metal ion transport,GO:0032026~response to magnesiu…	GO:0008509~anion transmembrane transporter activity,GO:0015103~inorganic anion transmembrane transporter activity,GO:0015114~phosphate transmembrane transporter activity,GO:0015293~symporter activity,GO:0031402~sodium ion binding,GO:0031420~alkali metal ion binding,GO:0043167~ion binding,GO:0043169~cation binding,GO:0046872~metal ion binding	none	none	none	GO:0032501~multicellular organismal process,GO:0050896~response to stimulus,GO:0051179~localization,GO:0051234~establishment of localization,GO:0065007~biological regulation	GO:0005215~transporter activity,GO:0005488~binding	GO:0005623~cell,GO:0044464~cell part
Q3TIT8	solute carrier family 37 (glycerol-3-phosphate transporter), member 3	Mus musculus	none	none	Carbohydrate transport and metabolism	IPR011701:Major facilitator superfamily MFS-1	none	none	none	none	PIRSF002808:hexose phosphate transport protein UhpT	none	PF07690:Major Facilitator Superfamily,PF07690:MFS_1	glycoprotein,membrane,sugar transport,transmembrane,transport	chain:Sugar phosphate exchanger 3,glycosylation site:N-linked (GlcNAc...),sequence conflict,transmembrane region	GO:0016021~integral to membrane,GO:0031224~intrinsic to membrane	GO:0008643~carbohydrate transport,GO:0055085~transmembrane transport	none	none	none	none	GO:0009987~cellular process,GO:0051179~localization,GO:0051234~establishment of localization	none	GO:0005623~cell,GO:0044464~cell part
Q9I9R3	solute carrier family 40 (iron-regulated transporter), member 1	Danio rerio	none	none	none	IPR009716:Ferroportin1	none	none	none	none	none	none	PF06963:Ferroportin1,PF06963:FPN1	ion transport,iron,iron transport,membrane,transmembrane,transport	chain:Solute carrier family 40 member 1,sequence conflict,transmembrane region	GO:0016021~integral to membrane,GO:0031224~intrinsic to membrane	GO:0000041~transition metal ion transport,GO:0002520~immune system development,GO:0006811~ion transport,GO:0006812~cation transport,GO:0006826~iron ion transport,GO:0010035~response to inorganic substance,GO:0010038~response to metal ion,GO:0010039~response to iron ion,GO:0015674~di-, tri-valent inorganic cation transport,GO:0020027~hemoglobin metabolic process,GO:0021700~developmental maturation…	GO:0005381~iron ion transmembrane transporter activity,GO:0005506~iron ion binding,GO:0015082~di-, tri-valent inorganic cation transmembrane transporter activity,GO:0022890~inorganic cation transmembrane transporter activity,GO:0043167~ion binding,GO:0043169~cation binding,GO:0046872~metal ion binding,GO:0046873~metal ion transmembrane transporter activity,GO:0046914~transition metal ion binding,…	none	none	none	GO:0002376~immune system process,GO:0008152~metabolic process,GO:0009987~cellular process,GO:0032501~multicellular organismal process,GO:0032502~developmental process,GO:0050896~response to stimulus,GO:0051179~localization,GO:0051234~establishment of localization,GO:0065007~biological regulation	GO:0005215~transporter activity,GO:0005488~binding	GO:0005623~cell,GO:0044464~cell part
Q01728	solute carrier family 8 (sodium/calcium exchanger), member 1	Rattus norvegicus	none	none	none	IPR001623:Heat shock protein DnaJ, N-terminal,IPR002987:Sodium/calcium exchanger, isoform 1,IPR003644:Na-Ca exchanger/integrin-beta4,IPR004836:Sodium/calcium exchanger protein,IPR004837:Sodium/calcium exchanger membrane region	rno04020:Calcium signaling pathway,rno04260:Cardiac muscle contraction,rno05410:Hypertrophic cardiomyopathy (HCM),rno05412:Arrhythmogenic right ventricular cardiomyopathy (ARVC),rno05414:Dilated cardiomyopathy	none	none	none	PIRSF015579:human Na+/Ca2+-exchanging protein	SM00237:Calx_beta,SM00271:DnaJ	PF00226:DnaJ,PF01699:807-960,PF01699:Na_Ca_ex,PF03160:524-624,PF03160:Calx-beta,PF03160:Calx-beta domain	alternative splicing,antiport,calcium,calcium transport,calmodulin-binding,cardiac muscle,cell membrane,glycoprotein,heart,ion transport,membrane,membrane protein,phosphoprotein,repeat,signal,Sodium,Sodium transport,transmembrane,transport	chain:Sodium/calcium exchanger 1,compositionally biased region:Poly-Asp,compositionally biased region:Poly-Glu,compositionally biased region:Poly-Phe,domain:Calx-beta 1,domain:Calx-beta 2,glycosylation site:N-linked (GlcNAc...),modified residue,region of interest:Calmodulin-binding,repeat:Alpha-1,repeat:Alpha-2,sequence conflict,signal peptide,splice variant,topological domain:Cytoplasmic,topolog…	GO:0000267~cell fraction,GO:0005624~membrane fraction,GO:0005626~insoluble fraction,GO:0005886~plasma membrane,GO:0005901~caveola,GO:0016021~integral to membrane,GO:0030315~T-tubule,GO:0031224~intrinsic to membrane,GO:0042383~sarcolemma,GO:0044459~plasma membrane part,GO:0045121~membrane raft	GO:0000302~response to reactive oxygen species,GO:0001666~response to hypoxia,GO:0002026~regulation of the force of heart contraction,GO:0002028~regulation of sodium ion transport,GO:0006811~ion transport,GO:0006812~cation transport,GO:0006814~sodium ion transport,GO:0006816~calcium ion transport,GO:0006873~cellular ion homeostasis,GO:0006874~cellular calcium ion homeostasis,GO:0006875~cellular m…	GO:0005432~calcium:sodium antiporter activity,GO:0005509~calcium ion binding,GO:0005516~calmodulin binding,GO:0015297~antiporter activity,GO:0015298~solute:cation antiporter activity,GO:0015300~solute:solute antiporter activity,GO:0015368~calcium:cation antiporter activity,GO:0015491~cation:cation antiporter activity,GO:0031072~heat shock protein binding,GO:0031402~sodium ion binding,GO:0031420~a…	none	none	none	GO:0009987~cellular process,GO:0050896~response to stimulus,GO:0051179~localization,GO:0051234~establishment of localization,GO:0065007~biological regulation	GO:0005215~transporter activity,GO:0005488~binding	GO:0005623~cell,GO:0044464~cell part
P30937	somatostatin receptor 4	Rattus norvegicus	none	none	none	IPR000276:7TM GPCR, rhodopsin-like,IPR000586:Somatostatin receptor,IPR001512:Somatostatin receptor, type 4,IPR017452:GPCR, rhodopsin-like superfamily	rno04080:Neuroactive ligand-receptor interaction	P00026:Heterotrimeric G-protein signaling pathway-Gi alpha and Gs alpha mediated pathway,P00027:Heterotrimeric G-protein signaling pathway-Gq alpha and Go alpha mediated pathway	none	none	PIRSF038568:somatostatin receptor,PIRSF800006:rhodopsin-like G protein-coupled receptors	none	PF00001:7 transmembrane receptor,PF00001:7tm_1	cell membrane,disulfide bond,G protein-coupled receptor,g-protein coupled receptor,glycoprotein,lipoprotein,membrane,palmitate,receptor,transducer,transmembrane,transmembrane protein	chain:Somatostatin receptor type 4,disulfide bond,glycosylation site:N-linked (GlcNAc...),lipid moiety-binding region:S-palmitoyl cysteine,topological domain:Cytoplasmic,topological domain:Extracellular,transmembrane region	GO:0005886~plasma membrane,GO:0016021~integral to membrane,GO:0031224~intrinsic to membrane	GO:0007166~cell surface receptor linked signal transduction,GO:0007186~G-protein coupled receptor protein signaling pathway	GO:0001653~peptide receptor activity,GO:0004994~somatostatin receptor activity,GO:0008188~neuropeptide receptor activity,GO:0008528~peptide receptor activity, G-protein coupled,GO:0030594~neurotransmitter receptor activity,GO:0042165~neurotransmitter binding,GO:0042277~peptide binding,GO:0042923~neuropeptide binding	none	385178:discs, large homolog 4 (Drosophila)	none	GO:0065007~biological regulation	GO:0005488~binding,GO:0060089~molecular transducer activity	GO:0005623~cell,GO:0044464~cell part
Q91WL6	sorting nexin 11	Mus musculus	none	none	none	IPR001683:Phox-like	none	none	none	none	PIRSF017212:sorting nexin, Snx3 type	SM00312:PX	PF00787:PX,PF00787:PX domain	protein transport,transport	chain:Sorting nexin-11,domain:PX	none	GO:0008104~protein localization,GO:0015031~protein transport,GO:0045184~establishment of protein localization	GO:0005543~phospholipid binding,GO:0008289~lipid binding,GO:0035091~phosphoinositide binding	none	none	none	GO:0009987~cellular process,GO:0051179~localization,GO:0051234~establishment of localization	GO:0005488~binding	none
Q8R4Y4	stabilin 1	Mus musculus	none	none	none	IPR000538:Link,IPR000742:EGF-like, type 3,IPR000782:FAS1 domain,IPR002049:EGF-like, laminin,IPR006209:EGF,IPR006210:EGF-like,IPR013032:EGF-like region, conserved site,IPR016186:C-type lectin-like	none	none	none	none	none	SM00180:EGF_Lam,SM00181:EGF,SM00445:LINK,SM00554:FAS1	PF00008:1971-2006,PF00008:EGF,PF00008:EGF-like domain,PF00053:Laminin_EGF,PF00193:Extracellular link domain,PF00193:Xlink,PF02469:1001-1121,PF02469:Fasciclin,PF02469:Fasciclin domain	alternative splicing,direct protein sequencing,disulfide bond,egf-like domain,glycoprotein,inflammatory response,laminin egf-like domain,membrane,phosphoprotein,receptor,repeat,signal,transmembrane	chain:Stabilin-1,disulfide bond,domain:EGF-like 1,domain:EGF-like 10,domain:EGF-like 11,domain:EGF-like 12,domain:EGF-like 13,domain:EGF-like 14,domain:EGF-like 15,domain:EGF-like 16,domain:EGF-like 2,domain:EGF-like 3,domain:EGF-like 4,domain:EGF-like 5,domain:EGF-like 6,domain:EGF-like 7,domain:EGF-like 8,domain:EGF-like 9,domain:FAS1 1,domain:FAS1 2,domain:FAS1 3,domain:FAS1 4,domain:FAS1 5,do…	GO:0005886~plasma membrane,GO:0005887~integral to plasma membrane,GO:0016021~integral to membrane,GO:0031224~intrinsic to membrane,GO:0031226~intrinsic to plasma membrane,GO:0044459~plasma membrane part	GO:0006952~defense response,GO:0006954~inflammatory response,GO:0007155~cell adhesion,GO:0007267~cell-cell signaling,GO:0009611~response to wounding,GO:0009617~response to bacterium,GO:0016525~negative regulation of angiogenesis,GO:0022610~biological adhesion,GO:0042742~defense response to bacterium,GO:0045765~regulation of angiogenesis	GO:0001871~pattern binding,GO:0005041~low-density lipoprotein receptor activity,GO:0005044~scavenger receptor activity,GO:0005539~glycosaminoglycan binding,GO:0005540~hyaluronic acid binding,GO:0008034~lipoprotein binding,GO:0008367~bacterial binding,GO:0030169~low-density lipoprotein binding,GO:0030228~lipoprotein receptor activity,GO:0030246~carbohydrate binding,GO:0030247~polysaccharide binding	none	none	none	GO:0009987~cellular process,GO:0022610~biological adhesion,GO:0050896~response to stimulus,GO:0051704~multi-organism process,GO:0065007~biological regulation	GO:0005488~binding,GO:0060089~molecular transducer activity	GO:0005623~cell,GO:0044464~cell part
Q9QWG7	sulfotransferase family 1B, member 1	Mus musculus	none	none	none	IPR000863:Sulfotransferase	none	none	2.8.2.-	none	PIRSF000856:alcohol sulfotransferase	none	PF00685:Sulfotransferase domain,PF00685:Sulfotransfer_1	alternative splicing,cytoplasm,lipid metabolism,steroid metabolism,transferase	active site:Proton acceptor,binding site:PAPS,chain:Sulfotransferase family cytosolic 1B member 1,nucleotide phosphate-binding region:PAPS,sequence conflict,splice variant	GO:0005829~cytosol	GO:0008202~steroid metabolic process	GO:0004062~aryl sulfotransferase activity,GO:0008146~sulfotransferase activity,GO:0016782~transferase activity, transferring sulfur-containing groups	none	none	none	GO:0008152~metabolic process	GO:0003824~catalytic activity	GO:0005623~cell,GO:0044464~cell part
Q4LDE5	sushi, von Willebrand factor type A, EGF and pentraxin domain containing 1	Homo sapiens	none	none	none	IPR000152:EGF-type aspartate/asparagine hydroxylation conserved site,IPR000436:Sushi/SCR/CCP,IPR000742:EGF-like, type 3,IPR001759:Pentaxin,IPR002035:von Willebrand factor, type A,IPR003410:Hyalin,IPR006209:EGF,IPR006210:EGF-like,IPR011641:GCC2 and GCC3,IPR013032:EGF-like region, conserved site,IPR013091:EGF calcium-binding,IPR013111:EGF, extracellular,IPR013320:Concanavalin A-like lectin/glucanas…	none	P00012:Cadherin signaling pathway,P00057:Wnt signaling pathway	none	none	none	SM00032:CCP,SM00159:PTX,SM00181:EGF,SM00327:VWA	PF00008:1235-1266,PF00008:EGF,PF00084:Sushi,PF00084:Sushi domain,PF00092:von Willebrand factor type A domain,PF00092:VWA,PF00354:Pentaxin,PF00354:Pentaxin family,PF02494:643-722,PF02494:HYR,PF07645:Calcium binding EGF domain,PF07645:EGF_CA,PF07699:1005-1052,PF07699:GCC2_GCC3,PF07974:EGF-like domain,PF07974:EGF_2	alternative splicing,calcium,cell adhesion,complete proteome,cytoplasm,disulfide bond,egf-like domain,glycoprotein,membrane,polymorphism,repeat,Secreted,signal,sushi	chain:Sushi, von Willebrand factor type A, EGF and pentraxin domain-containing protein 1,disulfide bond,domain:EGF-like 1,domain:EGF-like 2; calcium-binding,domain:EGF-like 3; calcium-binding,domain:EGF-like 4; calcium-binding,domain:EGF-like 5; calcium-binding,domain:EGF-like 6; calcium-binding,domain:EGF-like 7; calcium-binding,domain:EGF-like 8,domain:EGF-like 9,domain:HYR 1,domain:HYR 2,domai…	GO:0005576~extracellular region,GO:0019898~extrinsic to membrane	GO:0007155~cell adhesion,GO:0022610~biological adhesion	GO:0003682~chromatin binding,GO:0005509~calcium ion binding,GO:0043167~ion binding,GO:0043169~cation binding,GO:0046872~metal ion binding	none	none	none	GO:0009987~cellular process,GO:0022610~biological adhesion	GO:0005488~binding	GO:0005576~extracellular region,GO:0005623~cell,GO:0044464~cell part
Q8NB59	synaptotagmin XIV	Homo sapiens	none	none	none	IPR000008:C2 calcium-dependent membrane targeting,IPR018029:C2 membrane targeting protein	none	none	none	none	none	SM00239:C2	PF00168:432-521,PF00168:499-568,PF00168:C2	alternative splicing,complete proteome,membrane,repeat,Signal-anchor,transmembrane	chain:Synaptotagmin-14,domain:C2 1,domain:C2 2,sequence conflict,splice variant,topological domain:Cytoplasmic,topological domain:Extracellular,transmembrane region	GO:0016021~integral to membrane,GO:0031224~intrinsic to membrane	none	none	none	none	none	none	none	GO:0005623~cell,GO:0044464~cell part
Q803I8	synovial apoptosis inhibitor 1, synoviolin	Danio rerio	none	none	Posttranslational modification, protein turnover, chaperones	IPR001841:Zinc finger, RING-type,IPR017907:Zinc finger, RING-type, conserved site,IPR018957:Zinc finger, C3HC4 RING-type	dre04120:Ubiquitin mediated proteolysis	none	6.3.2.-	none	none	SM00184:RING	PF00097:zf-C3HC4,PF00097:Zinc finger, C3HC4 type	endoplasmic reticulum,ligase,membrane,metal-binding,signal,transmembrane,ubl conjugation,ubl conjugation pathway,zinc,zinc-finger	chain:E3 ubiquitin-protein ligase synoviolin,compositionally biased region:Poly-Arg,compositionally biased region:Pro-rich,region of interest:Interaction with TP53,sequence conflict,signal peptide,topological domain:Cytoplasmic,topological domain:Lumenal,transmembrane region,zinc finger region:RING-type; atypical	GO:0005783~endoplasmic reticulum,GO:0016021~integral to membrane,GO:0031224~intrinsic to membrane	GO:0006508~proteolysis,GO:0009057~macromolecule catabolic process,GO:0019941~modification-dependent protein catabolic process,GO:0030163~protein catabolic process,GO:0043632~modification-dependent macromolecule catabolic process,GO:0044257~cellular protein catabolic process,GO:0044265~cellular macromolecule catabolic process,GO:0051603~proteolysis involved in cellular protein catabolic process	GO:0008270~zinc ion binding,GO:0043167~ion binding,GO:0043169~cation binding,GO:0046872~metal ion binding,GO:0046914~transition metal ion binding	none	none	none	GO:0008152~metabolic process,GO:0009987~cellular process	GO:0003824~catalytic activity,GO:0005488~binding	GO:0005623~cell,GO:0043226~organelle,GO:0044464~cell part
Q7RTX1	taste receptor, type 1, member 1	Homo sapiens	none	none	none	IPR000068:GPCR, family 3, extracellular calcium-sensing receptor-related,IPR000337:GPCR, family 3,IPR001828:Extracellular ligand-binding receptor,IPR011500:GPCR, family 3, nine cysteines region,IPR017978:GPCR, family 3, C-terminal,IPR017979:GPCR, family 3, conserved site	hsa04742:Taste transduction	none	none	none	PIRSF005608:metabotropic glutamate receptors and related,PIRSF501042:taste receptors type 1	none	PF00003:7 transmembrane sweet-taste receptor of 3 GCPR,PF00003:7tm_3,PF01094:ANF_receptor,PF01094:Receptor family ligand binding region,PF07562:NCD3G,PF07562:Nine Cysteines Domain of family 3 GPCR	alternative splicing,cell membrane,complete proteome,g-protein coupled receptor,glycoprotein,membrane,polymorphism,receptor,sensory transduction,signal,Taste,transducer,transmembrane	chain:Taste receptor type 1 member 1,glycosylation site:N-linked (GlcNAc...),sequence conflict,sequence variant,signal peptide,splice variant,topological domain:Cytoplasmic,topological domain:Extracellular,transmembrane region	GO:0005886~plasma membrane,GO:0016021~integral to membrane,GO:0031224~intrinsic to membrane	GO:0007166~cell surface receptor linked signal transduction,GO:0007186~G-protein coupled receptor protein signaling pathway,GO:0007600~sensory perception,GO:0007606~sensory perception of chemical stimulus,GO:0050877~neurological system process,GO:0050890~cognition,GO:0050909~sensory perception of taste,GO:0050917~sensory perception of umami taste	GO:0008527~taste receptor activity,GO:0046982~protein heterodimerization activity,GO:0046983~protein dimerization activity	none	none	none	GO:0032501~multicellular organismal process,GO:0050896~response to stimulus,GO:0065007~biological regulation	GO:0005488~binding,GO:0060089~molecular transducer activity	GO:0005623~cell,GO:0044464~cell part
Q0VC33	tetraspanin 11	Bos taurus	none	none	none	IPR000301:Tetraspanin, subgroup,IPR018499:Tetraspanin,IPR018503:Tetraspanin, conserved site	none	none	none	none	PIRSF002419:CD9 antigen	none	PF00335:Tetraspanin family,PF00335:Tetraspannin	membrane,transmembrane	chain:Tetraspanin-11,transmembrane region	GO:0016021~integral to membrane,GO:0031224~intrinsic to membrane	none	none	none	none	none	none	none	GO:0005623~cell,GO:0044464~cell part
Q1LXE6	tetratricopeptide repeat domain 39C	Danio rerio	none	none	none	IPR019412:Outer membrane protein, IML2, mitochondrial/Tetratricopeptide repeat protein 39	none	none	none	none	none	none	PF10300:Breast cancer protein,PF10300:Deme6	alternative splicing,repeat,tpr repeat	chain:Tetratricopeptide repeat protein 39C,repeat:TPR 1,repeat:TPR 2,repeat:TPR 3,splice variant	none	none	none	none	none	none	none	none	none
Q8VE09	tetratricopeptide repeat domain 39C	Mus musculus	none	none	none	IPR019412:Outer membrane protein, IML2, mitochondrial/Tetratricopeptide repeat protein 39	none	none	none	none	none	none	PF10300:Breast cancer protein,PF10300:Deme6	acetylation,repeat,tpr repeat	chain:Tetratricopeptide repeat protein 39C,modified residue,repeat:TPR 1,repeat:TPR 2,repeat:TPR 3,sequence conflict	none	none	none	none	none	none	none	none	none
P34981	thyrotropin-releasing hormone receptor	Homo sapiens	none	none	none	IPR000276:7TM GPCR, rhodopsin-like,IPR002120:Thyrotrophin-releasing hormone receptor,IPR009144:Thyrotropin-releasing hormone receptor,IPR017452:GPCR, rhodopsin-like superfamily	hsa04020:Calcium signaling pathway,hsa04080:Neuroactive ligand-receptor interaction	P04394:Thyrotropin-releasing hormone receptor signaling pathway	none	Thyrotropin-releasing hormone resistance, generalized	none	none	PF00001:7tm_1	cell membrane,complete proteome,disulfide bond,G protein-coupled receptor,g-protein coupled receptor,glycoprotein,membrane,polymorphism,receptor,transducer,transmembrane,transmembrane protein	chain:Thyrotropin-releasing hormone receptor,disulfide bond,glycosylation site:N-linked (GlcNAc...),sequence variant,topological domain:Cytoplasmic,topological domain:Extracellular,transmembrane region	GO:0005886~plasma membrane,GO:0005887~integral to plasma membrane,GO:0016021~integral to membrane,GO:0031224~intrinsic to membrane,GO:0031226~intrinsic to plasma membrane,GO:0044459~plasma membrane part	GO:0006873~cellular ion homeostasis,GO:0006874~cellular calcium ion homeostasis,GO:0006875~cellular metal ion homeostasis,GO:0007166~cell surface receptor linked signal transduction,GO:0007186~G-protein coupled receptor protein signaling pathway,GO:0007204~elevation of cytosolic calcium ion concentration,GO:0019725~cellular homeostasis,GO:0030003~cellular cation homeostasis,GO:0030005~cellular di…	GO:0046983~protein dimerization activity	none	none	none	GO:0009987~cellular process,GO:0065007~biological regulation	GO:0005488~binding,GO:0060089~molecular transducer activity	GO:0005623~cell,GO:0044464~cell part
O57460	tolloid-like 1; similar to Dorsal-ventral patterning tolloid-like protein 1 precursor (Mini fin protein)	Danio rerio	none	none	none	IPR000152:EGF-type aspartate/asparagine hydroxylation conserved site,IPR000742:EGF-like, type 3,IPR000859:CUB,IPR001506:Peptidase M12A, astacin,IPR001881:EGF-like calcium-binding,IPR006025:Peptidase M, neutral zinc metallopeptidases, zinc-binding site,IPR006026:Peptidase, metallopeptidases,IPR006209:EGF,IPR013032:EGF-like region, conserved site,IPR013091:EGF calcium-binding,IPR015446:Bone morphog…	none	none	3.4.24.-	none	PIRSF001199:BMP_1/tolloid-like	SM00042:CUB,SM00179:EGF_CA,SM00235:ZnMc	PF00008:EGF,PF00431:CUB,PF01400:Astacin,PF07645:EGF_CA	calcium,developmental protein,disulfide bond,egf-like domain,glycoprotein,hydrolase,metal-binding,metalloprotease,Protease,repeat,signal,zinc,zymogen	chain:Dorsal-ventral patterning tolloid-like protein 1,disulfide bond,domain:CUB 1,domain:CUB 2,domain:CUB 3,domain:CUB 4,domain:CUB 5,domain:EGF-like 1; calcium-binding,domain:EGF-like 2; calcium-binding,glycosylation site:N-linked (GlcNAc...),metal ion-binding site:Zinc; catalytic,region of interest:Metalloprotease,signal peptide	GO:0005576~extracellular region	GO:0001568~blood vessel development,GO:0001704~formation of primary germ layer,GO:0001707~mesoderm formation,GO:0001885~endothelial cell development,GO:0001944~vasculature development,GO:0002064~epithelial cell development,GO:0002520~immune system development,GO:0003002~regionalization,GO:0006508~proteolysis,GO:0007369~gastrulation,GO:0007389~pattern specification process,GO:0007498~mesoderm deve…	GO:0004175~endopeptidase activity,GO:0004222~metalloendopeptidase activity,GO:0005509~calcium ion binding,GO:0008233~peptidase activity,GO:0008237~metallopeptidase activity,GO:0008270~zinc ion binding,GO:0043167~ion binding,GO:0043169~cation binding,GO:0046872~metal ion binding,GO:0046914~transition metal ion binding,GO:0070011~peptidase activity, acting on L-amino acid peptides	none	none	none	GO:0002376~immune system process,GO:0008152~metabolic process,GO:0009987~cellular process,GO:0032501~multicellular organismal process,GO:0032502~developmental process,GO:0065007~biological regulation	GO:0003824~catalytic activity,GO:0005488~binding	GO:0005576~extracellular region
Q62445	trans-acting transcription factor 4	Mus musculus	none	none	none	IPR007087:Zinc finger, C2H2-type,IPR013087:Zinc finger, C2H2-type/integrase, DNA-binding,IPR015880:Zinc finger, C2H2-like	none	none	none	none	PIRSF037570:transcription factor, Sp1/Sp2/Sp3/Sp4 types,PIRSF500823:transcription factor Sp4	SM00355:ZnF_C2H2	PF00096:675-699,PF00096:zf-C2H2	activator,dna-binding,metal-binding,nucleus,phosphoprotein,repeat,Transcription,transcription regulation,zinc,zinc-finger	chain:Transcription factor Sp4,compositionally biased region:Poly-Ala,compositionally biased region:Poly-Glu,compositionally biased region:Poly-Ser,compositionally biased region:Poly-Thr,modified residue,zinc finger region:C2H2-type 1,zinc finger region:C2H2-type 2,zinc finger region:C2H2-type 3	none	GO:0006350~transcription,GO:0008016~regulation of heart contraction,GO:0044057~regulation of system process,GO:0045449~regulation of transcription	GO:0003677~DNA binding,GO:0008270~zinc ion binding,GO:0043167~ion binding,GO:0043169~cation binding,GO:0046872~metal ion binding,GO:0046914~transition metal ion binding	none	none	none	GO:0008152~metabolic process,GO:0009987~cellular process,GO:0065007~biological regulation	GO:0005488~binding	GO:0005623~cell,GO:0043226~organelle,GO:0044464~cell part
Q96QT4	transient receptor potential cation channel, subfamily M, member 7	Homo sapiens	none	none	none	IPR004166:MHCK/EF2 kinase,IPR005821:Ion transport	none	none	2.7.11.1	Amyotrophic lateral sclerosis-parkinsonism/dementia complex 1, susceptibility to	PIRSF038524:transient receptor potential cation channels TRPM6/TRPM7,PIRSF500987:transient receptor potential cation channel TRPM7	SM00811:Alpha_kinase	PF00520:Ion transport protein,PF00520:Ion_trans,PF02816:Alpha-kinase family,PF02816:Alpha_kinase	atp-binding,calcium,calcium channel,calcium transport,coiled coil,complete proteome,ion transport,ionic channel,kinase,membrane,metal-binding,nucleotide-binding,phosphoprotein,polymorphism,serine/threonine-protein kinase,transferase,transmembrane,transport,zinc	active site:Proton acceptor,binding site:ATP,chain:Transient receptor potential cation channel subfamily M member 7,domain:Alpha-type protein kinase,metal ion-binding site:Zinc,modified residue,mutagenesis site,nucleotide phosphate-binding region:ATP,sequence conflict,sequence variant,topological domain:Cytoplasmic,topological domain:Extracellular,topological domain:Pore forming,transmembrane reg…	GO:0001726~ruffle,GO:0005886~plasma membrane,GO:0016021~integral to membrane,GO:0031224~intrinsic to membrane,GO:0031252~cell leading edge,GO:0042995~cell projection	GO:0006468~protein amino acid phosphorylation,GO:0006793~phosphorus metabolic process,GO:0006796~phosphate metabolic process,GO:0006811~ion transport,GO:0006812~cation transport,GO:0006816~calcium ion transport,GO:0007010~cytoskeleton organization,GO:0007155~cell adhesion,GO:0007160~cell-matrix adhesion,GO:0015674~di-, tri-valent inorganic cation transport,GO:0016310~phosphorylation,GO:0016340~ca…	GO:0000166~nucleotide binding,GO:0001882~nucleoside binding,GO:0001883~purine nucleoside binding,GO:0003779~actin binding,GO:0004672~protein kinase activity,GO:0004674~protein serine/threonine kinase activity,GO:0005216~ion channel activity,GO:0005261~cation channel activity,GO:0005262~calcium channel activity,GO:0005509~calcium ion binding,GO:0005524~ATP binding,GO:0008092~cytoskeletal protein b…	1537028:zgc:55701,772249:slit homolog 2 (Drosophila),773823:v-crk sarcoma virus CT10 oncogene homolog (avian)-like,776608:choline kinase alpha,776657:smoothelin,778952:anti-Mullerian hormone receptor, type II,779128:inhibin, beta E,779171:WW domain containing E3 ubiquitin protein ligase 2,781997:insulin receptor substrate 4,782301:L1 cell adhesion molecule,782487:tumor protein p53 binding protein…	777218:myosin, heavy chain 14,783768:myosin, heavy chain 10, non-muscle,794878:myosin, heavy chain 9, non-muscle	none	GO:0008152~metabolic process,GO:0009987~cellular process,GO:0016043~cellular component organization,GO:0022610~biological adhesion,GO:0051179~localization,GO:0051234~establishment of localization	GO:0003824~catalytic activity,GO:0005215~transporter activity,GO:0005488~binding	GO:0005623~cell,GO:0044464~cell part
Q5ZKY0	transmembrane protein 175	Gallus gallus	none	none	none	IPR010617:Protein of unknown function DUF1211	none	none	none	none	none	none	PF06736:DUF1211,PF06736:Protein of unknown function	membrane,transmembrane	chain:Transmembrane protein 175,transmembrane region	GO:0016021~integral to membrane,GO:0031224~intrinsic to membrane	none	none	none	none	none	none	none	GO:0005623~cell,GO:0044464~cell part
Q9CXY1	transmembrane protein 175	Mus musculus	none	none	none	IPR010617:Protein of unknown function DUF1211	none	none	none	none	none	none	PF06736:DUF1211,PF06736:Protein of unknown function	membrane,phosphoprotein,transmembrane	chain:Transmembrane protein 175,modified residue,sequence conflict,transmembrane region	GO:0016021~integral to membrane,GO:0031224~intrinsic to membrane	none	none	none	none	none	none	none	GO:0005623~cell,GO:0044464~cell part
Q640L2	transmembrane protein quicken	Xenopus laevis	none	none	none	IPR011701:Major facilitator superfamily MFS-1	none	none	none	none	PIRSF002808:hexose phosphate transport protein UhpT	none	PF07690:Major Facilitator Superfamily,PF07690:MFS_1	glycoprotein,membrane,sugar transport,transmembrane,transport	chain:Sugar phosphate exchanger 3,glycosylation site:N-linked (GlcNAc...),transmembrane region	GO:0016021~integral to membrane,GO:0031224~intrinsic to membrane	GO:0008643~carbohydrate transport	none	none	none	none	GO:0051179~localization,GO:0051234~establishment of localization	none	GO:0005623~cell,GO:0044464~cell part
Q9JHJ0	tropomodulin 3	Mus musculus	none	none	none	IPR004934:Tropomodulin	none	none	none	none	none	none	PF03250:Tropomodulin	actin-binding,cytoplasm,cytoskeleton,phosphoprotein	chain:Tropomodulin-3,modified residue	GO:0001726~ruffle,GO:0005856~cytoskeleton,GO:0005884~actin filament,GO:0015629~actin cytoskeleton,GO:0030027~lamellipodium,GO:0031252~cell leading edge,GO:0031941~filamentous actin,GO:0042995~cell projection,GO:0043228~non-membrane-bounded organelle,GO:0043232~intracellular non-membrane-bounded organelle,GO:0044430~cytoskeletal part	GO:0008064~regulation of actin polymerization or depolymerization,GO:0010639~negative regulation of organelle organization,GO:0030832~regulation of actin filament length,GO:0030833~regulation of actin filament polymerization,GO:0030834~regulation of actin filament depolymerization,GO:0030835~negative regulation of actin filament depolymerization,GO:0030837~negative regulation of actin filament po…	GO:0003779~actin binding,GO:0005523~tropomyosin binding,GO:0008017~microtubule binding,GO:0008092~cytoskeletal protein binding,GO:0015631~tubulin binding,GO:0051011~microtubule minus-end binding	none	483113:calcium/calmodulin-dependent protein kinase II, delta	none	GO:0065007~biological regulation	GO:0005488~binding	GO:0005623~cell,GO:0032991~macromolecular complex,GO:0043226~organelle,GO:0044422~organelle part,GO:0044464~cell part
Q5PQJ7	tubulin folding cofactor E-like	Rattus norvegicus	none	none	none	IPR019954:Ubiquitin conserved site,IPR019955:Ubiquitin supergroup	none	none	none	none	none	none	none	coiled coil,cytoplasm,cytoskeleton,leucine-rich repeat,phosphoprotein,repeat	chain:Tubulin-specific chaperone cofactor E- like protein,domain:Ubiquitin-like,modified residue,repeat:LRR 1,repeat:LRR 2,repeat:LRR 3,repeat:LRR 4,repeat:LRR 5,repeat:LRR 6	GO:0005856~cytoskeleton,GO:0043228~non-membrane-bounded organelle,GO:0043232~intracellular non-membrane-bounded organelle	none	none	none	none	none	none	none	GO:0005623~cell,GO:0043226~organelle,GO:0044464~cell part
P13116	tyrosine protein kinase pp60-c-src	Xenopus laevis	none	none	none	IPR000719:Protein kinase, core,IPR000980:SH2 motif,IPR001245:Tyrosine protein kinase,IPR001452:Src homology-3 domain,IPR008266:Tyrosine protein kinase, active site,IPR017441:Protein kinase, ATP binding site	xla04012:ErbB signaling pathway,xla04144:Endocytosis,xla04370:VEGF signaling pathway,xla04510:Focal adhesion,xla04520:Adherens junction,xla04530:Tight junction,xla04540:Gap junction,xla04912:GnRH signaling pathway	P00005:Angiogenesis,P00012:Cadherin signaling pathway,P00034:Integrin signalling pathway,P00036:Interleukin signaling pathway,P00049:Parkinson disease	2.7.10.2	none	PIRSF000601:tyrosine-protein kinase, proto-oncogene SRC type	SM00219:TyrKc,SM00252:SH2,SM00326:SH3	PF00017:SH2,PF00017:SH2 domain,PF00018:SH3 domain,PF00018:SH3_1,PF07714:Pkinase_Tyr,PF07714:Protein tyrosine kinase	ATP,atp-binding,autophosphorylation,blocked amino end,kinase,lipoprotein,myristate,myristylation,nucleotide-binding,phosphoprotein,phosphotransferase,SH2 domain,sh3 domain,transferase,tyrosine-protein kinase,tyrosine-specific protein kinase	active site:Proton acceptor,binding site:ATP,chain:Tyrosine-protein kinase Src-2,domain:Protein kinase,domain:SH2,domain:SH3,lipid moiety-binding region:N-myristoyl glycine,modified residue,nucleotide phosphate-binding region:ATP	none	GO:0006468~protein amino acid phosphorylation,GO:0006793~phosphorus metabolic process,GO:0006796~phosphate metabolic process,GO:0016310~phosphorylation	GO:0000166~nucleotide binding,GO:0001882~nucleoside binding,GO:0001883~purine nucleoside binding,GO:0004672~protein kinase activity,GO:0004713~protein tyrosine kinase activity,GO:0004715~non-membrane spanning protein tyrosine kinase activity,GO:0005524~ATP binding,GO:0017076~purine nucleotide binding,GO:0030554~adenyl nucleotide binding,GO:0032553~ribonucleotide binding,GO:0032555~purine ribonucl…	none	none	none	GO:0008152~metabolic process,GO:0009987~cellular process	GO:0003824~catalytic activity,GO:0005488~binding	none
Q9BZF9	uveal autoantigen with coiled-coil domains and ankyrin repeats	Homo sapiens	none	none	Cell division and chromosome partitioning	IPR000727:Target SNARE coiled-coil region,IPR002110:Ankyrin,IPR007596:Viral A-type inclusion protein repeat	none	none	none	none	none	SM00248:ANK,SM00397:t_SNARE	PF00023:54-86,PF00023:Ank,PF04508:Pox_A_type_inc,PF05739:SNARE	acetylation,ank repeat,coiled coil,complete proteome,cytoplasm,cytoskeleton,nucleus,phosphoprotein,polymorphism,repeat	chain:Uveal autoantigen with coiled-coil domains and ankyrin repeats,compositionally biased region:Poly-Ala,modified residue,repeat:ANK 1,repeat:ANK 2,repeat:ANK 3,repeat:ANK 4,repeat:ANK 5,repeat:ANK 6,sequence conflict,sequence variant	GO:0000267~cell fraction,GO:0005576~extracellular region,GO:0005624~membrane fraction,GO:0005625~soluble fraction,GO:0005626~insoluble fraction,GO:0005635~nuclear envelope,GO:0005829~cytosol,GO:0005856~cytoskeleton,GO:0012505~endomembrane system,GO:0031967~organelle envelope,GO:0031975~envelope,GO:0043228~non-membrane-bounded organelle,GO:0043232~intracellular non-membrane-bounded organelle,GO:00…	GO:0006917~induction of apoptosis,GO:0006974~response to DNA damage stimulus,GO:0007242~intracellular signaling cascade,GO:0008629~induction of apoptosis by intracellular signals,GO:0008630~DNA damage response, signal transduction resulting in induction of apoptosis,GO:0008631~induction of apoptosis by oxidative stress,GO:0009314~response to radiation,GO:0009411~response to UV,GO:0009416~response…	none	none	802875:mitogen-activated protein kinase kinase kinase 3	none	GO:0009987~cellular process,GO:0016032~viral reproduction,GO:0050896~response to stimulus,GO:0065007~biological regulation	GO:0005488~binding	GO:0005576~extracellular region,GO:0005623~cell,GO:0031975~envelope,GO:0032991~macromolecular complex,GO:0043226~organelle,GO:0044422~organelle part,GO:0044464~cell part
Q8N2E2	von Willebrand factor D and EGF domains	Homo sapiens	none	none	none	IPR000742:EGF-like, type 3,IPR001846:von Willebrand factor, type D,IPR006209:EGF,IPR006210:EGF-like,IPR013032:EGF-like region, conserved site,IPR013111:EGF, extracellular	none	none	none	none	none	SM00181:EGF,SM00216:VWD	PF00008:EGF,PF00094:VWD,PF07974:EGF_2	complete proteome,disulfide bond,egf-like domain,glycoprotein,polymorphism,repeat,Secreted,signal	chain:von Willebrand factor D and EGF domain- containing protein,disulfide bond,domain:EGF-like 1,domain:EGF-like 2,domain:EGF-like 3,domain:EGF-like 4,domain:EGF-like 5,domain:EGF-like 6,domain:EGF-like 7,domain:VWFD,glycosylation site:N-linked (GlcNAc...),sequence conflict,sequence variant,signal peptide	GO:0005576~extracellular region	none	none	none	none	none	none	none	GO:0005576~extracellular region
P17553	wingless-related MMTV integration site 3	Mus musculus	none	none	none	IPR005816:Secreted growth factor Wnt protein,IPR005817:Wnt superfamily,IPR009141:Wnt-3 protein,IPR018161:Secreted growth factor Wnt protein, conserved site	mmu04310:Wnt signaling pathway,mmu04340:Hedgehog signaling pathway,mmu04916:Melanogenesis,mmu05200:Pathways in cancer,mmu05217:Basal cell carcinoma	P00004:Alzheimer disease-presenilin pathway,P00012:Cadherin signaling pathway,P00057:Wnt signaling pathway	none	none	PIRSF001784:int-1 transforming protein	SM00097:WNT1	PF00110:wnt,PF00110:wnt family	developmental protein,extracellular matrix,glycoprotein,Proto-oncogene,Secreted,signal,wnt signaling pathway	chain:Proto-oncogene protein Wnt-3,glycosylation site:N-linked (GlcNAc...),signal peptide	GO:0005576~extracellular region,GO:0005578~proteinaceous extracellular matrix,GO:0031012~extracellular matrix,GO:0044421~extracellular region part	GO:0001704~formation of primary germ layer,GO:0001707~mesoderm formation,GO:0001708~cell fate specification,GO:0003002~regionalization,GO:0007166~cell surface receptor linked signal transduction,GO:0007223~Wnt receptor signaling pathway, calcium modulating pathway,GO:0007267~cell-cell signaling,GO:0007369~gastrulation,GO:0007389~pattern specification process,GO:0007498~mesoderm development,GO:000…	none	447454:porcupine homolog (Drosophila)	none	none	GO:0009987~cellular process,GO:0032501~multicellular organismal process,GO:0032502~developmental process,GO:0065007~biological regulation	GO:0005488~binding,GO:0060089~molecular transducer activity	GO:0005576~extracellular region,GO:0044421~extracellular region part
Q61467	zinc finger protein of the cerebellum 4	Mus musculus	none	none	Transcription / Cell division and chromosome partitioning	IPR007087:Zinc finger, C2H2-type,IPR013087:Zinc finger, C2H2-type/integrase, DNA-binding,IPR015880:Zinc finger, C2H2-like	none	none	none	none	none	SM00355:ZnF_C2H2	PF00096:241-265,PF00096:zf-C2H2	dna-binding,metal-binding,nucleus,repeat,zinc,zinc finger,zinc-finger	chain:Zinc finger protein ZIC 4,zinc finger region:C2H2-type 1; atypical,zinc finger region:C2H2-type 2; atypical,zinc finger region:C2H2-type 3,zinc finger region:C2H2-type 4,zinc finger region:C2H2-type 5	none	none	GO:0003677~DNA binding,GO:0008270~zinc ion binding,GO:0043167~ion binding,GO:0043169~cation binding,GO:0046872~metal ion binding,GO:0046914~transition metal ion binding	none	none	none	none	GO:0005488~binding	GO:0005623~cell,GO:0043226~organelle,GO:0044464~cell part
Q8N2G6	zinc finger, CCHC domain containing 24	Homo sapiens	none	none	none	IPR001878:Zinc finger, CCHC-type	none	none	none	none	none	SM00343:ZnF_C2HC	PF00098:zf-CCHC	complete proteome,metal-binding,phosphoprotein,polymorphism,zinc,zinc-finger	chain:Zinc finger CCHC domain-containing protein 24,modified residue,sequence conflict,sequence variant,zinc finger region:CCHC-type	none	none	GO:0008270~zinc ion binding,GO:0043167~ion binding,GO:0043169~cation binding,GO:0046872~metal ion binding,GO:0046914~transition metal ion binding	none	none	none	none	GO:0005488~binding	none
Q9H7M6	zinc finger, SWIM-type containing 4	Homo sapiens	none	none	none	IPR007527:Zinc finger, SWIM-type	none	none	none	none	none	none	PF04434:SWIM,PF04434:SWIM zinc finger	complete proteome,metal-binding,phosphoprotein,zinc,zinc-finger	chain:Zinc finger SWIM domain-containing protein 4,modified residue,zinc finger region:SWIM-type	none	none	GO:0008270~zinc ion binding,GO:0043167~ion binding,GO:0043169~cation binding,GO:0046872~metal ion binding,GO:0046914~transition metal ion binding	none	none	none	none	GO:0005488~binding	none

## Sheet: Foglio1
protein_id	proteins_name	GOTERM_CCFAT	GOTERM_BP_FAT	GOTERM_MF_FAT	UCSF_TFBS	GOTERM_SLIM_BP	GOTERM_SLIM_MF	GOTERM_SLIM_CC
Q32NH8	1-phosphatidylinositol-4,5-bisphosphate phosphodiesterase delta 4	GO:0005783~endoplasmic reticulum,GO:0019898~extrinsic to membrane	GO:0007242~intracellular signaling cascade,GO:0016042~lipid catabolic process	GO:0004435~phosphoinositide phospholipase C activity,GO:0004620~phospholipase activity,GO:0004629~phospholipase C activity,GO:0005509~calcium ion binding,GO:0008081~phosphoric diester hydrolase activity,GO:0016298~lipase activity,GO:0043167~ion binding,GO:0043169~cation binding,GO:0046872~metal ion binding	none	GO:0008152~metabolic process,GO:0065007~biological regulation	GO:0003824~catalytic activity,GO:0005488~binding,GO:0060089~molecular transducer activity	GO:0005623~cell,GO:0043226~organelle,GO:0044464~cell part
Q9FLF0	40S ribosomal protein S9-2	GO:0005829~cytosol,GO:0005840~ribosome,GO:0015935~small ribosomal subunit,GO:0022626~cytosolic ribosome,GO:0022627~cytosolic small ribosomal subunit,GO:0030529~ribonucleoprotein complex,GO:0033279~ribosomal subunit,GO:0043228~non-membrane-bounded organelle,GO:0043232~intracellular non-membrane-bounded organelle,GO:0044445~cytosolic part	GO:0006412~translation	GO:0003723~RNA binding,GO:0003735~structural constituent of ribosome,GO:0005198~structural molecule activity,GO:0019843~rRNA binding	none	GO:0008152~metabolic process,GO:0009987~cellular process	GO:0005198~structural molecule activity,GO:0005488~binding	GO:0005623~cell,GO:0032991~macromolecular complex,GO:0043226~organelle,GO:0044422~organelle part,GO:0044464~cell part
Q963B6	60S ribosomal protein L10a	GO:0005840~ribosome,GO:0030529~ribonucleoprotein complex,GO:0043228~non-membrane-bounded organelle,GO:0043232~intracellular non-membrane-bounded organelle	GO:0006396~RNA processing,GO:0006412~translation	GO:0003723~RNA binding,GO:0003735~structural constituent of ribosome,GO:0005198~structural molecule activity	none	GO:0008152~metabolic process,GO:0009987~cellular process	GO:0005198~structural molecule activity,GO:0005488~binding	GO:0005623~cell,GO:0032991~macromolecular complex,GO:0043226~organelle,GO:0044464~cell part
Q0DK10	60S ribosomal protein L11	GO:0005840~ribosome,GO:0030529~ribonucleoprotein complex,GO:0043228~non-membrane-bounded organelle,GO:0043232~intracellular non-membrane-bounded organelle	GO:0006412~translation	GO:0003723~RNA binding,GO:0003735~structural constituent of ribosome,GO:0005198~structural molecule activity,GO:0019843~rRNA binding	none	GO:0008152~metabolic process,GO:0009987~cellular process	GO:0005198~structural molecule activity,GO:0005488~binding	GO:0005623~cell,GO:0032991~macromolecular complex,GO:0043226~organelle,GO:0044464~cell part
Q0DK10	60S ribosomal protein L11	GO:0005840~ribosome,GO:0030529~ribonucleoprotein complex,GO:0043228~non-membrane-bounded organelle,GO:0043232~intracellular non-membrane-bounded organelle	GO:0006412~translation	GO:0003723~RNA binding,GO:0003735~structural constituent of ribosome,GO:0005198~structural molecule activity,GO:0019843~rRNA binding	none	GO:0008152~metabolic process,GO:0009987~cellular process	GO:0005198~structural molecule activity,GO:0005488~binding	GO:0005623~cell,GO:0032991~macromolecular complex,GO:0043226~organelle,GO:0044464~cell part
O48513	60S ribosomal protein L13	GO:0005840~ribosome,GO:0030529~ribonucleoprotein complex,GO:0043228~non-membrane-bounded organelle,GO:0043232~intracellular non-membrane-bounded organelle	GO:0006412~translation	GO:0003735~structural constituent of ribosome,GO:0005198~structural molecule activity	none	GO:0008152~metabolic process,GO:0009987~cellular process	GO:0005198~structural molecule activity	GO:0005623~cell,GO:0032991~macromolecular complex,GO:0043226~organelle,GO:0044464~cell part
O01358	60S ribosomal protein L27a	GO:0005840~ribosome,GO:0030529~ribonucleoprotein complex,GO:0043228~non-membrane-bounded organelle,GO:0043232~intracellular non-membrane-bounded organelle	GO:0006412~translation	GO:0003735~structural constituent of ribosome,GO:0005198~structural molecule activity	none	GO:0008152~metabolic process,GO:0009987~cellular process	GO:0005198~structural molecule activity	GO:0005623~cell,GO:0032991~macromolecular complex,GO:0043226~organelle,GO:0044464~cell part
Q7SBD5	60S ribosomal protein L7	GO:0005840~ribosome,GO:0015934~large ribosomal subunit,GO:0030529~ribonucleoprotein complex,GO:0033279~ribosomal subunit,GO:0043228~non-membrane-bounded organelle,GO:0043232~intracellular non-membrane-bounded organelle	GO:0006412~translation	GO:0003735~structural constituent of ribosome,GO:0005198~structural molecule activity,GO:0030528~transcription regulator activity	none	GO:0008152~metabolic process,GO:0009987~cellular process	GO:0005198~structural molecule activity,GO:0030528~transcription regulator activity	GO:0005623~cell,GO:0032991~macromolecular complex,GO:0043226~organelle,GO:0044422~organelle part,GO:0044464~cell part
P35685	60S ribosomal protein L7a	GO:0005840~ribosome,GO:0030529~ribonucleoprotein complex,GO:0043228~non-membrane-bounded organelle,GO:0043232~intracellular non-membrane-bounded organelle	GO:0022613~ribonucleoprotein complex biogenesis,GO:0042254~ribosome biogenesis	none	none	GO:0009987~cellular process,GO:0044085~cellular component biogenesis	none	GO:0005623~cell,GO:0032991~macromolecular complex,GO:0043226~organelle,GO:0044464~cell part
P35685	60S ribosomal protein L7a	GO:0005739~mitochondrion,GO:0005840~ribosome,GO:0030529~ribonucleoprotein complex,GO:0043228~non-membrane-bounded organelle,GO:0043232~intracellular non-membrane-bounded organelle	GO:0022613~ribonucleoprotein complex biogenesis,GO:0042254~ribosome biogenesis	none	none	GO:0009987~cellular process,GO:0044085~cellular component biogenesis	none	GO:0005623~cell,GO:0032991~macromolecular complex,GO:0043226~organelle,GO:0044464~cell part
P46286	60S ribosomal protein L8-1	GO:0005730~nucleolus,GO:0005773~vacuole,GO:0005829~cytosol,GO:0005840~ribosome,GO:0005886~plasma membrane,GO:0009507~chloroplast,GO:0009536~plastid,GO:0015934~large ribosomal subunit,GO:0022625~cytosolic large ribosomal subunit,GO:0022626~cytosolic ribosome,GO:0030529~ribonucleoprotein complex,GO:0031974~membrane-enclosed lumen,GO:0031981~nuclear lumen,GO:0033279~ribosomal subunit,GO:0043228~non-…	GO:0003006~reproductive developmental process,GO:0006412~translation,GO:0009791~post-embryonic development,GO:0009793~embryonic development ending in seed dormancy,GO:0010154~fruit development,GO:0048316~seed development,GO:0048608~reproductive structure development	GO:0003735~structural constituent of ribosome,GO:0005198~structural molecule activity	none	GO:0000003~reproduction,GO:0008152~metabolic process,GO:0009987~cellular process,GO:0022414~reproductive process,GO:0032501~multicellular organismal process,GO:0032502~developmental process	GO:0005198~structural molecule activity	GO:0005623~cell,GO:0031974~membrane-enclosed lumen,GO:0032991~macromolecular complex,GO:0043226~organelle,GO:0044422~organelle part,GO:0044464~cell part
P49210	60S ribosomal protein L9	GO:0005840~ribosome,GO:0030529~ribonucleoprotein complex,GO:0043228~non-membrane-bounded organelle,GO:0043232~intracellular non-membrane-bounded organelle	GO:0006412~translation	GO:0003723~RNA binding,GO:0003735~structural constituent of ribosome,GO:0005198~structural molecule activity,GO:0019843~rRNA binding	none	GO:0008152~metabolic process,GO:0009987~cellular process	GO:0005198~structural molecule activity,GO:0005488~binding	GO:0005623~cell,GO:0032991~macromolecular complex,GO:0043226~organelle,GO:0044464~cell part
Q8RWD9	AT5G27630	GO:0005829~cytosol	GO:0006869~lipid transport,GO:0009314~response to radiation,GO:0009416~response to light stimulus,GO:0009628~response to abiotic stimulus,GO:0010876~lipid localization	GO:0000062~acyl-CoA binding,GO:0005504~fatty acid binding,GO:0008289~lipid binding,GO:0031406~carboxylic acid binding,GO:0033293~monocarboxylic acid binding,GO:0048037~cofactor binding,GO:0050662~coenzyme binding	none	GO:0050896~response to stimulus,GO:0051179~localization,GO:0051234~establishment of localization	GO:0005488~binding	GO:0005623~cell,GO:0044464~cell part
Q8TF62	ATPase, class I, type 8B, member 4	GO:0016021~integral to membrane,GO:0031224~intrinsic to membrane	GO:0006163~purine nucleotide metabolic process,GO:0006164~purine nucleotide biosynthetic process,GO:0006754~ATP biosynthetic process,GO:0006869~lipid transport,GO:0009141~nucleoside triphosphate metabolic process,GO:0009142~nucleoside triphosphate biosynthetic process,GO:0009144~purine nucleoside triphosphate metabolic process,GO:0009145~purine nucleoside triphosphate biosynthetic process,GO:0009…	GO:0000166~nucleotide binding,GO:0000287~magnesium ion binding,GO:0001882~nucleoside binding,GO:0001883~purine nucleoside binding,GO:0004012~phospholipid-translocating ATPase activity,GO:0005319~lipid transporter activity,GO:0005524~ATP binding,GO:0005548~phospholipid transporter activity,GO:0015247~aminophospholipid transporter activity,GO:0015399~primary active transmembrane transporter activit…	none	GO:0008152~metabolic process,GO:0009987~cellular process,GO:0051179~localization,GO:0051234~establishment of localization	GO:0003824~catalytic activity,GO:0005215~transporter activity,GO:0005488~binding	GO:0005623~cell,GO:0044464~cell part
O54827	ATPase, class V, type 10A	GO:0016021~integral to membrane,GO:0031224~intrinsic to membrane	GO:0006163~purine nucleotide metabolic process,GO:0006164~purine nucleotide biosynthetic process,GO:0006754~ATP biosynthetic process,GO:0006869~lipid transport,GO:0009141~nucleoside triphosphate metabolic process,GO:0009142~nucleoside triphosphate biosynthetic process,GO:0009144~purine nucleoside triphosphate metabolic process,GO:0009145~purine nucleoside triphosphate biosynthetic process,GO:0009…	GO:0000166~nucleotide binding,GO:0000287~magnesium ion binding,GO:0001882~nucleoside binding,GO:0001883~purine nucleoside binding,GO:0004012~phospholipid-translocating ATPase activity,GO:0005319~lipid transporter activity,GO:0005524~ATP binding,GO:0005548~phospholipid transporter activity,GO:0015247~aminophospholipid transporter activity,GO:0015399~primary active transmembrane transporter activit…	none	GO:0008152~metabolic process,GO:0009987~cellular process,GO:0051179~localization,GO:0051234~establishment of localization	GO:0003824~catalytic activity,GO:0005215~transporter activity,GO:0005488~binding	GO:0005623~cell,GO:0044464~cell part
Q839J4	Adenosine deaminase	none	GO:0006163~purine nucleotide metabolic process,GO:0006164~purine nucleotide biosynthetic process,GO:0009123~nucleoside monophosphate metabolic process,GO:0009124~nucleoside monophosphate biosynthetic process,GO:0009126~purine nucleoside monophosphate metabolic process,GO:0009127~purine nucleoside monophosphate biosynthetic process,GO:0009150~purine ribonucleotide metabolic process,GO:0009152~puri…	GO:0004000~adenosine deaminase activity,GO:0016814~hydrolase activity, acting on carbon-nitrogen (but not peptide) bonds, in cyclic amidines,GO:0019239~deaminase activity	none	GO:0008152~metabolic process,GO:0009987~cellular process	GO:0003824~catalytic activity	none
Q12982	BCL2/adenovirus E1B 19kDa interacting protein 2	GO:0005635~nuclear envelope,GO:0012505~endomembrane system,GO:0031967~organelle envelope,GO:0031975~envelope,GO:0048471~perinuclear region of cytoplasm	GO:0006915~apoptosis,GO:0006916~anti-apoptosis,GO:0008219~cell death,GO:0010941~regulation of cell death,GO:0012501~programmed cell death,GO:0016265~death,GO:0042981~regulation of apoptosis,GO:0043066~negative regulation of apoptosis,GO:0043067~regulation of programmed cell death,GO:0043069~negative regulation of programmed cell death,GO:0060548~negative regulation of cell death	GO:0005096~GTPase activator activity,GO:0005509~calcium ion binding,GO:0008047~enzyme activator activity,GO:0030695~GTPase regulator activity,GO:0043167~ion binding,GO:0043169~cation binding,GO:0046872~metal ion binding,GO:0060589~nucleoside-triphosphatase regulator activity	none	GO:0009987~cellular process,GO:0016265~death,GO:0065007~biological regulation	GO:0005488~binding,GO:0030234~enzyme regulator activity	GO:0005623~cell,GO:0031975~envelope,GO:0043226~organelle,GO:0044422~organelle part,GO:0044464~cell part
P32369	Bile acid transporter	GO:0005886~plasma membrane,GO:0016021~integral to membrane,GO:0031224~intrinsic to membrane	GO:0006706~steroid catabolic process,GO:0008202~steroid metabolic process,GO:0008206~bile acid metabolic process,GO:0016042~lipid catabolic process,GO:0016054~organic acid catabolic process,GO:0030573~bile acid catabolic process,GO:0046395~carboxylic acid catabolic process	none	none	GO:0008152~metabolic process,GO:0009987~cellular process,GO:0051179~localization,GO:0051234~establishment of localization	none	GO:0005623~cell,GO:0044464~cell part
Q25157	Compound eye opsin BCRH1	GO:0016021~integral to membrane,GO:0031224~intrinsic to membrane	GO:0007166~cell surface receptor linked signal transduction,GO:0007186~G-protein coupled receptor protein signaling pathway,GO:0007600~sensory perception,GO:0007601~visual perception,GO:0007602~phototransduction,GO:0009314~response to radiation,GO:0009416~response to light stimulus,GO:0009581~detection of external stimulus,GO:0009582~detection of abiotic stimulus,GO:0009583~detection of light sti…	GO:0009881~photoreceptor activity	none	GO:0008152~metabolic process,GO:0009987~cellular process,GO:0032501~multicellular organismal process,GO:0050896~response to stimulus,GO:0065007~biological regulation	GO:0060089~molecular transducer activity	GO:0005623~cell,GO:0044464~cell part
P51984	Cyclic AMP-responsive element-binding protein	none	GO:0006350~transcription,GO:0006355~regulation of transcription, DNA-dependent,GO:0045449~regulation of transcription,GO:0051252~regulation of RNA metabolic process	GO:0003677~DNA binding,GO:0003700~transcription factor activity,GO:0030528~transcription regulator activity,GO:0043565~sequence-specific DNA binding,GO:0046983~protein dimerization activity	none	GO:0008152~metabolic process,GO:0009987~cellular process,GO:0065007~biological regulation	GO:0005488~binding,GO:0030528~transcription regulator activity	GO:0005623~cell,GO:0043226~organelle,GO:0044464~cell part
Q96HU8	DIRAS family, GTP-binding RAS-like 2	GO:0005886~plasma membrane,GO:0009898~internal side of plasma membrane,GO:0044459~plasma membrane part	GO:0007242~intracellular signaling cascade,GO:0007264~small GTPase mediated signal transduction	GO:0000166~nucleotide binding,GO:0003924~GTPase activity,GO:0005525~GTP binding,GO:0017076~purine nucleotide binding,GO:0019001~guanyl nucleotide binding,GO:0032553~ribonucleotide binding,GO:0032555~purine ribonucleotide binding,GO:0032561~guanyl ribonucleotide binding	none	GO:0065007~biological regulation	GO:0003824~catalytic activity,GO:0005488~binding	GO:0005623~cell,GO:0044464~cell part
A4QNP7	DMRT-like family A2	none	GO:0003006~reproductive developmental process,GO:0006355~regulation of transcription, DNA-dependent,GO:0007548~sex differentiation,GO:0045449~regulation of transcription,GO:0051252~regulation of RNA metabolic process	GO:0003677~DNA binding,GO:0003700~transcription factor activity,GO:0008270~zinc ion binding,GO:0030528~transcription regulator activity,GO:0043167~ion binding,GO:0043169~cation binding,GO:0046872~metal ion binding,GO:0046914~transition metal ion binding	none	GO:0000003~reproduction,GO:0022414~reproductive process,GO:0032502~developmental process,GO:0065007~biological regulation	GO:0005488~binding,GO:0030528~transcription regulator activity	GO:0005623~cell,GO:0043226~organelle,GO:0044464~cell part
Q18775	DOPamine receptor	GO:0005886~plasma membrane,GO:0008021~synaptic vesicle,GO:0012505~endomembrane system,GO:0012506~vesicle membrane,GO:0016021~integral to membrane,GO:0016023~cytoplasmic membrane-bounded vesicle,GO:0030135~coated vesicle,GO:0030136~clathrin-coated vesicle,GO:0030285~integral to synaptic vesicle membrane,GO:0030659~cytoplasmic vesicle membrane,GO:0030662~coated vesicle membrane,GO:0030665~clathrin …	GO:0006140~regulation of nucleotide metabolic process,GO:0007166~cell surface receptor linked signal transduction,GO:0007186~G-protein coupled receptor protein signaling pathway,GO:0007187~G-protein signaling, coupled to cyclic nucleotide second messenger,GO:0007188~G-protein signaling, coupled to cAMP nucleotide second messenger,GO:0007189~activation of adenylate cyclase activity by G-protein si…	GO:0001653~peptide receptor activity,GO:0004977~melanocortin receptor activity,GO:0008528~peptide receptor activity, G-protein coupled,GO:0042277~peptide binding	none	GO:0065007~biological regulation	GO:0005488~binding,GO:0060089~molecular transducer activity	GO:0005623~cell,GO:0043226~organelle,GO:0044422~organelle part,GO:0044456~synapse part,GO:0044464~cell part,GO:0045202~synapse
Q6NRS6	Damage-regulated autophagy modulator	GO:0000323~lytic vacuole,GO:0005764~lysosome,GO:0005773~vacuole,GO:0016021~integral to membrane,GO:0031224~intrinsic to membrane	GO:0006914~autophagy,GO:0006915~apoptosis,GO:0008219~cell death,GO:0012501~programmed cell death,GO:0016265~death	none	none	GO:0008152~metabolic process,GO:0009987~cellular process,GO:0016265~death	none	GO:0005623~cell,GO:0043226~organelle,GO:0044464~cell part
Q9VHR6	Dmel_CG7331	none	none	none	none	none	GO:0005488~binding	none
O15083	ELKS/RAB6-interacting/CAST family member 2	GO:0000267~cell fraction,GO:0005624~membrane fraction,GO:0005626~insoluble fraction,GO:0005856~cytoskeleton,GO:0005886~plasma membrane,GO:0019717~synaptosome,GO:0030054~cell junction,GO:0030426~growth cone,GO:0030427~site of polarized growth,GO:0042734~presynaptic membrane,GO:0042995~cell projection,GO:0043005~neuron projection,GO:0043228~non-membrane-bounded organelle,GO:0043232~intracellular no…	none	none	none	none	GO:0005488~binding	GO:0005623~cell,GO:0043226~organelle,GO:0044456~synapse part,GO:0044464~cell part,GO:0045202~synapse
Q2VWH6	FEZ family zinc finger 2	none	GO:0000902~cell morphogenesis,GO:0000904~cell morphogenesis involved in differentiation,GO:0006350~transcription,GO:0006928~cell motion,GO:0007409~axonogenesis,GO:0007411~axon guidance,GO:0007413~axonal fasciculation,GO:0007610~behavior,GO:0007626~locomotory behavior,GO:0008037~cell recognition,GO:0008038~neuron recognition,GO:0016358~dendrite development,GO:0030030~cell projection organization,G…	GO:0003677~DNA binding,GO:0008270~zinc ion binding,GO:0043167~ion binding,GO:0043169~cation binding,GO:0046872~metal ion binding,GO:0046914~transition metal ion binding	none	GO:0008152~metabolic process,GO:0009987~cellular process,GO:0016043~cellular component organization,GO:0032501~multicellular organismal process,GO:0032502~developmental process,GO:0050896~response to stimulus,GO:0065007~biological regulation	GO:0005488~binding	GO:0005623~cell,GO:0043226~organelle,GO:0044464~cell part
O42127	FGF receptor 3	GO:0016021~integral to membrane,GO:0031224~intrinsic to membrane	GO:0006468~protein amino acid phosphorylation,GO:0006793~phosphorus metabolic process,GO:0006796~phosphate metabolic process,GO:0016310~phosphorylation	GO:0000166~nucleotide binding,GO:0001882~nucleoside binding,GO:0001883~purine nucleoside binding,GO:0004672~protein kinase activity,GO:0004713~protein tyrosine kinase activity,GO:0004714~transmembrane receptor protein tyrosine kinase activity,GO:0005524~ATP binding,GO:0017076~purine nucleotide binding,GO:0030554~adenyl nucleotide binding,GO:0032553~ribonucleotide binding,GO:0032555~purine ribonuc…	none	GO:0008152~metabolic process,GO:0009987~cellular process	GO:0003824~catalytic activity,GO:0005488~binding,GO:0060089~molecular transducer activity	GO:0005623~cell,GO:0044464~cell part
Q1LZ71	Fas apoptotic inhibitory molecule 2	GO:0005886~plasma membrane,GO:0016021~integral to membrane,GO:0030054~cell junction,GO:0031224~intrinsic to membrane,GO:0044456~synapse part,GO:0044459~plasma membrane part,GO:0045202~synapse,GO:0045211~postsynaptic membrane	GO:0006915~apoptosis,GO:0008219~cell death,GO:0012501~programmed cell death,GO:0016265~death	none	none	GO:0009987~cellular process,GO:0016265~death	none	GO:0005623~cell,GO:0044456~synapse part,GO:0044464~cell part,GO:0045202~synapse
Q04589	Fibroblast growth factor receptor 1; fibroblast growth factor receptor 1-like	GO:0005886~plasma membrane,GO:0016021~integral to membrane,GO:0031224~intrinsic to membrane	GO:0001501~skeletal system development,GO:0001525~angiogenesis,GO:0001568~blood vessel development,GO:0001655~urogenital system development,GO:0001656~metanephros development,GO:0001657~ureteric bud development,GO:0001701~in utero embryonic development,GO:0001708~cell fate specification,GO:0001759~induction of an organ,GO:0001763~morphogenesis of a branching structure,GO:0001822~kidney developmen…	GO:0000166~nucleotide binding,GO:0001871~pattern binding,GO:0001882~nucleoside binding,GO:0001883~purine nucleoside binding,GO:0004672~protein kinase activity,GO:0004713~protein tyrosine kinase activity,GO:0004714~transmembrane receptor protein tyrosine kinase activity,GO:0005007~fibroblast growth factor receptor activity,GO:0005524~ATP binding,GO:0005539~glycosaminoglycan binding,GO:0008201~hepa…	none	GO:0008152~metabolic process,GO:0009987~cellular process,GO:0016043~cellular component organization,GO:0032501~multicellular organismal process,GO:0032502~developmental process,GO:0065007~biological regulation	GO:0003824~catalytic activity,GO:0005488~binding,GO:0060089~molecular transducer activity	GO:0005623~cell,GO:0044464~cell part
Q9FJX6	Formin-like protein 6	GO:0005618~cell wall,GO:0005730~nucleolus,GO:0005819~spindle,GO:0005856~cytoskeleton,GO:0005886~plasma membrane,GO:0009524~phragmoplast,GO:0015630~microtubule cytoskeleton,GO:0016021~integral to membrane,GO:0030312~external encapsulating structure,GO:0031224~intrinsic to membrane,GO:0031974~membrane-enclosed lumen,GO:0031981~nuclear lumen,GO:0043228~non-membrane-bounded organelle,GO:0043232~intra…	GO:0007010~cytoskeleton organization,GO:0030029~actin filament-based process,GO:0030036~actin cytoskeleton organization	GO:0003779~actin binding,GO:0008092~cytoskeletal protein binding	none	GO:0009987~cellular process,GO:0016043~cellular component organization	GO:0005488~binding	GO:0005623~cell,GO:0031974~membrane-enclosed lumen,GO:0043226~organelle,GO:0044422~organelle part,GO:0044464~cell part
Q86V85	G protein-coupled receptor 180	GO:0016021~integral to membrane,GO:0031224~intrinsic to membrane	none	none	none	none	none	GO:0005623~cell,GO:0044464~cell part
Q3U487	HECT domain containing 3	GO:0000151~ubiquitin ligase complex,GO:0000152~nuclear ubiquitin ligase complex,GO:0005680~anaphase-promoting complex	GO:0006508~proteolysis,GO:0007088~regulation of mitosis,GO:0007346~regulation of mitotic cell cycle,GO:0009057~macromolecule catabolic process,GO:0010564~regulation of cell cycle process,GO:0019941~modification-dependent protein catabolic process,GO:0030071~regulation of mitotic metaphase/anaphase transition,GO:0030163~protein catabolic process,GO:0033043~regulation of organelle organization,GO:0…	GO:0016879~ligase activity, forming carbon-nitrogen bonds,GO:0016881~acid-amino acid ligase activity	none	GO:0008152~metabolic process,GO:0009987~cellular process,GO:0065007~biological regulation	GO:0003824~catalytic activity,GO:0005488~binding	GO:0005623~cell,GO:0032991~macromolecular complex,GO:0043226~organelle,GO:0044422~organelle part,GO:0044464~cell part
Q6LAF1	Histone H4	GO:0000785~chromatin,GO:0000786~nucleosome,GO:0005694~chromosome,GO:0032993~protein-DNA complex,GO:0043228~non-membrane-bounded organelle,GO:0043232~intracellular non-membrane-bounded organelle,GO:0044427~chromosomal part	GO:0006323~DNA packaging,GO:0006325~chromatin organization,GO:0006333~chromatin assembly or disassembly,GO:0006334~nucleosome assembly,GO:0031497~chromatin assembly,GO:0034621~cellular macromolecular complex subunit organization,GO:0034622~cellular macromolecular complex assembly,GO:0034728~nucleosome organization,GO:0043933~macromolecular complex subunit organization,GO:0051276~chromosome organi…	GO:0003677~DNA binding	none	GO:0009987~cellular process,GO:0016043~cellular component organization,GO:0044085~cellular component biogenesis	GO:0005488~binding	GO:0005623~cell,GO:0032991~macromolecular complex,GO:0043226~organelle,GO:0044422~organelle part,GO:0044464~cell part
Q23027	INneXin	GO:0005886~plasma membrane,GO:0005911~cell-cell junction,GO:0005921~gap junction,GO:0016021~integral to membrane,GO:0030054~cell junction,GO:0031224~intrinsic to membrane,GO:0044459~plasma membrane part	none	none	none	none	none	GO:0005623~cell,GO:0044464~cell part
Q18885	Inhibitor of Cell Death	none	GO:0003006~reproductive developmental process,GO:0006350~transcription,GO:0007548~sex differentiation,GO:0009792~embryonic development ending in birth or egg hatching,GO:0010171~body morphogenesis,GO:0010941~regulation of cell death,GO:0040008~regulation of growth,GO:0040009~regulation of growth rate,GO:0040010~positive regulation of growth rate,GO:0040035~hermaphrodite genitalia development,GO:0…	none	none	GO:0000003~reproduction,GO:0008152~metabolic process,GO:0009987~cellular process,GO:0022414~reproductive process,GO:0032501~multicellular organismal process,GO:0032502~developmental process,GO:0040011~locomotion,GO:0065007~biological regulation	GO:0005488~binding	GO:0005623~cell,GO:0043226~organelle,GO:0044464~cell part
Q8N8K9	KIAA1958	none	none	none	none	none	none	none
Q9Z0Z7	Kruppel-like factor 5	none	GO:0001525~angiogenesis,GO:0001568~blood vessel development,GO:0001944~vasculature development,GO:0006350~transcription,GO:0006355~regulation of transcription, DNA-dependent,GO:0008284~positive regulation of cell proliferation,GO:0009891~positive regulation of biosynthetic process,GO:0010557~positive regulation of macromolecule biosynthetic process,GO:0010604~positive regulation of macromolecule …	GO:0003677~DNA binding,GO:0003700~transcription factor activity,GO:0008270~zinc ion binding,GO:0030528~transcription regulator activity,GO:0043167~ion binding,GO:0043169~cation binding,GO:0046872~metal ion binding,GO:0046914~transition metal ion binding	none	GO:0008152~metabolic process,GO:0009987~cellular process,GO:0016043~cellular component organization,GO:0032501~multicellular organismal process,GO:0032502~developmental process,GO:0044085~cellular component biogenesis,GO:0065007~biological regulation	GO:0005488~binding,GO:0030528~transcription regulator activity	GO:0005623~cell,GO:0043226~organelle,GO:0044464~cell part
Q5T7N2	LINE-1 type transposase domain containing 1	none	none	none	none	none	none	none
Q03427	Lamin C	GO:0005635~nuclear envelope,GO:0005637~nuclear inner membrane,GO:0005638~lamin filament,GO:0005652~nuclear lamina,GO:0005856~cytoskeleton,GO:0005882~intermediate filament,GO:0012505~endomembrane system,GO:0019866~organelle inner membrane,GO:0031090~organelle membrane,GO:0031965~nuclear membrane,GO:0031967~organelle envelope,GO:0031974~membrane-enclosed lumen,GO:0031975~envelope,GO:0031981~nuclear…	GO:0000278~mitotic cell cycle,GO:0006997~nucleus organization,GO:0006998~nuclear envelope organization,GO:0007049~cell cycle,GO:0007084~mitotic nuclear envelope reassembly,GO:0010256~endomembrane organization,GO:0016044~membrane organization,GO:0022402~cell cycle process,GO:0031468~nuclear envelope reassembly	GO:0005198~structural molecule activity	none	GO:0009987~cellular process,GO:0016043~cellular component organization	GO:0005198~structural molecule activity	GO:0005623~cell,GO:0031974~membrane-enclosed lumen,GO:0031975~envelope,GO:0032991~macromolecular complex,GO:0043226~organelle,GO:0044422~organelle part,GO:0044464~cell part
Q67FQ3	Low density lipoprotein receptor adapter protein 1-B	none	GO:0006897~endocytosis,GO:0008202~steroid metabolic process,GO:0008203~cholesterol metabolic process,GO:0010324~membrane invagination,GO:0016044~membrane organization,GO:0016125~sterol metabolic process,GO:0016192~vesicle-mediated transport	none	none	GO:0008152~metabolic process,GO:0009987~cellular process,GO:0016043~cellular component organization,GO:0051179~localization,GO:0051234~establishment of localization	none	GO:0005623~cell,GO:0044464~cell part
A2AJA7	MAM domain containing 4	GO:0016021~integral to membrane,GO:0031224~intrinsic to membrane	GO:0008104~protein localization,GO:0015031~protein transport,GO:0045184~establishment of protein localization	none	none	GO:0051179~localization,GO:0051234~establishment of localization	none	GO:0005623~cell,GO:0044464~cell part
Q63191	MAM domain containing 4	GO:0005768~endosome,GO:0016021~integral to membrane,GO:0031224~intrinsic to membrane	GO:0008104~protein localization,GO:0015031~protein transport,GO:0045184~establishment of protein localization	none	none	GO:0051179~localization,GO:0051234~establishment of localization	none	GO:0005623~cell,GO:0043226~organelle,GO:0044464~cell part
Q6UXC1	MAM domain containing 4	GO:0016021~integral to membrane,GO:0031224~intrinsic to membrane	GO:0008104~protein localization,GO:0015031~protein transport,GO:0045184~establishment of protein localization	none	none	GO:0051179~localization,GO:0051234~establishment of localization	none	GO:0005623~cell,GO:0044464~cell part
Q0WYX8	MAM domain containing glycosylphosphatidylinositol anchor 1	GO:0005886~plasma membrane,GO:0031224~intrinsic to membrane,GO:0031225~anchored to membrane,GO:0031226~intrinsic to plasma membrane,GO:0044459~plasma membrane part,GO:0046658~anchored to plasma membrane	GO:0001764~neuron migration,GO:0006928~cell motion,GO:0016477~cell migration,GO:0048870~cell motility,GO:0051674~localization of cell	none	none	GO:0009987~cellular process,GO:0032501~multicellular organismal process,GO:0032502~developmental process,GO:0040011~locomotion,GO:0051179~localization	none	GO:0005623~cell,GO:0044464~cell part
Q99MT8	MAS-related GPR, member H	GO:0005886~plasma membrane,GO:0016021~integral to membrane,GO:0031224~intrinsic to membrane	GO:0007166~cell surface receptor linked signal transduction,GO:0007186~G-protein coupled receptor protein signaling pathway	none	none	GO:0065007~biological regulation	GO:0060089~molecular transducer activity	GO:0005623~cell,GO:0044464~cell part
Q5FW46	MGC107804 protein	none	none	none	none	none	none	none
Q68EU6	MGC84487 protein	GO:0016021~integral to membrane,GO:0031224~intrinsic to membrane	none	none	none	none	none	GO:0005623~cell,GO:0044464~cell part
Q3TN34	MICAL-like 2	GO:0005856~cytoskeleton,GO:0005886~plasma membrane,GO:0005911~cell-cell junction,GO:0005923~tight junction,GO:0015629~actin cytoskeleton,GO:0016327~apicolateral plasma membrane,GO:0030054~cell junction,GO:0032432~actin filament bundle,GO:0043228~non-membrane-bounded organelle,GO:0043232~intracellular non-membrane-bounded organelle,GO:0043296~apical junction complex,GO:0044430~cytoskeletal part,GO…	GO:0006897~endocytosis,GO:0010324~membrane invagination,GO:0016044~membrane organization,GO:0016192~vesicle-mediated transport	GO:0008270~zinc ion binding,GO:0043167~ion binding,GO:0043169~cation binding,GO:0046872~metal ion binding,GO:0046914~transition metal ion binding	none	GO:0009987~cellular process,GO:0016043~cellular component organization,GO:0051179~localization,GO:0051234~establishment of localization	GO:0005488~binding	GO:0005623~cell,GO:0043226~organelle,GO:0044422~organelle part,GO:0044464~cell part
A0QZA1	MSMEG_3950	none	none	none	none	GO:0050896~response to stimulus	none	none
Q5XXP2	Melanopsin	GO:0016021~integral to membrane,GO:0031224~intrinsic to membrane	GO:0007166~cell surface receptor linked signal transduction,GO:0007186~G-protein coupled receptor protein signaling pathway,GO:0007600~sensory perception,GO:0007601~visual perception,GO:0007602~phototransduction,GO:0009314~response to radiation,GO:0009416~response to light stimulus,GO:0009581~detection of external stimulus,GO:0009582~detection of abiotic stimulus,GO:0009583~detection of light sti…	GO:0005501~retinoid binding,GO:0005502~11-cis retinal binding,GO:0008020~G-protein coupled photoreceptor activity,GO:0008289~lipid binding,GO:0009881~photoreceptor activity,GO:0016918~retinal binding,GO:0019840~isoprenoid binding,GO:0019842~vitamin binding	none	GO:0008152~metabolic process,GO:0009987~cellular process,GO:0032501~multicellular organismal process,GO:0048511~rhythmic process,GO:0050896~response to stimulus,GO:0065007~biological regulation	GO:0005488~binding,GO:0060089~molecular transducer activity	GO:0005623~cell,GO:0044464~cell part
Q6PBH5	NADH dehydrogenase (ubiquinone) 1 alpha subcomplex, 4; hypothetical LOC799961	GO:0005739~mitochondrion,GO:0005740~mitochondrial envelope,GO:0005743~mitochondrial inner membrane,GO:0019866~organelle inner membrane,GO:0031090~organelle membrane,GO:0031966~mitochondrial membrane,GO:0031967~organelle envelope,GO:0031975~envelope,GO:0044429~mitochondrial part,GO:0070469~respiratory chain	GO:0006091~generation of precursor metabolites and energy,GO:0022900~electron transport chain,GO:0055114~oxidation reduction	none	none	GO:0008152~metabolic process,GO:0009987~cellular process,GO:0051179~localization,GO:0051234~establishment of localization	none	GO:0005623~cell,GO:0031975~envelope,GO:0043226~organelle,GO:0044422~organelle part,GO:0044464~cell part
Q92802	NEDD4 binding protein 2-like 2	none	none	none	none	none	none	none
Q288C4	NLR family, pyrin domain containing 9	none	none	GO:0000166~nucleotide binding,GO:0001882~nucleoside binding,GO:0001883~purine nucleoside binding,GO:0005524~ATP binding,GO:0017076~purine nucleotide binding,GO:0030554~adenyl nucleotide binding,GO:0032553~ribonucleotide binding,GO:0032555~purine ribonucleotide binding,GO:0032559~adenyl ribonucleotide binding	none	none	GO:0005488~binding	GO:0005623~cell,GO:0044464~cell part
Q20176	Nematode AStacin protease	GO:0005576~extracellular region,GO:0016021~integral to membrane,GO:0031224~intrinsic to membrane	GO:0006508~proteolysis	GO:0004175~endopeptidase activity,GO:0004222~metalloendopeptidase activity,GO:0005509~calcium ion binding,GO:0008233~peptidase activity,GO:0008237~metallopeptidase activity,GO:0008270~zinc ion binding,GO:0043167~ion binding,GO:0043169~cation binding,GO:0046872~metal ion binding,GO:0046914~transition metal ion binding,GO:0070011~peptidase activity, acting on L-amino acid peptides	none	GO:0008152~metabolic process	GO:0003824~catalytic activity,GO:0005488~binding	GO:0005576~extracellular region,GO:0005623~cell,GO:0044464~cell part
Q5B995	Non-histone chromosomal protein 6	GO:0000228~nuclear chromosome,GO:0000785~chromatin,GO:0000790~nuclear chromatin,GO:0005694~chromosome,GO:0043228~non-membrane-bounded organelle,GO:0043232~intracellular non-membrane-bounded organelle,GO:0044427~chromosomal part,GO:0044454~nuclear chromosome part	GO:0006259~DNA metabolic process,GO:0006260~DNA replication,GO:0006281~DNA repair,GO:0006323~DNA packaging,GO:0006325~chromatin organization,GO:0006333~chromatin assembly or disassembly,GO:0006334~nucleosome assembly,GO:0006338~chromatin remodeling,GO:0006350~transcription,GO:0006355~regulation of transcription, DNA-dependent,GO:0006357~regulation of transcription from RNA polymerase II promoter,…	GO:0003677~DNA binding,GO:0003682~chromatin binding,GO:0043565~sequence-specific DNA binding	none	GO:0008152~metabolic process,GO:0009987~cellular process,GO:0016043~cellular component organization,GO:0044085~cellular component biogenesis,GO:0050896~response to stimulus,GO:0065007~biological regulation	GO:0005488~binding	GO:0005623~cell,GO:0043226~organelle,GO:0044422~organelle part,GO:0044464~cell part
Q9VCA2	Organic cation transporter	GO:0016021~integral to membrane,GO:0031224~intrinsic to membrane	GO:0006811~ion transport,GO:0006812~cation transport,GO:0006915~apoptosis,GO:0008219~cell death,GO:0012501~programmed cell death,GO:0015695~organic cation transport,GO:0016265~death	GO:0015101~organic cation transmembrane transporter activity	none	GO:0009987~cellular process,GO:0016265~death,GO:0051179~localization,GO:0051234~establishment of localization	GO:0005215~transporter activity,GO:0005488~binding	GO:0005623~cell,GO:0044464~cell part
Q93126	Probable G-protein coupled receptor No9	GO:0005886~plasma membrane,GO:0016021~integral to membrane,GO:0031224~intrinsic to membrane	GO:0007166~cell surface receptor linked signal transduction,GO:0007186~G-protein coupled receptor protein signaling pathway	GO:0004935~adrenoceptor activity,GO:0008227~amine receptor activity	none	GO:0065007~biological regulation	GO:0060089~molecular transducer activity	GO:0005623~cell,GO:0044464~cell part
Q9VAI0	Probable glucosamine 6-phosphate N-acetyltransferase	none	none	GO:0004343~glucosamine 6-phosphate N-acetyltransferase activity,GO:0008080~N-acetyltransferase activity,GO:0016407~acetyltransferase activity,GO:0016410~N-acyltransferase activity,GO:0042802~identical protein binding	none	GO:0008152~metabolic process	GO:0003824~catalytic activity,GO:0005488~binding	none
Q292U5	Protein espinas	none	none	GO:0008270~zinc ion binding,GO:0043167~ion binding,GO:0043169~cation binding,GO:0046872~metal ion binding,GO:0046914~transition metal ion binding	none	none	GO:0005488~binding	none
O60103	Putative E3 ubiquitin-protein ligase C14F5.07	GO:0005783~endoplasmic reticulum,GO:0012505~endomembrane system,GO:0016021~integral to membrane,GO:0031224~intrinsic to membrane,GO:0042175~nuclear envelope-endoplasmic reticulum network	GO:0006508~proteolysis,GO:0006511~ubiquitin-dependent protein catabolic process,GO:0009057~macromolecule catabolic process,GO:0010498~proteasomal protein catabolic process,GO:0016567~protein ubiquitination,GO:0019941~modification-dependent protein catabolic process,GO:0030163~protein catabolic process,GO:0030433~ER-associated protein catabolic process,GO:0032446~protein modification by small prot…	GO:0004842~ubiquitin-protein ligase activity,GO:0008270~zinc ion binding,GO:0016879~ligase activity, forming carbon-nitrogen bonds,GO:0016881~acid-amino acid ligase activity,GO:0019787~small conjugating protein ligase activity,GO:0043167~ion binding,GO:0043169~cation binding,GO:0046872~metal ion binding,GO:0046914~transition metal ion binding	none	GO:0008152~metabolic process,GO:0009987~cellular process	GO:0003824~catalytic activity,GO:0005488~binding	GO:0005623~cell,GO:0043226~organelle,GO:0044464~cell part
Q8EUL6	Putative ribosome biogenesis GTPase rsgA	none	none	GO:0000166~nucleotide binding,GO:0003924~GTPase activity,GO:0005525~GTP binding,GO:0008270~zinc ion binding,GO:0017076~purine nucleotide binding,GO:0019001~guanyl nucleotide binding,GO:0032553~ribonucleotide binding,GO:0032555~purine ribonucleotide binding,GO:0032561~guanyl ribonucleotide binding,GO:0043167~ion binding,GO:0043169~cation binding,GO:0046872~metal ion binding,GO:0046914~transition m…	none	none	GO:0003824~catalytic activity,GO:0005488~binding	none
Q640R7	RAP1B, member of RAS oncogene family	GO:0005829~cytosol,GO:0005886~plasma membrane	GO:0007242~intracellular signaling cascade,GO:0007264~small GTPase mediated signal transduction	GO:0000166~nucleotide binding,GO:0005525~GTP binding,GO:0017076~purine nucleotide binding,GO:0019001~guanyl nucleotide binding,GO:0032553~ribonucleotide binding,GO:0032555~purine ribonucleotide binding,GO:0032561~guanyl ribonucleotide binding	none	GO:0065007~biological regulation	GO:0005488~binding	GO:0005623~cell,GO:0044464~cell part
[truncated: 178 more rows]

## Sheet: Foglio2
protein_id	proteins_name	GOTERM_CCFAT	GOTERM_BP_FAT	GOTERM_MF_FAT
[truncated: 241 more rows]
